# Supplementary material for: Genome-wide CRISPR-dCas9 screens in E. coli identify essential genes and phage host factors
Source: PLoS Genet. 2018 Nov 7;14(11):e1007749. doi: 10.1371/journal.pgen.1007749 (PMC6242692; doi:10.1371/journal.pgen.1007749)
Supplement: S2 Table — The following information is provided. Gene name (gene), essentiality (essential), orientation (gene_ori), position (gene_left, gene_right), median log2FC for each strand (median_coding and median_template) and median absolute deviation (mad_coding and mad_template), number of guides targeting the coding or template strand (coding and template), as well as information on operon structure (operon). This table contains all genes targeted in the screen including protein-coding and RNAs. (CSV) [file pgen.1007749.s012.csv]

gene	essential	gene_ori	gene_left	gene_right	median_coding	median_template	mad_coding	mad_template	coding	template	operon
cdsA	TRUE	+	195677	196534	-10.237777348698	-0.414289068360119	0.348848753326889	0.343418345827866	2	8	cdsA
rplC	TRUE	-	3450319	3450948	-10.187935617585	-0.457930653365433	0.313256029349371	0.237982127091306	6	3	rpsJ-rplCDWB-rpsS-rplV-rpsC-rplP-rpmC-rpsQ
lpxC	TRUE	+	106557	107474	-10.1797402291151	-0.942935416660002	0.58046305430989	0.486129785838569	7	6	mraZ-rsmH-ftsLI-murEF-mraY-murD-ftsW-murGC-ddlB-ftsQAZ-lpxC
rplS	TRUE	-	2742205	2742552	-9.90987864868175	-0.199266280719947	0.828414444870667	0.527807511451056	2	3	rpsP-rimM-trmD-rplS
lspA	TRUE	+	25207	25701	-9.86077366904992	-0.50849592605277	0	0.578026932514171	1	7	ribF-ileS-lspA-fkpB-ispH
tmk	TRUE	+	1154347	1154988	-9.66609969636709	-0.684629797707256	0.227790600202693	0.608099760797312	4	6	pabC-mltG-tmk-holB-ycfH
rpsB	TRUE	+	189874	190599	-9.47448646625143	-0.50913373335502	0	0.44314295374748	1	5	tff-rpsB-tsf
lptE	TRUE	-	670828	671409	-9.35509300111908	NA	1.72120141237352	NA	2	0	leuS-lptE-holA-nadD-cobC
rplD	TRUE	-	3449703	3450308	-9.32848381555734	-0.794459465652237	0	0.212097710333391	1	4	rpsJ-rplCDWB-rpsS-rplV-rpsC-rplP-rpmC-rpsQ
rpsP	TRUE	-	2743959	2744207	-9.30500042109181	-0.879827896461389	0.0148635690485266	0.12149143631354	2	2	rpsP-rimM-trmD-rplS
ibaG	FALSE	-	3334571	3334825	-9.19918623774552	-0.578044142828828	0.333313177867132	0	2	1	ibaG-murA
rplV	TRUE	-	3447923	3448255	-9.19363651106824	-0.123195524028268	0.391742662009451	0.322521297225528	4	3	rpsJ-rplCDWB-rpsS-rplV-rpsC-rplP-rpmC-rpsQ
ftsZ	TRUE	+	105305	106456	-9.18514547368582	-1.04849962983204	0	1.22721849507695	1	9	mraZ-rsmH-ftsLI-murEF-mraY-murD-ftsW-murGC-ddlB-ftsQAZ-lpxC
rpsN	TRUE	-	3444601	3444906	-9.1511442813703	-0.191278598923257	1.0629925608841	0	2	1	rplNXE-rpsNH-rplFR-rpsE-rpmD-rplO-secY-rpmJ
serV	FALSE	-	2816575	2816667	-9.08481781940117	NA	0	NA	1	0	serV-argVYZQ
infA	TRUE	-	925448	925666	-9.06970608981515	-0.340434469400422	0.0621841482717524	0	3	1	infA
ssb	TRUE	+	4272148	4272684	-9.04836947965572	-0.444547822893418	0	0.481635159228603	1	8	ssb
accA	TRUE	+	208621	209580	-9.02425464751641	-3.74979350421409	0.673862583768543	5.16888395288271	5	2	accA
msbA	TRUE	+	965844	967592	-8.94414420600529	-0.626677800300205	1.34910683517573	0.237755088181067	4	12	ycaI-msbA-lpxK-ycaQ
gltX	TRUE	-	2517279	2518694	-8.89379496782525	-0.551066203930015	0.45325013062371	0.470281872056584	6	8	gltX
rplK	FALSE	+	4176470	4176898	-8.72076513470101	-1.62425339629593	0.789487945583986	1.23436772403461	3	5	rplKAJL-rpoBC
aspS	TRUE	-	1946774	1948546	-8.69854871246974	-1.01844108566128	1.11945635187371	1.12352956048505	10	20	aspS
ftsA	TRUE	+	103982	105244	-8.64581056372205	-6.24756843429029	1.28495301662687	3.11773467085698	5	14	mraZ-rsmH-ftsLI-murEF-mraY-murD-ftsW-murGC-ddlB-ftsQAZ-lpxC
rpsH	TRUE	-	3444175	3444567	-8.55888535499386	-0.412737407777583	0.0436782481783755	0.445033816928728	3	5	rplNXE-rpsNH-rplFR-rpsE-rpmD-rplO-secY-rpmJ
rpsS	TRUE	-	3448270	3448548	-8.50224448578411	-0.451077072569295	0.82030970671755	0.834716361901237	4	3	rpsJ-rplCDWB-rpsS-rplV-rpsC-rplP-rpmC-rpsQ
rplF	TRUE	-	3443629	3444162	-8.46760218459834	-0.380548727388068	0.854046310822138	0.322707567686135	2	4	rplNXE-rpsNH-rplFR-rpsE-rpmD-rplO-secY-rpmJ
priB	FALSE	+	4423543	4423857	-8.46500816473663	-0.256491254247594	0	0.0835933268294459	1	3	rpsF-priB-rpsR-rplI
rffT	TRUE	+	3976624	3977976	-8.39609211398673	-0.304388828899704	1.60469091075342	0.166686959831297	3	9	rfe-wzzE-wecBC-rffGHC-wecE-wzxE-wecF-rffT-rffM
pheM	FALSE	-	1797250	1797294	-8.3684397598521	NA	0	NA	1	0	thrS-infC-rpmI-rplT-pheMST-ihfA
rrlH	FALSE	+	225759	228662	-8.35638147218733	0.154207435781525	0	0.39294578907528	1	2	rrsH-ileV-alaV-rrlH-rrfH
lptB	TRUE	+	3341966	3342691	-8.32270650722424	-0.200054731877508	0.875389324987294	0.300825546099582	3	4	yrbG-kdsDC-lptCAB-rpoN-hpf-ptsN-rapZ-npr
def	TRUE	+	3431712	3432221	-8.30975295833445	-0.790498295253022	0	0.247664466243996	1	4	def-fmt
glyQ	TRUE	-	3722430	3723341	-8.28114198829107	-4.32228873354458	0.914625509798375	3.74745192450003	9	16	glyQS
rpsF	FALSE	+	4423141	4423536	-8.27437300509281	-0.362093020388306	0.971436683420337	0.396035151702021	3	3	rpsF-priB-rpsR-rplI
accC	TRUE	+	3403939	3405288	-8.27169727935949	-0.359229304861078	0.27967674173453	0.22884333648746	8	10	accBC
dnaC	TRUE	-	4598261	4598998	-8.23156142814955	-0.166075433536364	0.446096716202352	0.0780473515751328	4	2	yjjB-dnaTC-yjjA
rpmB	TRUE	-	3809461	3809697	-8.23134249594279	-2.80074737557826	0.635456402698396	0.0369068894165026	5	3	yicR-rpmBG-mutM
glyS	TRUE	-	3720351	3722420	-8.22804879859696	-5.43375150671161	1.44078556458208	3.54276521903515	9	13	glyQS
serS	TRUE	+	938651	939943	-8.22751415771784	-0.939679401148926	1.54480898533936	0.700620529104481	6	10	serS
murA	TRUE	-	3333257	3334516	-8.20728485652275	-0.498419673284894	1.11936029364018	0.603643148703603	11	12	ibaG-murA
ftsW	TRUE	+	98403	99647	-8.15697682195903	-1.4207971790645	1.31555111268803	1.20452109245208	4	10	mraZ-rsmH-ftsLI-murEF-mraY-murD-ftsW-murGC-ddlB-ftsQAZ-lpxC
rpsJ	TRUE	-	3450981	3451292	-8.12636238561124	-0.254979108383179	0.274580050206916	0.174111895346776	3	2	rpsJ-rplCDWB-rpsS-rplV-rpsC-rplP-rpmC-rpsQ
rpsK	TRUE	-	3439731	3440120	-8.08637633730114	-1.22595339656957	1.21902983669136	0	2	1	rpsMKD-rpoA-rplQ
secY	TRUE	-	3440788	3442119	-8.07629325028165	-0.644139067012934	1.81606460467244	0.538567612148996	3	10	rplNXE-rpsNH-rplFR-rpsE-rpmD-rplO-secY-rpmJ
lolC	TRUE	+	1174650	1175849	-8.06554815845221	-0.956200657920422	0.661713425730836	1.13974167797726	6	6	lolCDE
gmk	TRUE	+	3819451	3820074	-8.03303056909645	-0.921274889240144	0.634884833528279	0.232909278077559	6	2	gmk
infC	TRUE	-	1798120	1798662	-8.03170221748923	-0.651692397839013	0.805000568850366	0.414971202878164	4	6	thrS-infC-rpmI-rplT-pheMST-ihfA
lolE	TRUE	+	1176543	1177787	-8.01727257970086	-0.626480283439925	1.94443901205585	0.848267076400523	9	11	lolCDE
lptA	TRUE	+	3341402	3341959	-8.0114547548224	-0.634834735003836	1.18588476033173	0.199950395650904	6	4	yrbG-kdsDC-lptCAB-rpoN-hpf-ptsN-rapZ-npr
ypaB	FALSE	-	2342616	2342759	-7.96483608775675	-7.90633071138903	0	0	1	1	ypaB
rplJ	TRUE	+	4178019	4178516	-7.96423137868567	-1.00922057929313	0.884328630966296	0.883258594952499	3	4	rplKAJL-rpoBC
leuU	FALSE	-	3320094	3320180	-7.92862350736527	-0.166906664800109	0	0.10416893021286	1	2	secG-leuU
rpsE	TRUE	-	3442748	3443251	-7.83283758302449	-0.597566203691228	0.8866101042114	0.859340996001812	6	2	rplNXE-rpsNH-rplFR-rpsE-rpmD-rplO-secY-rpmJ
accD	TRUE	-	2431034	2431948	-7.83031890482453	-0.271977110197366	1.57444603349701	0.0369468408042879	2	3	accD
lpxA	TRUE	+	202560	203348	-7.83025504960066	-1.29420932851174	2.41106172693884	0.631392653878789	6	7	bamA-skp-lpxD-fabZ-lpxAB-rnhB-dnaE
lpxD	TRUE	+	200971	201996	-7.8243273973157	-0.435587756753071	1.27868032836463	0.509454520724682	4	5	bamA-skp-lpxD-fabZ-lpxAB-rnhB-dnaE
fabG	TRUE	+	1149893	1150627	-7.73686467362425	-0.268765726563728	0.0121295383280255	0.05808802142048	3	6	yceD-rpmF-plsX-fabHDG-acpP-fabF
rpmA	TRUE	-	3330884	3331141	-7.70324715165199	0.056334089830535	0.311844303084412	0.380994737832469	2	3	rplU-rpmA-yhbE-obgE
dnaN	TRUE	-	3879244	3880344	-7.62022965443592	-0.586826698511428	1.05429743247874	0.257017105913095	3	9	dnaAN-recF
tyrS	TRUE	-	1713972	1715246	-7.61790639109035	-0.178047765621037	0	0.277787646713697	1	7	pdxH-tyrS-pdxY
rplX	TRUE	-	3445475	3445789	-7.60665468246069	-2.02812024165253	0	2.00134785839418	1	2	rplNXE-rpsNH-rplFR-rpsE-rpmD-rplO-secY-rpmJ
rpsL	TRUE	-	3472200	3472574	-7.57039000523556	-2.37373440651631	1.60108726512785	0	3	1	rpsLG-fusA-tufA
gyrA	TRUE	-	2334815	2337442	-7.55571161242928	-0.552898037024241	1.87962794269588	0.276935791129525	15	15	gyrA
kdsC	FALSE	+	3340295	3340861	-7.55182727744991	-0.649704834651387	0.872272986133141	0.0490108173592623	2	3	yrbG-kdsDC-lptCAB-rpoN-hpf-ptsN-rapZ-npr
rpsQ	FALSE	-	3446336	3446590	-7.51720279914302	NA	0.547422415154284	NA	2	0	rpsJ-rplCDWB-rpsS-rplV-rpsC-rplP-rpmC-rpsQ
ddlB	FALSE	+	102233	103153	-7.50821170685739	-1.6182482624985	0.538946221828267	1.17777542911065	8	13	mraZ-rsmH-ftsLI-murEF-mraY-murD-ftsW-murGC-ddlB-ftsQAZ-lpxC
yejL	FALSE	+	2282151	2282378	-7.47394358727095	-7.85711366884	0.383192681542448	3.50970014055961	2	3	yejLM
murI	TRUE	+	4163451	4164308	-7.47310237961106	-0.25961798651168	0.768514242170934	0.407798164402306	3	8	btuB-murI
ispU	TRUE	+	194903	195664	-7.45890318598378	-0.267039904359401	0.428218181088805	0.248269159378413	3	5	ispU
ftsH	TRUE	-	3323023	3324957	-7.40509302479323	-0.506249761294033	1.79915923118677	0.447924627289137	15	22	rlmE-ftsH
skp	FALSE	+	200482	200967	-7.39086636752971	-0.460986259710781	1.4793792998793	0	2	1	bamA-skp-lpxD-fabZ-lpxAB-rnhB-dnaE
murF	TRUE	+	94650	96008	-7.38042314217269	-0.286337638990385	2.01266332199964	0.478296172973648	13	8	mraZ-rsmH-ftsLI-murEF-mraY-murD-ftsW-murGC-ddlB-ftsQAZ-lpxC
fusA	TRUE	-	3469422	3471536	-7.37422778070977	-0.751680828654635	0.773282252773456	0.285639985007051	5	18	rpsLG-fusA-tufA
glnU	FALSE	-	696088	696162	-7.37326829704304	-0.378287406149516	0	0	1	1	metT-leuW-glnUW-metU-glnVX
lpxB	TRUE	+	203348	204496	-7.35383935040907	-0.65784694559327	1.42948327658289	0.195584563870001	5	5	bamA-skp-lpxD-fabZ-lpxAB-rnhB-dnaE
rpsG	TRUE	-	3471564	3472103	-7.34004068619047	-0.835851668186416	1.47260841853332	0.0300731467240805	7	2	rpsLG-fusA-tufA
thrS	TRUE	-	1798666	1800594	-7.31473899338979	-0.654978060309252	1.30039428960189	0.624193530478309	14	10	thrS-infC-rpmI-rplT-pheMST-ihfA
trpS	TRUE	-	3510656	3511660	-7.28253582129388	-0.236741059802717	1.45130010246988	0.218825766983611	10	4	aroKB-damX-dam-rpe-gph-trpS
trmD	TRUE	-	2742594	2743361	-7.27316117542274	-0.411938005992637	0.828000108753675	0.71854644280821	6	9	rpsP-rimM-trmD-rplS
hisS	TRUE	-	2637323	2638597	-7.26875829673149	-0.436300441260126	1.73313747087603	0.451502373759068	10	12	hisS
mraY	TRUE	+	96002	97084	-7.26062594835388	-0.602921408378888	1.29530030343404	0.476369337963577	3	10	mraZ-rsmH-ftsLI-murEF-mraY-murD-ftsW-murGC-ddlB-ftsQAZ-lpxC
rpoA	TRUE	-	3438062	3439051	-7.25093581605101	-0.842412780739049	1.46407548818968	0.298402943056558	2	7	rpsMKD-rpoA-rplQ
alaS	TRUE	-	2817403	2820033	-7.23693038804644	-2.27065005315575	1.14422373527793	1.64223944265434	13	15	alaS
dnaG	TRUE	+	3209129	3210874	-7.18462291463884	-0.569360800928379	0.985104003650738	0.416278774512321	13	8	rpsU-dnaG-rpoD
rplB	TRUE	-	3448565	3449386	-7.17947716469835	-0.61835605571601	1.13106941363346	0.365801207641154	9	6	rpsJ-rplCDWB-rpsS-rplV-rpsC-rplP-rpmC-rpsQ
rimM	FALSE	-	2743392	2743940	-7.17045728850708	-0.791868069680781	1.0622876995902	0.366791582658876	4	7	rpsP-rimM-trmD-rplS
ftsQ	TRUE	+	103155	103985	-7.16717300386012	-5.23292671109871	0.804213388581943	3.6104556457935	3	4	mraZ-rsmH-ftsLI-murEF-mraY-murD-ftsW-murGC-ddlB-ftsQAZ-lpxC
argS	TRUE	+	1958086	1959819	-7.15946550194292	-0.471248799260061	1.20310398235221	0.513457720165365	10	14	argS
leuS	TRUE	-	671424	674006	-7.12899152742791	-0.501307777358615	1.0657878882868	0.626176934101434	22	23	leuS-lptE-holA-nadD-cobC
rpsO	FALSE	-	3309437	3309706	-7.11609965611152	NA	0.738327804730766	NA	3	0	metY-rimP-nusA-infB-rbfA-truB-rpsO-pnp
orn	TRUE	+	4389627	4390172	-7.09395349058011	-0.468844072896155	0.373452421110731	0.471074665818881	2	5	orn
lptC	TRUE	+	3340858	3341433	-7.0863489222745	-3.94386846222456	1.97956510625284	0.967527525544831	3	2	yrbG-kdsDC-lptCAB-rpoN-hpf-ptsN-rapZ-npr
ileS	TRUE	+	22391	25207	-7.06795502973237	-1.49622797841719	0.775372658701457	1.5264457351339	18	21	ribF-ileS-lspA-fkpB-ispH
metG	TRUE	+	2192322	2194355	-7.01288687755635	-0.451226455866232	1.3435714507133	0.353025444441237	11	18	metG
secG	FALSE	-	3320195	3320527	-6.96837602494098	-0.73603153254345	2.55919871976465	0.248793411663971	1	3	secG-leuU
dnaT	FALSE	-	4599001	4599540	-6.95083318562411	-0.780289338053908	0.506785085110929	0.872856589954122	3	3	yjjB-dnaTC-yjjA
waaA	TRUE	+	3806563	3807840	-6.94818855524427	-0.756242935565327	1.76525934753376	0.383741984616453	9	9	waaA-coaD
zipA	TRUE	-	2528269	2529255	-6.94195841125128	-0.370462421701381	1.14614131635191	0.596957008859634	5	5	zipA
lptD	TRUE	-	54755	57109	-6.93577617299744	-0.311111495115385	2.19415551484817	0.21673240601159	12	16	lptD-surA-pdxA-rsmA-apaGH
murE	TRUE	+	93166	94653	-6.90051178744124	-0.392421018518804	1.18603846289725	0.921677853515117	8	15	mraZ-rsmH-ftsLI-murEF-mraY-murD-ftsW-murGC-ddlB-ftsQAZ-lpxC
tsf	TRUE	+	190857	191708	-6.88290273258734	-0.644127367331316	0.097141021868802	0.372450771826089	2	4	tff-rpsB-tsf
rplQ	TRUE	-	3437638	3438021	-6.87827096674234	NA	0.222109057306791	NA	2	0	rpsMKD-rpoA-rplQ
rimP	FALSE	-	3315576	3316028	-6.86745453997745	NA	2.2017876795362	NA	3	0	metY-rimP-nusA-infB-rbfA-truB-rpsO-pnp
rsmH	FALSE	+	90094	91035	-6.86013198400444	-0.326961099388904	0.616412544261503	0.45753306989467	5	8	mraZ-rsmH-ftsLI-murEF-mraY-murD-ftsW-murGC-ddlB-ftsQAZ-lpxC
rplN	TRUE	-	3445800	3446171	-6.83851879467866	-0.884992260100225	0	0.873799614529357	1	3	rplNXE-rpsNH-rplFR-rpsE-rpmD-rplO-secY-rpmJ
murG	TRUE	+	99644	100711	-6.82840785579643	-0.663551387690989	1.47561219695394	0.785483543347043	5	10	mraZ-rsmH-ftsLI-murEF-mraY-murD-ftsW-murGC-ddlB-ftsQAZ-lpxC
yidC	TRUE	+	3883099	3884745	-6.82642892451752	-0.737489602494806	1.20246543604536	0.519732035381848	8	12	yidC
lolB	TRUE	-	1262100	1262723	-6.77682901441271	-2.79683130071783	1.86337755751784	0	7	1	lolB-ispE-prs
csrA	TRUE	-	2816983	2817168	-6.77052048013262	-1.47366808790922	1.05491641279907	0.324835733213783	4	3	csrA
rpsM	FALSE	-	3440137	3440493	-6.75904035067362	-1.36460876771209	0.851780067004124	0.720572000381037	4	2	rpsMKD-rpoA-rplQ
lptG	TRUE	+	4485341	4486423	-6.75431804255689	-0.359265419435386	2.03211378222245	0.453051264761795	10	5	lptFG
cysS	TRUE	+	553834	555219	-6.74318575287686	-0.447694393648351	0.864789081628983	0.320484019814651	9	12	cysS
prs	TRUE	-	1260151	1261098	-6.69791782643763	-0.389783890078295	1.55098896492169	0.144611679823693	8	6	lolB-ispE-prs
glnS	TRUE	+	705316	706980	-6.68456029097064	-0.534212318556655	1.15348025484352	0.334643993583815	11	13	glnS
adk	TRUE	+	496399	497043	-6.66407564028485	-1.16576935440619	2.16698887726945	1.21487329640711	4	5	adk
dnaB	TRUE	+	4262337	4263752	-6.66027698093642	-0.377927167001146	0.831045825224727	0.268543544222749	12	10	dnaB
murB	TRUE	+	4170080	4171108	-6.6596922928863	-0.236000440524401	0.837173022957083	0.373228115229032	4	6	murB-birA
ftsI	TRUE	+	91413	93179	-6.64651889617321	-0.285043403026848	1.10031222121516	0.307551639633222	7	19	mraZ-rsmH-ftsLI-murEF-mraY-murD-ftsW-murGC-ddlB-ftsQAZ-lpxC
lolD	TRUE	+	1175842	1176543	-6.64506537617808	-0.460456905065461	0.719747367872203	0.255189616476872	4	5	lolCDE
dxs	TRUE	-	437539	439401	-6.61784541594408	-0.393527802615315	1.68922754708726	0.235760287529654	11	15	xseB-ispA-dxs-yajO
gyrB	TRUE	-	3875728	3878142	-6.61633465976346	-0.318988465576499	1.79662669218401	0.218017665178644	13	13	gyrB
holB	TRUE	+	1154985	1155989	-6.61522271239038	-0.201181816708466	1.91289951460644	0.154402801655664	2	9	pabC-mltG-tmk-holB-ycfH
prfB	TRUE	-	3033206	3034304	-6.58088521250814	-1.31519932921192	0.868123543750466	1.4960310899671	12	7	xerD-dsbC-recJ-prfB-lysS
murD	TRUE	+	97087	98403	-6.57216792153053	-0.33840808698453	1.36635579754591	0.328149560503865	6	11	mraZ-rsmH-ftsLI-murEF-mraY-murD-ftsW-murGC-ddlB-ftsQAZ-lpxC
pheS	TRUE	-	1795983	1796966	-6.55172481602257	-0.603283640222282	1.73656298938296	0.376854545744213	9	3	thrS-infC-rpmI-rplT-pheMST-ihfA
rpsU	TRUE	+	3208803	3209018	-6.54409241937225	NA	2.23320519991245	NA	1	0	rpsU-dnaG-rpoD
murC	TRUE	+	100765	102240	-6.53184618645481	-0.259075881525713	1.59342585136378	0.445527093295636	10	13	mraZ-rsmH-ftsLI-murEF-mraY-murD-ftsW-murGC-ddlB-ftsQAZ-lpxC
ispH	TRUE	+	26277	27227	-6.51778627091864	-0.505239512595393	0	0.0643622296204904	1	5	ribF-ileS-lspA-fkpB-ispH
lgt	TRUE	-	2963184	2964059	-6.46313269431004	-0.240101989186767	2.27461400355804	0.23151989046537	8	16	lgt-thyA
rplR	TRUE	-	3443266	3443619	-6.40835797023511	-0.812651695451957	0.410688910992751	0.129998902944997	3	5	rplNXE-rpsNH-rplFR-rpsE-rpmD-rplO-secY-rpmJ
asnS	TRUE	-	986808	988208	-6.40825833236843	-0.626181272166017	1.2720998814815	0.413501347477021	11	12	asnS
proM	FALSE	+	3980758	3980834	-6.39671051575717	NA	0	NA	1	0	argX-hisR-leuT-proM
ftsB	TRUE	-	2870531	2870842	-6.36573211774078	-0.150351987032101	3.12916261774351	0.00158515754443027	1	3	ftsB
fabI	TRUE	-	1348275	1349063	-6.35406834741434	-0.607417618825698	1.10695003215658	0.345707408805971	2	4	fabI
valS	TRUE	-	4479005	4481860	-6.35004083881352	-0.677875177263928	1.32642339357675	0.690020409444933	17	20	holC-valS
ribF	TRUE	+	21407	22348	-6.34475251440646	-0.78542415178597	0.918250820086113	0.739129843672736	6	6	ribF-ileS-lspA-fkpB-ispH
fabZ	TRUE	+	202101	202556	-6.32711506572608	-1.62235790856196	3.55655177812921	1.89403214137621	2	2	bamA-skp-lpxD-fabZ-lpxAB-rnhB-dnaE
kdsB	TRUE	+	970075	970821	-6.29675740744682	-0.318026837355821	0.811605424795586	0.207204411976945	4	4	ycaR-kdsB
rplI	FALSE	+	4424131	4424580	-6.28497277527918	-0.294294473723542	0.149144560932279	0.603701780801113	3	5	rpsF-priB-rpsR-rplI
ftsL	TRUE	+	91032	91397	-6.26700498625369	-0.237715680133751	0.277239407837378	0.0774417909454221	2	3	mraZ-rsmH-ftsLI-murEF-mraY-murD-ftsW-murGC-ddlB-ftsQAZ-lpxC
rpsC	TRUE	-	3447204	3447905	-6.26536050571912	-0.597846728987735	0.200805951854347	0.20403734856213	3	2	rpsJ-rplCDWB-rpsS-rplV-rpsC-rplP-rpmC-rpsQ
rplY	FALSE	+	2280539	2280823	-6.17247918844272	NA	3.80883760638928	NA	2	0	rplY
hemA	TRUE	+	1262937	1264193	-6.16955780300982	-0.244247257351353	0.664422646404334	0.105238008468698	4	7	hemA-prfA-prmC
dnaX	TRUE	+	491316	493247	-6.16773846344667	-0.979906008676014	0.897605584819942	1.27168588995441	13	9	dnaX
ftsY	TRUE	-	3600773	3602266	-6.15260601769433	-0.306981486164493	1.31750005048774	0.417510565749298	8	19	ftsYEX
rfaD	FALSE	+	3792010	3792942	-6.0845684047752	-0.546589579225117	0.584834881585242	0.388235200205235	7	13	rfaD-waaFCL
rnpB	FALSE	-	3268238	3268614	-6.08294504933469	-0.639533421591615	0	0.413571367175066	1	7	garPLRK-rnpB
infB	TRUE	-	3311364	3314036	-6.08220020044855	-1.04931753463142	1.20814591840098	0.646185225081889	14	15	metY-rimP-nusA-infB-rbfA-truB-rpsO-pnp
nusG	TRUE	+	4175766	4176311	-6.07214586182891	-0.735520574238747	0.878006118321863	0	6	1	secE-nusG
ispE	TRUE	-	1261249	1262100	-6.01509833123826	-0.70345320219297	0.185757619776829	0.865025850822735	2	5	lolB-ispE-prs
rsfS	FALSE	-	667942	668259	-6.00522563417184	-1.51786933963315	0	1.56714258143284	1	2	rsfS-rlmH-mrdAB-rlpA
rpmE	FALSE	+	4125036	4125248	-5.94599954729692	NA	0.649992525823233	NA	2	0	rpmE
rplA	FALSE	+	4176902	4177606	-5.92389839039445	-0.307221178413093	1.73580782593209	0.388897442143654	3	7	rplKAJL-rpoBC
ubiB	TRUE	+	4018249	4019889	-5.9010200428857	-1.28217830348525	0.803028407043707	0.594114254620385	11	12	ubiEJB
lpxH	TRUE	-	552441	553163	-5.89721321683504	-0.295360840588829	0	0.208539227359368	1	8	ppiB-lpxH
holA	TRUE	-	669797	670828	-5.89654423251924	-0.684059750348214	0.966740505479017	0.298003897397297	6	5	leuS-lptE-holA-nadD-cobC
proS	TRUE	-	217057	218775	-5.88110562067886	-0.328523180012207	1.7761436233991	0.401895248001393	9	8	proS
secM	TRUE	+	107705	108217	-5.83203989422912	-0.644809545032721	0.825347040736946	0.510582577593691	4	3	secMA-mutT
rpsA	TRUE	+	961218	962891	-5.82970873060774	-0.50623253565461	1.30811959638985	0.16849340431428	12	9	cmk-rpsA-ihfB
dnaK	FALSE	+	12163	14079	-5.82711087461185	-0.34075618170075	1.07074536401065	0.287003327651844	10	8	dnaK-tpke11-dnaJ
yejM	TRUE	+	2282398	2284158	-5.81693848963306	-3.23881232331278	2.25896955282759	4.23113659368795	13	13	yejLM
acpP	TRUE	+	1150838	1151074	-5.78070952773905	NA	0	NA	1	0	yceD-rpmF-plsX-fabHDG-acpP-fabF
serT	FALSE	-	1030848	1030935	-5.76377778765245	NA	0	NA	1	0	serT
pheT	TRUE	-	1793581	1795968	-5.71597318013138	-0.533035162770858	1.8714099583631	0.367715033417763	19	14	thrS-infC-rpmI-rplT-pheMST-ihfA
yrfF	TRUE	+	3524491	3526626	-5.6955858963631	-0.471326283567219	0.728331193460863	0.45290270268227	14	12	yrfF
plsC	TRUE	-	3160766	3161503	-5.6706057467116	0.274043806101906	2.65681317792531	0	5	1	plsC
dnaA	TRUE	-	3880349	3881752	-5.6634830989493	-0.732001017736523	2.32929271585452	0.512779289513614	11	12	dnaAN-recF
prfA	TRUE	+	1264235	1265317	-5.63166787330084	-0.330242288799766	0.462524240156044	0.40002199325196	7	6	hemA-prfA-prmC
era	TRUE	-	2700503	2701408	-5.61640049515396	-0.437372805723455	0.486314711986852	0.410593901839011	4	8	rnc-era-recO-pdxJ-acpS
ffs	FALSE	+	475672	475785	-5.54799350844904	-0.456411508541066	1.06007959006571	0	3	1	ffs
nadD	TRUE	-	669154	669795	-5.52082984378567	-0.114381252269082	0.561860417018574	0.0466677619795453	2	3	leuS-lptE-holA-nadD-cobC
dicA	TRUE	+	1645958	1646365	-5.51266811828037	-0.705620127669506	1.04057588521094	0.446463829930852	3	3	dicA
folA	TRUE	+	49823	50302	-5.50406164211279	-0.360088901518997	1.79511160090821	0.216894917638702	7	4	folA
pnp	FALSE	-	3307055	3309190	-5.49826625950426	-0.664381275014126	1.0262108592586	0.464610155335468	18	16	metY-rimP-nusA-infB-rbfA-truB-rpsO-pnp
metK	TRUE	+	3084728	3085882	-5.49211400242281	-0.443910032442349	1.69770350014888	0.0973794053407984	6	2	metK
rpoC	TRUE	+	4183373	4187596	-5.48875822615943	-0.51130512716722	1.46176489972324	0.463090419119444	17	35	rplKAJL-rpoBC
dfp	TRUE	+	3810754	3811974	-5.47363837079981	-0.498001827693798	0.306024907583434	0.209944782733691	11	4	dfp
waaF	FALSE	+	3792952	3793998	-5.43967252960708	-0.835295027153177	0.84571424501069	0.815828669913492	4	9	rfaD-waaFCL
acpS	TRUE	-	2698640	2699020	-5.43117124412824	-0.242362761982397	0	0.0223461369755674	1	3	rnc-era-recO-pdxJ-acpS
rfaE	FALSE	-	3193342	3194775	-5.40151694211315	-0.469277305101285	0.922635035977754	0.316904058489018	10	17	rfaE
accB	TRUE	+	3403458	3403928	-5.39729613984226	-0.485749730176612	0.508852203601664	0.0733518706946777	2	2	accBC
eno	TRUE	-	2904665	2905963	-5.38319429725462	-0.471277759139691	2.29745804482982	0.298754548425203	5	11	pyrG-eno
fkpB	FALSE	+	25826	26275	-5.36894533202847	-0.602540623529087	0.0123352370324921	0.641816345504612	2	4	ribF-ileS-lspA-fkpB-ispH
frr	TRUE	+	192872	193429	-5.36218399375523	-0.541845806477624	0.233790614943854	0	2	1	frr
thyA	FALSE	-	2962383	2963177	-5.35689144757132	-0.627008239883505	0.807750228185361	0.397435995827249	5	7	lgt-thyA
secE	TRUE	+	4175381	4175764	-5.3509594280362	-0.4064452965363	1.06806502245106	0.657043189159925	2	5	secE-nusG
pyrH	TRUE	+	191855	192580	-5.33261556271831	-0.637848315786338	1.18334537155163	0.558097950650673	5	9	pyrH
kdsD	FALSE	+	3339288	3340274	-5.3235207871971	-1.20726736957984	1.14769130991742	0.931700834681302	6	7	yrbG-kdsDC-lptCAB-rpoN-hpf-ptsN-rapZ-npr
rpsT	FALSE	-	20815	21078	-5.3217264463629	-0.754613405279559	0	0	1	1	rpsT
nrdA	TRUE	+	2342887	2345172	-5.31294676979221	-0.207266421631264	1.04326331799667	0.407811365213227	19	11	nrdAB-yfaE
lpxK	TRUE	+	967589	968575	-5.29336567057844	-0.450969347952628	0.629814962549848	0.308818856643242	9	7	ycaI-msbA-lpxK-ycaQ
mnmA	FALSE	-	1191890	1192996	-5.28445685086359	-0.438434700762297	1.20587337653861	0.334328119715198	6	9	mnmA
cydA	TRUE	+	770681	772249	-5.25642442999883	-0.508512632927544	0.573050791895897	0.224470800653321	7	14	cydAB
cydB	FALSE	+	772265	773404	-5.22409581007836	-0.326946590493772	0.187921182637872	0.113492854417854	9	9	cydAB
secA	TRUE	+	108279	110984	-5.20069824175837	-0.449584387113626	1.85960193607053	0.367822820614534	13	17	secMA-mutT
rpoZ	FALSE	+	3820129	3820404	-5.19486972922608	-0.366196177721255	1.13524225778681	0.188303766130311	2	4	rpoZ-spoT-trmH-recG
ffh	TRUE	-	2744456	2745817	-5.14964360959983	-0.224036985586349	0.530868922753152	0.154310999645908	6	11	ffh
fabD	TRUE	+	1148951	1149880	-5.12505448418113	-0.197651602594003	1.48922754625777	0.338612863865455	4	11	yceD-rpmF-plsX-fabHDG-acpP-fabF
mukE	TRUE	+	974872	975549	-5.11962598619563	-0.473660893100574	0.33280738570442	0.224263199463761	3	5	cmoM-mukFEB
bamA	TRUE	+	197928	200360	-5.10657067492668	-0.448270881146576	1.22634918498034	0.600238016273445	16	22	bamA-skp-lpxD-fabZ-lpxAB-rnhB-dnaE
ubiE	FALSE	+	4016878	4017633	-5.09656474011635	-0.877152864359197	0.276310716063417	0.733848420657174	5	3	ubiEJB
rpoD	TRUE	+	3211069	3212910	-5.08469870624972	-0.716541279744329	1.4452655944669	0.323120223016874	12	14	rpsU-dnaG-rpoD
fabB	TRUE	-	2438407	2439627	-5.08348665725821	-0.430956176921478	1.61430685725211	0.437886353839001	8	11	fabB
yihA	TRUE	-	4048156	4048752	-5.07925532649806	-0.510830029273119	0.454442724482119	0.664904717008226	2	5	yihA
nadK	TRUE	+	2748853	2749731	-5.0370128593479	-0.337818888165319	1.81552042101344	0.101458965361784	10	5	nadK
thrU	FALSE	+	4173411	4173486	-5.03552846657004	NA	0	NA	1	0	thrU-tyrU-glyT-thrT-tufB
rlmE	FALSE	-	3325057	3325686	-5.03513975355355	-0.312195828199463	0.84221621322089	0.367419434199665	4	5	rlmE-ftsH
yfaZ	FALSE	-	2361755	2362297	-5.02018566693619	-0.326448071476359	1.37140823741904	0.0635009161663751	1	6	yfaZ
parC	TRUE	-	3161737	3163995	-4.96406706486931	-0.343538005307195	1.45783800716298	0.355782812867297	12	17	parC
obgE	TRUE	-	3328604	3329776	-4.95754300907384	-0.540534019535196	1.71984049042254	0.324495422299795	4	14	rplU-rpmA-yhbE-obgE
mreB	TRUE	-	3398066	3399109	-4.91760037258469	-0.52997068413351	1.17840194318338	0.334341540129408	5	8	mreBCD
leuW	FALSE	-	696186	696270	-4.91359986570316	NA	0	NA	1	0	metT-leuW-glnUW-metU-glnVX
parE	TRUE	-	3171526	3173418	-4.909980223691	-0.231884766516715	0.460179596906688	0.199850126655186	10	17	nudF-yqiB-cpdA-yqiA-parE
rpmC	TRUE	-	3446590	3446781	-4.90782734419538	NA	0	NA	1	0	rpsJ-rplCDWB-rpsS-rplV-rpsC-rplP-rpmC-rpsQ
der	TRUE	-	2633906	2635378	-4.90712241721105	-0.536144227148583	0.625218436930182	0.196581917129347	6	8	bamB-der
tsaD	TRUE	-	3207552	3208565	-4.90466254711998	-0.223438353963564	0.579295650607456	0.100686436700571	8	4	tsaD
yceD	FALSE	+	1146017	1146538	-4.84422984083417	-0.399053389765246	0	0.198957163296581	1	4	yceD-rpmF-plsX-fabHDG-acpP-fabF
nusB	FALSE	+	434361	434780	-4.8148088336477	-0.458311162679817	0.586791792054671	0.11690277382526	7	2	nrdR-ribDE-nusB-thiL-pgpA
rplM	TRUE	-	3376245	3376673	-4.76809589005568	-0.113256428616301	0.914996583281921	0.105779315189716	2	5	rplM-rpsI
rpsD	TRUE	-	3439077	3439697	-4.75377462287779	-1.29354935563699	0.625630079214615	0.506009261460365	4	6	rpsMKD-rpoA-rplQ
lptF	TRUE	+	4484241	4485341	-4.68498533522167	-0.637583545812535	1.81580551003391	0.502851348421056	7	11	lptFG
nusA	TRUE	-	3314061	3315548	-4.67518528539834	-0.307135925066449	0.530555179638576	0.105556887150979	7	4	metY-rimP-nusA-infB-rbfA-truB-rpsO-pnp
lpcA	FALSE	+	243543	244121	-4.67038536074055	-0.430369893007397	3.26411603119405	0	3	1	lpcA
ribE	TRUE	+	433871	434341	-4.657056675781	-0.694452312413974	1.32592381131217	0.669180683247768	5	2	nrdR-ribDE-nusB-thiL-pgpA
mreD	TRUE	-	3396409	3396897	-4.63458483649433	-0.320223769895655	0.823261084292673	0.0773704583529408	4	6	mreBCD
tsaB	TRUE	-	1888596	1889291	-4.60153440789857	-0.682717413401532	1.39465554588998	0.572277285382696	5	6	tsaB-yeaY
glmU	TRUE	-	3911853	3913223	-4.59560078886166	-0.305876327174047	1.90237491278703	0.197616780790412	8	8	glmUS
rplO	TRUE	-	3442127	3442561	-4.57529408031835	-1.74991954643699	0	1.33645890432276	1	2	rplNXE-rpsNH-rplFR-rpsE-rpmD-rplO-secY-rpmJ
rpoE	TRUE	-	2707459	2708034	-4.57424866081845	-1.35157428473497	1.66215909513683	0.975055352618179	8	4	rpoE-rseABC
hemH	TRUE	+	497279	498241	-4.55654212708758	-0.00254302817894678	0.931724706456282	0.276439142341396	8	4	hemH
rnpA	TRUE	+	3882516	3882875	-4.52505825429996	-0.113912488532308	1.77262232489027	0.0324781505239059	7	3	rpmH-rnpA
pyrG	TRUE	-	2906051	2907688	-4.52118652357295	-0.496944998025491	0.981042819677016	0.288233532838323	8	13	pyrG-eno
glmM	TRUE	-	3320755	3322092	-4.5181652617677	-0.303008069371355	0.640130492860111	0.219917725173044	4	13	folP-glmM
rpoB	TRUE	+	4179268	4183296	-4.516174644927	-0.434017330244126	1.11866135095348	0.334261435098936	24	28	rplKAJL-rpoBC
mreC	TRUE	-	3396897	3398000	-4.43443185860434	-0.630312771934362	0.870988418071009	0.359354082492199	6	12	mreBCD
hemE	FALSE	+	4195739	4196803	-4.36673330523845	-0.890185804676713	0.544455129639831	0.709507257606248	8	7	nudC-hemE-nfi
valZ	FALSE	+	780291	780366	-4.34258606756065	NA	2.17846649385167	NA	1	0	valZ-lysY
hda	FALSE	-	2616097	2616798	-4.31537140735319	-0.41008892807852	0.197420025027118	0.293447484254777	3	8	hda
prmC	TRUE	+	1265317	1266150	-4.31348045656952	-0.458284028644354	0.801383496087112	0.228064589279146	3	9	hemA-prfA-prmC
guaA	FALSE	-	2628980	2630557	-4.29265590858613	-0.33962948084776	1.04761257139231	0.331654072956883	14	22	guaBA
hflD	FALSE	-	1191213	1191854	-4.29092442919207	-0.576006592567217	0.964354200034969	0.117388642144976	4	3	hflD-purB
racR	TRUE	-	1417789	1418265	-4.27901273220582	-0.216712440355828	1.65198359554707	0.0238775860672498	4	3	racR
dnaE	TRUE	+	205126	208608	-4.26221644119716	-0.604753281948176	1.76541779772718	0.523262129711078	25	37	bamA-skp-lpxD-fabZ-lpxAB-rnhB-dnaE
lnt	TRUE	-	688566	690104	-4.2587005175732	-0.389663141463203	2.69212051272855	0.265970566781279	9	14	ybeZYX-lnt
lepB	TRUE	-	2702357	2703331	-4.25358138501999	-0.284365434956146	1.39766344019388	0.215000716731044	9	6	lepAB
flgC	FALSE	+	1130661	1131065	-4.23862417452618	-0.302428545444087	3.59349391327561	0.117644669971023	2	6	flgBCDEFGHIJ
rpmI	FALSE	-	1797826	1798023	-4.2129324944842	NA	0	NA	1	0	thrS-infC-rpmI-rplT-pheMST-ihfA
rplE	TRUE	-	3444921	3445460	-4.21097509651584	-0.574328288402371	3.51090312676928	0.772192723941762	2	3	rplNXE-rpsNH-rplFR-rpsE-rpmD-rplO-secY-rpmJ
rne	TRUE	-	1140405	1143590	-4.19093311475143	-0.751669647491528	1.54621885047683	0.333101080742649	18	12	rne
mukB	TRUE	+	975549	980009	-4.18198717667115	-0.460554242984972	0.75328661292464	0.410855491217726	20	30	cmoM-mukFEB
ybeY	FALSE	-	691097	691564	-4.17167649208982	-0.567984903717511	0.339529503859731	0.220550023737986	3	3	ybeZYX-lnt
ribA	TRUE	-	1336594	1337184	-4.15207831328714	-1.09975140531171	1.62761042575084	0.955117491793143	4	5	ribA
pdxJ	FALSE	-	2699020	2699751	-4.14752813408983	-0.672034796987429	0.47228503993744	0.550333705107533	7	4	rnc-era-recO-pdxJ-acpS
lepA	FALSE	-	2703347	2705146	-4.12518530895929	-0.412548586101916	1.66308958225696	0.348557814258281	13	7	lepAB
lpd	FALSE	+	127912	129336	-4.10690205843093	-0.642232183524411	0.419876327798711	0.748181373692906	8	15	pdhR-aceEF-lpd
plsB	TRUE	-	4252066	4254489	-4.10283781433633	-0.136242218740775	2.39725000310588	0.2128971003665	26	14	plsB
yrdA	FALSE	+	3427258	3427812	-4.02980190493892	-0.48969813099347	3.25616358707696	0.332452117021184	2	3	yrdA
rseP	TRUE	+	196546	197898	-4.02116149951119	-0.280712530996354	3.03957529037437	0.199838406192204	8	13	rseP
rnc	FALSE	-	2701405	2702085	-4.0162555963328	-0.407308761280533	2.26640957674888	0.226566565518801	2	7	rnc-era-recO-pdxJ-acpS
mqsA	TRUE	-	3165873	3166268	-3.97877294420805	-0.477441065748448	0	0.077747991682318	1	2	mqsRA
rlmH	FALSE	-	667471	667938	-3.91988372944946	-0.254825090450035	1.65846264922451	0.251062320604909	6	6	rsfS-rlmH-mrdAB-rlpA
cydC	TRUE	-	926697	928418	-3.91262979889937	-0.218319105793895	1.16445157296048	0.201897666415442	13	14	cydDC
suhB	TRUE	+	2661464	2662267	-3.90701234753741	-0.423092578341237	0.528250767153118	0.395285968963132	6	8	suhB
fabA	TRUE	-	1015175	1015693	-3.8970757793282	-0.387848810816072	2.52778354686768	0.196962320186777	4	5	fabA
yqiA	FALSE	-	3173447	3174028	-3.89443941703831	-0.571341622820182	1.08658249676756	0.236023727957663	3	3	nudF-yqiB-cpdA-yqiA-parE
ispB	TRUE	+	3331732	3332703	-3.89076150945099	-0.380332618431998	1.1403268194709	0.273290366335984	7	8	ispB
acnB	FALSE	+	131615	134212	-3.89072135069443	-0.421270093916551	0.94495582967509	0.36038152531479	23	23	acnB
ispA	TRUE	-	439426	440325	-3.85834667342986	-0.331652188669603	1.87945328509184	0.33408295473726	5	10	xseB-ispA-dxs-yajO
ubiG	FALSE	+	2337589	2338311	-3.85564745949184	-0.474070160730249	0.421766505261396	0.468260629281386	3	5	ubiG
fmt	TRUE	+	3432236	3433183	-3.83523724742065	-0.812420558637335	0.808442093579998	0.0344224658863884	4	5	def-fmt
leuZ	FALSE	-	1989839	1989925	-3.8350635264483	0.110061757282102	0.172055935421787	0	2	1	glyW-cysT-leuZ-3'ETS<sup><i>leuZ</i></sup>
ygfB	FALSE	-	3052888	3053466	-3.82605115457947	-0.625710844352467	0.725251333965845	0.465992807903239	1	4	ygfB-pepP-ubiHI
ispG	TRUE	-	2638708	2639826	-3.82135827787321	-0.405886095895954	1.64013167237355	0.216068181693334	1	12	ispG-sroE
yheO	FALSE	-	3473740	3474462	-3.8093173719826	-0.394091004172153	0.388251195000012	0.164082263679	3	3	yheO-tusDCB
pgsA	TRUE	-	1990293	1990841	-3.78913615261721	-0.206032695425129	2.14962851869081	0.22436042934254	2	4	pgsA
hemC	TRUE	-	3987848	3988789	-3.78439045284118	-0.522146163984961	1.02897740664083	0.351708424912781	7	9	hemCDXY
bamB	FALSE	-	2635496	2636674	-3.78147058938899	-0.677955721107003	1.41469099584748	0.568426742702373	6	14	bamB-der
kdsA	TRUE	+	1267388	1268242	-3.76735718422122	-0.481639817061436	1.76604788979757	0.432802697634093	6	7	ychQA-kdsA
tusD	FALSE	-	3473354	3473740	-3.73685678978572	-0.649737577412841	0.0659184487012787	0.75522885269967	2	8	yheO-tusDCB
lpxL	FALSE	-	1114885	1115805	-3.69136909245355	-0.342652402483925	0.932207695681393	0.33859247228269	8	11	lpxL
rnt	FALSE	+	1726371	1727018	-3.68146277615271	-1.0713283592391	0.19682876591814	0.383469101988628	5	4	rnt-lhr
rluD	FALSE	-	2733053	2734033	-3.66895229491589	-0.439412442861683	1.20372126169944	0.316216349612624	5	12	rluD-yfiH
ispD	TRUE	-	2869802	2870512	-3.66530071511741	-0.258791203560878	1.56593576506266	0.140081042997475	2	4	ispDF
tsaE	TRUE	+	4393608	4394069	-3.65003482458128	-0.665232979012225	0.833384436017633	0.117519474705864	4	2	yjeF-tsaE-amiB-mutL-miaA-hfq-hflXKC
cmk	FALSE	+	960424	961107	-3.63394820419182	-0.634465812645319	0.441387460073233	0.644001336831941	8	10	cmk-rpsA-ihfB
folE	FALSE	-	2241006	2241674	-3.61857445586218	NA	1.66497439583998	NA	6	0	folE-yeiB
ratA	FALSE	-	2752310	2752786	-3.60072239703866	-0.403439052202904	0.0074026707856838	0.272404855757975	2	5	ratAB
iscU	FALSE	-	2657925	2658311	-3.5327446760859	-0.732401786011408	0	0	1	1	iscRSUA
tsaC	TRUE	-	3428865	3429437	-3.4406514470573	-0.648025728536234	0.401230820614067	0.361238906379955	5	5	yrdD-tsaC-aroE-yrdB
bamD	TRUE	+	2734168	2734905	-3.43571917537207	-0.0615094181672924	0.766132035194369	0.0178028506518505	3	3	bamD
aceF	FALSE	+	125695	127587	-3.43077462837334	-0.430809018680923	0.423089876949323	0.269297157331837	9	19	pdhR-aceEF-lpd
purB	TRUE	-	1189839	1191209	-3.39865635727989	-0.598019623486906	1.16053273912169	0.278052586052942	8	6	hflD-purB
yqgF	TRUE	+	3091522	3091938	-3.37636075465824	-0.624183523804796	0.0830354787481618	0.460993487180014	3	3	yqgEF
mtn	FALSE	-	178455	179153	-3.3730194980148	-0.690317397343385	0.181014138620557	0.577128079403859	6	5	mtn-btuF-yadS
nrdR	FALSE	+	432226	432675	-3.37226070504081	-0.541128691733633	0.216628327149156	0.040012190745204	1	3	nrdR-ribDE-nusB-thiL-pgpA
ybeD	FALSE	-	661602	661865	-3.34785696064492	-0.538203931222906	0	0.297884112019154	1	4	ybeD-lipB
bluR	FALSE	-	1212551	1213282	-3.32619405511674	-0.520243216252545	0.440364653976037	0.0341276308448566	2	5	bluR
ribC	TRUE	-	1740625	1741266	-3.32388533264208	-0.588071638920199	0.873134818764527	0.155361647047082	4	5	ribC
ubiD	TRUE	+	4023011	4024504	-3.323799513645	-0.483205340544883	0.722334102527907	0.0958426282551898	8	5	ubiD
ppa	TRUE	-	4447145	4447675	-3.28897735181509	-0.546992388207788	2.59399773192624	0.012248818224588	4	3	ppa
waaQ	FALSE	-	3805087	3806121	-3.24212828575722	-0.413062372481629	0.935500004918913	0.262274966307468	5	10	waaQGPSBOJYZU
waaC	FALSE	+	3794002	3794961	-3.23854641333156	-0.331808719392677	1.3157197213254	0.15187101604045	6	4	rfaD-waaFCL
mukF	TRUE	+	973542	974864	-3.2329875644971	-0.43630361648727	0.406395688396282	0.146233635165892	9	8	cmoM-mukFEB
atpC	FALSE	-	3913576	3913995	-3.2328142253289	-1.31598498386899	0.632108338172337	0	3	1	atpIBEFHAGDC
waaP	FALSE	-	3803176	3803973	-3.21531501606851	-0.44681917504996	0.904850665599438	0.256532771566239	3	6	waaQGPSBOJYZU
gmhB	FALSE	+	222833	223408	-3.18189112400429	-0.503635405690109	0.322259492515732	0.477965504493434	4	4	gmhB
ribD	TRUE	+	432679	433782	-3.18101935934289	-0.38197027080375	1.79678972276302	0.237446226959169	8	12	nrdR-ribDE-nusB-thiL-pgpA
pstB	FALSE	-	3905616	3906389	-3.16859001905832	-0.335140447371198	0.292043441736711	0.525748613598504	4	6	pstSCAB-phoU
hipB	FALSE	-	1590200	1590466	-3.15519995223196	-0.132928581811654	0	0	1	1	hipBA
ackA	FALSE	+	2411492	2412694	-3.15480139519975	-0.78060960061023	0.175696784412176	0.280379239085611	8	8	ackA-pta
ssrA	FALSE	+	2753615	2753977	-3.15433991611724	-2.5418219949683	0.151834307949312	0	2	1	ssrA
lapB	FALSE	+	1338582	1339751	-3.13100590425523	-0.14121656127831	2.18511980666715	0.183916554548654	6	11	lapAB-pyrF-yciH
nanE	FALSE	-	3368369	3369058	-3.13031625847488	-0.196838700745902	2.58090937105392	0.261256068182873	2	5	nanATEK-yhcH
waaG	FALSE	-	3803966	3805090	-3.11501739835969	-0.378094689422896	0.647785712316948	0.131693890947941	8	5	waaQGPSBOJYZU
hscA	FALSE	-	2655107	2656957	-3.08496927656274	-0.30644361728258	0.603828228110364	0.288034188844692	9	16	hscBA-fdx-iscX
rnhB	FALSE	+	204493	205089	-3.07934173075174	-0.49595405533078	1.3294991836125	0.248881582897769	2	6	bamA-skp-lpxD-fabZ-lpxAB-rnhB-dnaE
icd	FALSE	+	1194346	1195596	-3.03772506124933	-0.273553386181809	0.268280510941189	0.364864500894616	3	10	icd
spoT	TRUE	+	3820423	3822531	-3.0267792169156	-0.367985683077684	1.60600550684006	0.252404487050179	17	14	rpoZ-spoT-trmH-recG
ykgE	FALSE	+	320832	321551	-3.00577455502693	-0.434881479913806	0.776852887489995	0.523009083610577	4	6	ykgEFG
fdx	FALSE	-	2654770	2655105	-3.00000359316253	-0.502818763382705	0.0670990364863411	0.0561245021656879	2	2	hscBA-fdx-iscX
pepP	FALSE	-	3051537	3052862	-2.97249939813298	-0.739155905927922	0.967341220012968	0.41347269772291	9	3	ygfB-pepP-ubiHI
iscR	FALSE	-	2659665	2660153	-2.95588089328051	-0.33961427228327	0.937009006091972	0.525970671716047	6	5	iscRSUA
ynfL	FALSE	-	1666723	1667616	-2.89907048952646	-0.529009430329139	2.23112321134379	0.265913714397821	2	5	ynfL
lapA	FALSE	+	1338267	1338575	-2.86533046776024	0.0846478130353942	0.42256739726501	0.0929676089993476	2	4	lapAB-pyrF-yciH
priA	FALSE	-	4122635	4124833	-2.84437061999974	-0.17978834243576	1.69773922794539	0.328835647659179	19	24	priA
rsgA	FALSE	-	4388480	4389532	-2.83295210630553	-0.322530793771974	0.859756987332827	0.438126780964586	11	3	rsgA
yfaE	FALSE	+	2346536	2346790	-2.80530072921001	-0.242059947069589	0.585504125864375	0.245265908044337	2	2	nrdAB-yfaE
nrdB	TRUE	+	2345406	2346536	-2.80267007589087	-0.341539843812658	1.2261669064878	0.675619241402213	5	7	nrdAB-yfaE
dcd	FALSE	-	2139658	2140239	-2.73045522512338	-0.390409816753473	0.163808661245603	0.424006325652641	5	2	udk-dcd
guaB	FALSE	-	2630626	2632092	-2.71891456204536	-0.562707931478781	0.923407059675125	0.290392489110418	12	13	guaBA
yhbE	FALSE	-	3329792	3330757	-2.70671874886656	-0.431214712623699	0.695500016850514	0.272889615386389	5	5	rplU-rpmA-yhbE-obgE
iscA	FALSE	-	2657585	2657908	-2.69752061491787	NA	0	NA	1	0	iscRSUA
mdfA	FALSE	+	882896	884128	-2.68793209070623	-0.346212321783384	1.65314116599927	0.245705640143392	2	9	mdfA
yfgM	FALSE	-	2636685	2637305	-2.68614230958009	-0.210930354285411	0.638725136030836	0.36993472526135	2	5	yfgM
lipA	FALSE	-	658474	659439	-2.66827033416288	-0.275275769244765	0.615069698395372	0.452002191384539	7	7	lipA
aceE	FALSE	+	123017	125680	-2.64931636572972	-0.472792235141542	0.306181034087657	0.0985831736204033	12	11	pdhR-aceEF-lpd
iscS	FALSE	-	2658339	2659553	-2.6478360237618	-0.505690053442389	0.723873253891722	0.372965188278164	11	10	iscRSUA
tpx	FALSE	-	1386329	1386835	-2.63324316637137	-0.412113169238828	0	0.619539000979368	1	3	tpx
atpG	FALSE	-	3915425	3916288	-2.6311637974232	-1.06897685086544	0.371749371573354	0.0973328630542846	12	4	atpIBEFHAGDC
crp	FALSE	+	3484142	3484774	-2.62938735920907	-0.423856970947326	0.0806091025888933	0.405991840581478	3	4	crp
gapA	FALSE	+	1860795	1861790	-2.61231870864744	-0.450958154992231	0.893910068849011	0.288678781277745	8	7	gapA-yeaD
sroG	FALSE	-	3182592	3182740	-2.5868687569185	-3.7781564092593	0.144889889094842	5.01723282863914	2	2	sroG-ribB
pdxH	FALSE	-	1715375	1716031	-2.58640261764997	-0.682945546897309	0.117502911613971	0.291488034196231	5	8	pdxH-tyrS-pdxY
yqgE	FALSE	+	3090959	3091522	-2.58076161166415	-0.310672942953576	0.979184752734552	0.0905994784246474	5	5	yqgEF
atpD	FALSE	-	3914016	3915398	-2.55192855868831	-1.51661371109731	0.193969187500303	0.258229773750948	13	7	atpIBEFHAGDC
atpH	FALSE	-	3917893	3918426	-2.54932240142753	-1.24252555896203	0.154720173553679	1.27661529979237	5	2	atpIBEFHAGDC
topA	TRUE	+	1329072	1331669	-2.53598347945809	-0.464637561433088	0.787573797884539	0.365458315121618	15	21	topA
ptsN	FALSE	+	3344600	3345091	-2.53315893065792	-1.36767605324649	0	0.273668714492854	1	2	yrbG-kdsDC-lptCAB-rpoN-hpf-ptsN-rapZ-npr
pta	FALSE	+	2412769	2414913	-2.4997683530758	-0.581279283116206	0.643800879733744	0.343475723036171	15	12	ackA-pta
dam	FALSE	-	3513099	3513935	-2.42344367175208	-0.820956979331181	0.266047644262136	0.818456224320535	2	7	aroKB-damX-dam-rpe-gph-trpS
cydD	FALSE	-	928419	930185	-2.41247134433116	-0.43281056409997	1.21064867275733	0.169215573359779	13	19	cydDC
atpI	FALSE	-	3920083	3920463	-2.41213395071251	-1.02243741178204	0	0.716005487110184	1	4	atpIBEFHAGDC
ptsI	FALSE	+	2532088	2533815	-2.39831790532594	-0.706537666430053	0.558850852194434	0.470741012775424	6	8	ptsHI-crr
ubiX	FALSE	-	2426079	2426648	-2.38679614766477	-0.423472416502454	0.37577960674065	0.370178320444569	4	5	cvpA-purF-ubiX
trkA	FALSE	+	3434540	3435916	-2.37462966563762	-0.420345364802759	0.365337968515441	0.101531042866607	9	6	trkA
ybeZ	FALSE	-	691561	692640	-2.33500787797695	-0.299975371633516	0.56731207070403	0.116954081618458	6	8	ybeZYX-lnt
rnhA	FALSE	-	235535	236002	-2.33163700548034	-0.343820213968973	0.56671406777988	0.359706132757682	4	6	rnhA
sapC	FALSE	-	1351652	1352542	-2.32837183941356	-0.994095425138815	0.597391106710742	0.381978505028982	5	9	sapABCDF
atpF	FALSE	-	3918441	3918911	-2.32544655114924	-0.735075866608397	0.405990607705279	0.178360824222689	2	4	atpIBEFHAGDC
pcnB	FALSE	-	157729	159126	-2.29367610185661	-0.639509388385756	0.636945716848612	0.531660393624591	16	6	pcnB-folK
pgk	TRUE	-	3069481	3070644	-2.2728166212854	-0.453289035759501	1.5587465720816	0.259867729473886	11	7	epd-pgk-fbaA
tilS	TRUE	+	212331	213629	-2.27021481129488	-0.547573392098819	1.3915971133631	0.700089781330935	11	10	tilS
atpA	FALSE	-	3916339	3917880	-2.26743890155883	-0.634217901401958	0.350672164248162	0.231886327920458	17	9	atpIBEFHAGDC
pfkA	FALSE	+	4105575	4106537	-2.26674365030808	-0.490098787173962	0.311555817715282	0.763630029577585	2	11	pfkA
pdhR	FALSE	+	122092	122856	-2.24747547600181	-0.455198775776189	0.253564501576017	0.0908371022729062	6	2	pdhR-aceEF-lpd
dxr	TRUE	+	193521	194717	-2.22821331179084	-0.407880053902145	1.51716216752299	0.176043926409392	5	8	dxr
acrB	FALSE	-	480478	483627	-2.22676247809915	-0.859343037947758	0.235269622089241	0.481823046288514	14	27	acrAB
mrdA	TRUE	-	665539	667440	-2.21737324136391	-0.164153008442004	1.33497124956263	0.177671919776662	11	14	rsfS-rlmH-mrdAB-rlpA
hemD	TRUE	-	3987111	3987851	-2.21152821689893	-0.305236750356555	1.20608313394541	0.220023851993886	3	10	hemCDXY
atpB	FALSE	-	3919259	3920074	-2.19838274990826	-0.383915897516641	0.332008424565978	0.36111197437405	7	10	atpIBEFHAGDC
galU	FALSE	+	1290680	1291588	-2.19816797147139	-0.309236041060537	0.276552488979154	0.19852738099113	3	8	galU
folP	FALSE	-	3322085	3322933	-2.19340451853637	-0.358366982891572	0.487717203478318	0.262569449621627	4	7	folP-glmM
groL	TRUE	+	4369048	4370694	-2.19154820868791	-0.471695014169076	1.1804915665248	0.259676401554845	14	15	groSL
lysS	FALSE	-	3031679	3033196	-2.18948077027886	-0.753999986449027	1.35013340348076	0.355265534951327	6	7	xerD-dsbC-recJ-prfB-lysS
hemB	TRUE	-	387977	388951	-2.17096444429517	-0.366600657109307	1.39988390051545	0.328217179654389	5	9	hemB
recA	FALSE	-	2820730	2821791	-2.16727582200455	-0.479345835719642	0.0973019588902524	0.3504176241343	7	14	recAX
yjhP	FALSE	-	4530460	4531206	-2.14699406561834	-0.202272487977499	0	0.0591529724279458	1	5	yjhP
map	TRUE	-	188712	189506	-2.13674584459139	-0.593273631097418	1.4275828932194	0.543857966692345	8	6	map-glnD-dapD
hslV	FALSE	-	4119780	4120310	-2.1243120008746	-0.122398212651895	0.260863312245269	0.0478289328075988	2	4	hslVU
fabH	FALSE	+	1147982	1148935	-2.11558734492991	-0.244091054208861	2.09845482857445	0.275564376153288	5	9	yceD-rpmF-plsX-fabHDG-acpP-fabF
ispF	TRUE	-	2869323	2869802	-2.1118897788443	-0.399874513548855	0.532544453533886	0.00673029974515824	3	2	ispDF
pssA	TRUE	+	2720749	2722104	-2.06178748608419	-0.459596037696336	1.20468758572849	0.10933098154025	10	7	pssA
ihfA	FALSE	-	1793277	1793576	-2.05675108813308	-0.0882237223964224	0.650457540422812	0.231691743422239	4	5	thrS-infC-rpmI-rplT-pheMST-ihfA
acrA	FALSE	-	483650	484843	-2.04831433322326	-0.964735949009607	0.534166201889377	0.122048994109692	4	7	acrAB
mrdB	TRUE	-	664424	665536	-2.04203991837812	-0.28956684093001	0.726561931903634	0.138751090197783	4	6	rsfS-rlmH-mrdAB-rlpA
tusA	FALSE	-	3606774	3607019	-2.0328880631443	0.206006529113361	0.177398601267572	0	3	1	tusA
arcA	FALSE	-	4637613	4638329	-2.01969576097422	NA	0.265585479587691	NA	4	0	arcA
rodZ	FALSE	-	2639853	2640866	-2.01383828069657	-0.10016734019257	0.046702755319012	0.187885735859825	3	2	rodZ
flhD	FALSE	-	1975871	1976221	-2.01312628883985	-0.737869433444625	0.0649871328979122	0	2	1	flhDC
mobA	FALSE	-	4039438	4040022	-2.0009748506697	-0.22180256374845	1.59693751378993	0.165644125234866	2	3	mobAB
can	TRUE	-	142008	142670	-1.99022629548989	-0.254782873906349	1.39680544799174	0.0838772807026368	4	3	can
tolC	FALSE	+	3176137	3177618	-1.98378465461438	-0.328491042053376	0.202973488959288	0.32147002533656	8	5	tolC-ygiABC
tusC	FALSE	-	3472995	3473354	-1.96772853539533	-0.642724470480377	1.66574602509697	0.475857805476686	2	4	yheO-tusDCB
nuoA	FALSE	-	2402651	2403094	-1.96734982878135	-1.05557231695959	0.306441111644382	0	1	1	nuoABCEFGHIJKLMN
nadE	TRUE	+	1820482	1821309	-1.95464063923209	-0.473629834434514	0.931730413316727	0.0592698601266888	7	5	nadE
pstA	FALSE	-	3906572	3907462	-1.94925784271924	-0.448548154715659	0.916997058675884	0.542386121026078	6	10	pstSCAB-phoU
stfE	FALSE	-	1208342	1208878	-1.93758201705625	-0.436935153715376	0	0.140809743768038	1	6	stfE-tfaE
tpiA	FALSE	-	4108763	4109530	-1.93749092124657	-0.595037639178614	1.22704976817392	0.361292231839899	2	6	tpiA
sapF	FALSE	-	1349852	1350658	-1.930830757434	-0.500917152492428	0.240062990847177	0.270205650013961	7	7	sapABCDF
sxy	FALSE	+	1020361	1020990	-1.91925446025114	-0.283043157977616	0	0.646325631028039	1	6	sxy
fixX	FALSE	+	45463	45750	-1.91083804313537	-0.569796414692292	1.66819757142193	0.51757913501546	3	5	fixABCX
fur	FALSE	-	709423	709869	-1.90578138115377	NA	0.208812187073262	NA	4	0	fldA-uof-fur
yijE	FALSE	+	4134131	4135036	-1.90401037429144	-0.469143716395644	0.657305102064422	0.383706570435254	1	6	yijE
nuoK	FALSE	-	2393065	2393367	-1.88072194138496	-0.500473159891417	1.43682898275932e-05	0	2	1	nuoABCEFGHIJKLMN
rimI	FALSE	+	4606208	4606654	-1.87015597715807	-1.04862504574762	0	0.125778972272004	1	3	holD-rimI-yjjG
nuoJ	FALSE	-	2393364	2393918	-1.86609781711501	-0.844608691172221	0.311467537539577	0.293456906729624	2	6	nuoABCEFGHIJKLMN
glnD	FALSE	-	185978	188650	-1.85502176069134	-0.183618886578293	1.00054622824833	0.196029468517443	20	14	map-glnD-dapD
ubiH	FALSE	-	3050362	3051540	-1.83451380008988	-0.10649659219966	0.935840600809153	0.261763990058219	6	11	ygfB-pepP-ubiHI
ydcA	FALSE	+	1489701	1489874	-1.83322089917559	-0.337544277702751	0	0	1	1	ydcA
sapD	FALSE	-	1350660	1351652	-1.83205313568715	-0.882374275326975	0.279697063001191	0.0591351090373553	12	8	sapABCDF
tktA	FALSE	-	3077666	3079657	-1.82400219252941	-0.286954775675972	0.56463982368769	0.258509856146144	11	16	tktA
nuoM	FALSE	-	2389534	2391063	-1.80372023222073	-0.998352051056289	0.212121058838368	0.270068634992103	10	15	nuoABCEFGHIJKLMN
sspA	FALSE	-	3374804	3375442	-1.76680897418469	-0.460680220616431	0.251562656766745	0.138928548297607	3	2	sspAB
ytfP	FALSE	+	4445917	4446258	-1.75679929562657	NA	0	NA	1	0	tamAB-ytfP
rppH	FALSE	-	2966469	2966999	-1.75646088617863	-0.370436798843287	0.229744483246954	0.444070228637534	5	7	rppH-ptsP
nuoI	FALSE	-	2393930	2394472	-1.74993307821671	-0.912692008913905	0.298743375072484	0.312196682298102	6	4	nuoABCEFGHIJKLMN
epmA	FALSE	+	4380666	4381643	-1.74546818484576	-0.450527021491592	0.138574138281846	0.262435746174372	4	7	epmA
purA	FALSE	+	4402710	4404008	-1.74437903485871	-0.426902756176525	1.03192447410536	0.371645865919456	8	10	purA
aroK	FALSE	-	3516565	3517086	-1.74120082599653	-0.531519278778878	0	0.00311848955524441	1	2	aroKB-damX-dam-rpe-gph-trpS
hemL	TRUE	-	173602	174882	-1.72902530301499	-0.210576310115155	0.608498414338259	0.244828503944179	8	8	hemL
hpf	FALSE	+	3344195	3344482	-1.71916075207454	-0.22035771930221	0.298387614765555	0	2	1	yrbG-kdsDC-lptCAB-rpoN-hpf-ptsN-rapZ-npr
yjiX	FALSE	-	4586899	4587102	-1.71875058610434	0.00705100112140049	1.29200302784706	0.123193451758808	2	2	yjiXA
dapA	TRUE	-	2596904	2597782	-1.71869840301944	-0.487424817193056	1.73451771324757	0.200183502503192	3	4	dapA-bamC
xerC	FALSE	+	3994310	3995206	-1.71841303087722	-0.463397846142332	0.161527433463762	0.465331636007136	3	7	yifL-dapF-yigA-xerC-yigB
nuoC	FALSE	-	2400077	2401867	-1.71696294303587	-1.04587493104857	0.317878336973451	0.584702510707597	19	17	nuoABCEFGHIJKLMN
rfaH	FALSE	-	4022356	4022844	-1.70347242949386	-0.414523111615146	0.735361736085534	0.325283789726725	3	2	rfaH
holC	FALSE	-	4481860	4482303	-1.69822953567359	-0.727026637741332	0.629466277784076	0.412164129468441	3	5	holC-valS
rsxE	FALSE	+	1708852	1709547	-1.6980592040174	-0.119050688601699	1.13906365291139	0.0947659661820704	2	8	ydgK-rsxABCDGE-nth
putP	FALSE	+	1078528	1080036	-1.69164090574266	-0.300692870499706	1.2095444443192	0.333474130671794	4	12	putP
nuoN	FALSE	-	2388070	2389527	-1.68401054914104	-0.746732179550472	0.35083752687387	0.321321466103942	11	18	nuoABCEFGHIJKLMN
cyaA	FALSE	+	3989176	3991722	-1.67844635816661	-0.689034167691632	0.845097602507672	0.472862946443733	17	11	cyaA
argR	FALSE	+	3382725	3383195	-1.66823852178374	-0.597912395574537	0.0993936982840609	0.300324986014557	1	2	argR
yhcB	FALSE	+	3378213	3378611	-1.66656043211162	-0.311722091550422	0	0.119237681189245	1	4	yhcB
metZ	FALSE	+	2945409	2945485	-1.66179658481409	NA	1.86866973027407	NA	1	0	metZWV
potB	FALSE	-	1182840	1183667	-1.65465784668353	-0.47314534405613	0.121778744792764	0.36246505646464	3	7	potABCD
crr	FALSE	+	2533856	2534365	-1.65180449593457	-0.51962140802361	0.0320036372981228	0.36441354289584	2	6	ptsHI-crr
rttR	FALSE	-	1286289	1286459	-1.62163800155512	NA	0	NA	1	0	rttR
nuoH	FALSE	-	2394487	2395464	-1.61248525213924	-0.668029849655641	0.0704051648989994	0.359124443989196	7	14	nuoABCEFGHIJKLMN
nuoE	FALSE	-	2399574	2400074	-1.60890141719231	-0.612911464611718	0.0640189617778588	0.160277809205885	4	7	nuoABCEFGHIJKLMN
nuoL	FALSE	-	2391227	2393068	-1.60719289757342	-1.02338789107625	0.101678670647407	0.455720831281581	12	22	nuoABCEFGHIJKLMN
cyaY	FALSE	-	3991762	3992082	-1.5926930355752	-0.526420921521611	0.893616373994762	0	2	1	cyaY
clpX	FALSE	+	456650	457924	-1.57949848712466	-0.287621072056366	0.50505079481238	0.0813119291544163	2	3	clpPX-lon
folC	TRUE	-	2429696	2430964	-1.57315133884217	-0.46889865787353	0.787792042836773	0.329436470527255	9	10	folC-dedD
seqA	FALSE	+	712210	712755	-1.56992442125778	-0.0627023502146813	0.254395514283419	0.299048526751531	3	4	seqA-pgm
yafQ	FALSE	-	245961	246239	-1.5697912833303	NA	0	NA	1	0	dinJ-yafQ
secD	TRUE	+	426871	428718	-1.55633610217939	-0.287644237021759	0.513320905740266	0.164426066678474	12	7	tgt-yajC-secDF
lipB	FALSE	-	660860	661501	-1.54698283984204	-0.290476185841853	0.568802868075514	0.165184616939906	5	6	ybeD-lipB
nlpI	FALSE	-	3306062	3306946	-1.54405479859577	-0.382971052983888	0.292873942326968	0.360082747425149	6	10	nlpI
polA	TRUE	+	4044989	4047775	-1.54170126962237	-0.523355880382361	1.12598742186258	0.258249209101494	11	21	polA
rseA	FALSE	-	2706776	2707426	-1.54035390610064	-0.221764938810846	0.531675791190732	0.488663636227999	3	4	rpoE-rseABC
nuoF	FALSE	-	2398240	2399577	-1.51771792852269	-0.762250266162966	0.164881112514539	0.404419569707734	17	12	nuoABCEFGHIJKLMN
pstS	FALSE	-	3908508	3909548	-1.51147949905775	-0.230854356046444	1.09242701165926	0.260719520035862	4	7	pstSCAB-phoU
rnr	FALSE	+	4404677	4407118	-1.50038632625165	-0.403451821174726	0.241983776177444	0.386248875265158	11	15	nsrR-rnr-rlmB-yjfIJ
hscB	FALSE	-	2656974	2657489	-1.49035470013601	-0.547121875532858	0.359051349948495	0.294258180806569	3	4	hscBA-fdx-iscX
pitA	FALSE	+	3635665	3637164	-1.48849582265605	-0.714714768777815	0.217688717020676	0.265617343516514	9	18	pitA
secB	FALSE	-	3781684	3782151	-1.48065470759324	-0.385483929444718	0.403491240397533	0.0917643237717862	5	3	yibN-grxC-secB-gpsA
cysZ	FALSE	+	2529485	2530246	-1.47935666157008	-0.550422065156903	0	0.250413038003898	1	6	cysZ
sapA	FALSE	-	1353491	1355134	-1.47764326359428	-0.615808589036778	0.218788184628821	0.540561824012589	12	9	sapABCDF
nuoB	FALSE	-	2401973	2402635	-1.47025739463754	-0.844604281750664	0.237107432406085	0.465452046444852	8	8	nuoABCEFGHIJKLMN
aroB	FALSE	-	3515420	3516508	-1.4694765470479	-0.778004615006756	0.493284606204951	0.334360311697194	7	6	aroKB-damX-dam-rpe-gph-trpS
cyoC	FALSE	-	447270	447884	-1.46686037795085	-0.344333803244779	1.03484455635052	0.312972134252529	3	5	cyoABCDE
rsmA	FALSE	-	51609	52430	-1.46336642700137	-0.481678368595077	0.337314109455038	0.361970029997741	7	10	lptD-surA-pdxA-rsmA-apaGH
sucB	FALSE	+	760745	761962	-1.46210652111304	-0.398781963083932	0.364168661767274	0.32189693105971	5	12	sdhCDAB-sucABCD
pepA	FALSE	-	4482463	4483974	-1.45554665274972	-0.635784042095312	0.742509196204491	0.105151548398253	8	9	pepA
ribB	TRUE	-	3181835	3182488	-1.45505071980609	0.0561370189535583	0.944761301226719	0.353500869756255	5	4	sroG-ribB
treB	FALSE	-	4462782	4464203	-1.43102268493548	-0.361808979096214	0.143662281877494	0.325473833804362	12	8	treBC
nuoG	FALSE	-	2395461	2398187	-1.4290300977923	-0.923629607010906	0.15004203067294	0.380333933766094	20	31	nuoABCEFGHIJKLMN
sucA	FALSE	+	757929	760730	-1.42513446615261	-0.46296454842139	0.565795969203738	0.370266712448972	24	21	sdhCDAB-sucABCD
yjbE	FALSE	+	4233929	4234171	-1.42119129861426	-0.49259547956738	0.261931806136468	0.109475007989875	1	3	yjbEFGH
ndh	FALSE	+	1165308	1166612	-1.42062645767602	-0.384082077848398	0.426873340885887	0.108318788874541	7	7	ndh
tusB	FALSE	-	3472700	3472987	-1.39966659544798	-1.46164357338853	0.654745476586579	0	5	1	yheO-tusDCB
damX	FALSE	-	3514042	3515328	-1.39472736915902	-0.476114444126229	0.223373983320985	0.0479458532120154	10	7	aroKB-damX-dam-rpe-gph-trpS
yddM	FALSE	-	1550422	1550784	-1.39468873034632	-0.0907087617766031	0	0.0652607595722052	1	2	yddM
asmA	FALSE	-	2137783	2139636	-1.39198106524399	-0.403143623340394	0.367198835363533	0.289079340152992	7	22	asmA
ompR	FALSE	-	3533887	3534606	-1.38012384447092	-0.639671587932422	0.239480037379458	0.527155503813202	6	11	ompR-envZ
rusA	FALSE	+	572594	572956	-1.37641342885074	-0.494051540719653	0.996400125780185	0.228650135738756	2	2	ybcN-ninE-ybcO-rusA-ylcG
rsmB	FALSE	+	3433229	3434518	-1.37441431521664	-0.587975462669972	0.30577265954818	0.548953226743549	5	6	rsmB
ruvA	FALSE	-	1943389	1944000	-1.37166494289701	-0.301588856889073	0.313118490404814	0.407178106962088	5	6	ruvAB
prfC	FALSE	+	4607437	4609026	-1.36655440788639	-0.518920821289095	0.343889969042048	0.256856632465776	14	12	prfC
clpP	FALSE	+	455901	456524	-1.36442790819563	-0.411531386944955	0.158627973513108	0.316667502910141	3	3	clpPX-lon
phoU	FALSE	-	3904876	3905601	-1.3572657932425	-0.430611227363595	0.764642494597085	0.385912752858026	3	7	pstSCAB-phoU
mnmE	FALSE	+	3884851	3886215	-1.35082305539994	-0.250634921210749	0.581993893929634	0.182768590806529	14	8	mnmE
arsR	FALSE	+	3646551	3646904	-1.34658483093586	-0.493602104171402	0.464161100849824	0.0693636278422852	3	2	arsRBC
zapB	FALSE	+	4116538	4116783	-1.34318813467507	-0.312388015818907	0.535905187854002	0.203065441753037	1	2	zapB
feoA	FALSE	+	3538185	3538412	-1.3278751791553	-0.287250123069383	0	0	1	1	feoABC
yceQ	TRUE	+	1143725	1144045	-1.32691534483932	-7.75110267896864	0.776870803626156	1.54170711795892	3	4	yceQ
folB	FALSE	-	3202243	3202611	-1.32628773730492	-0.329712882414046	0.787823732355263	0.155731505161177	1	3	folB
yihD	FALSE	+	4040092	4040361	-1.31947625989107	0.0133779611143764	0	0.101804285840204	1	2	yihD
ogrK	FALSE	-	2165326	2165544	-1.31794032069935	-0.454905398434163	0	0	1	1	ogrK
ruvB	FALSE	-	1942370	1943380	-1.31734676770963	-0.3776717454617	0.240671966856528	0.166118513681662	7	6	ruvAB
mtgA	FALSE	-	3347103	3347831	-1.3163447807093	-0.24624695983785	0	0.285588667498387	1	7	elbB-mtgA
ubiA	TRUE	+	4251039	4251911	-1.3152229289252	-0.409878795980821	0.200097621915715	0.268685144791364	3	13	ubiCA
ftsK	TRUE	+	932447	936436	-1.30891907970011	-0.245203827147166	0.854536571491211	0.203969140527011	26	23	ftsK
ybcF	FALSE	+	549662	550555	-1.30721010307654	-0.433888464282277	0.784627250250782	0.362883137834087	2	7	fdrA-ylbEF-ybcF
ychA	FALSE	+	1266543	1267352	-1.29903479950835	-0.214404245123613	1.22170387994161	0.065040245890387	6	3	ychQA-kdsA
bfd	FALSE	-	3464819	3465013	-1.28666161967277	-0.42151871641346	0.207223037074284	0	2	1	bfd-bfr
lysW	FALSE	+	780066	780141	-1.28174303103038	-0.201306053725466	0.0857410237577328	0	2	1	lysT-valT-lysW
fre	FALSE	+	4024550	4025251	-1.28103859202668	-0.453921724411496	0.227500952747955	0.26928194175956	3	8	fre
ygdB	FALSE	-	2960771	2961178	-1.28077305621677	-0.117435719066202	0.932216019093863	0.140113902088114	2	2	ppdAB-ygdB-ppdC-recC
ycaK	FALSE	+	948891	949481	-1.27597518048208	-0.489625475362724	0	0.168336136047265	1	6	ycaK
tfaX	FALSE	+	582098	582283	-1.27386918414752	NA	0.422844003400992	NA	2	0	tfaX
sapB	FALSE	-	1352529	1353494	-1.27380516750791	-0.559936261478114	0.239849695914712	0.391319412264762	4	9	sapABCDF
dnaQ	FALSE	+	236067	236798	-1.27139637896903	-0.453501972696938	0.217180766792109	0.025329789050897	4	3	dnaQ
yjdC	FALSE	-	4360756	4361331	-1.26994739958378	-0.344074401866393	0	0.23706771594128	1	6	dsbD-yjdC
metV	FALSE	+	2945629	2945705	-1.26422652059831	NA	0	NA	1	0	metZWV
degS	TRUE	+	3380222	3381289	-1.26285772973755	-0.357006320311297	0.841412003112074	0.239038018001807	14	17	degQS
metJ	FALSE	-	4126101	4126418	-1.2610950277478	-0.684275249852584	0.71020673169755	0.284242565454372	2	4	metJ
yraN	FALSE	+	3293416	3293811	-1.25902534700254	-0.422878897456947	0	0.481544392318969	1	5	yraN
ybcO	FALSE	+	572307	572597	-1.25547833223395	-1.01882721723096	0	0	1	1	ybcN-ninE-ybcO-rusA-ylcG
slyX	FALSE	+	3475662	3475880	-1.24608322682492	-0.365895175030229	0	0.441723416828334	1	2	slyX
ghoT	FALSE	+	4350931	4351104	-1.24600430150528	-0.561829752164374	0	0	1	1	ghoST
sspB	FALSE	-	3374301	3374798	-1.24501266116339	-0.126550873333249	0.472278288801243	0.13617248322435	2	4	sspAB
apaG	FALSE	-	51229	51606	-1.23653026929993	-0.172032991284383	0.159944969747077	0.0443952666653787	6	3	lptD-surA-pdxA-rsmA-apaGH
lpxM	FALSE	-	1937246	1938217	-1.23138582272774	-0.492474472620213	0.171570125259672	0.196955226621535	3	7	lpxM
sixA	FALSE	-	2454349	2454834	-1.22099590672569	-1.02089947245262	0.223971032898668	0.0369470090584256	4	2	sixA
glpD	FALSE	+	3560036	3561541	-1.21328021356709	-0.458183677752259	0.28016260847714	0.323500787409932	15	14	glpD
upp	FALSE	-	2618268	2618894	-1.21169341869075	-0.765029748299028	0.32698890074805	0.267207516272805	2	4	upp-uraA
srmB	FALSE	+	2710918	2712252	-1.21005871868991	-0.213002156807187	0.627057104198042	0.171040099939313	5	5	srmB
sthA	FALSE	-	4157413	4158813	-1.20908227442758	-0.572990343823255	0.337060136211048	0.615048573607768	9	9	sthA
G0-10702	FALSE	+	3352086	3352191	-1.20112238632417	NA	0.644896254807159	NA	2	0	G0-10702
nrfF	FALSE	+	4291186	4291569	-1.20033238515327	-0.574437895999372	0	0.277087961620007	1	3	nrfABCDEFG
gltK	FALSE	-	684478	685152	-1.19942304783483	-0.202777843813121	0.550298645082311	0.0727891658541435	2	4	gltI-sroC-gltJKL
pgm	FALSE	+	712781	714421	-1.19653778129	-0.535391939830718	1.017751755326	0.250707977317364	9	8	seqA-pgm
prmB	FALSE	-	2445530	2446462	-1.17825743026268	-0.428001141542337	0.349344802359833	0.132889218035735	9	9	prmB-aroC-mepA-yfcA-epmC-yfcL
fldA	TRUE	-	710158	710688	-1.1744863747417	-0.220907543202488	0.974608588145085	0.0117508663209458	4	3	fldA-uof-fur
yadK	FALSE	-	151003	151599	-1.17321421732434	-0.571293382715586	0.813616573297351	0.259935762092016	3	4	yadMLKC
pstC	FALSE	-	3907462	3908421	-1.16147550568889	-0.383339032098229	0.345056187886191	0.245923864051275	5	10	pstSCAB-phoU
dapF	FALSE	+	3992785	3993609	-1.16004911201987	-0.302585638990394	0.191183609353156	0.248535856296398	2	6	yifL-dapF-yigA-xerC-yigB
ynfB	FALSE	+	1653832	1654173	-1.15681944170744	NA	0.545061232839496	NA	2	0	ynfB-speG
truA	FALSE	-	2432846	2433658	-1.15130999420606	-0.384533235251248	0.113134523466011	0.127972835183709	5	6	pdxB-usg-truA-dedA
rnlB	FALSE	+	2765006	2765377	-1.14956074911277	-0.535712502477271	0	0.400720136831071	1	3	rnlAB
treC	FALSE	-	4461077	4462732	-1.14432397923359	-0.0953811692219301	0.595349058240124	0.368419093782209	15	12	treBC
yjdI	FALSE	+	4349866	4350096	-1.14001251510714	-0.857992742405939	0	0	1	1	yjdIJ
gshB	FALSE	+	3089900	3090850	-1.13298938068505	-0.366185138799272	0.279083318869628	0.218095616898886	6	9	rsmE-gshB
deaD	FALSE	-	3303993	3305882	-1.13015795287232	-0.347613316661207	0.290667519589376	0.322449473315402	11	18	yrbN-deaD
yjaG	FALSE	+	4197527	4198117	-1.12558784347481	-0.600860823519145	0.252626610333454	0.123044929321991	4	4	yjaG
hha	FALSE	-	479314	479532	-1.12313696651384	NA	0.278328413132448	NA	3	0	tomB-hha
mtlR	FALSE	+	3773595	3774182	-1.12046719491744	NA	0.53657658927148	NA	2	0	mtlADR
zur	FALSE	-	4257511	4258026	-1.11824687448991	-0.455505865275122	0.277281564572329	0	2	1	zur
yafP	FALSE	+	252709	253161	-1.11203814889949	-0.343172195919997	0.309030667553451	0.189705705411547	2	4	dinB-yafNOP
trkH	FALSE	+	4031168	4032619	-1.11008049334675	-0.381931971089372	0.645931344829297	0.238033052611479	6	16	pepQ-yigZ-trkH-hemG
yjhD	FALSE	-	4504649	4504879	-1.10321625723883	-0.0238780634059519	0.210948962644903	0.399205933939278	1	3	yjhD
ygeF	FALSE	+	2988576	2989022	-1.09802986659558	-0.785209090133615	0	0	1	1	ygeF
gpp	FALSE	-	3960768	3962252	-1.09731508502012	-0.437974487070715	0.0820187796253574	0.382243595890947	7	13	gpp
mlaD	FALSE	-	3335932	3336483	-1.09718688338106	-0.4391268998574	0.117898211310675	0.129187401191309	2	3	mlaFEDCB
tolR	FALSE	+	775072	775500	-1.09042108120881	-0.330034768999873	0.438190458814469	0.097228542319785	3	5	ybgC-tolQRA
minD	TRUE	-	1223772	1224584	-1.08798361643502	-0.302817401497503	0.276943685199283	0.207948374964046	5	6	minCDE
rpoN	FALSE	+	3342739	3344172	-1.08648938442987	-0.821682742634049	0.245984083936642	0.523582126200514	7	7	yrbG-kdsDC-lptCAB-rpoN-hpf-ptsN-rapZ-npr
glyY	FALSE	+	4390606	4390681	-1.08633883773133	NA	0	NA	1	0	glyVXY
yifE	FALSE	+	3946109	3946447	-1.086124357117	-0.597646586570996	0.261688198341032	0.296421413123638	3	2	yifE
yecM	FALSE	-	1957304	1957870	-1.08474246161356	-0.243781275378863	0	0.0367392594506232	1	2	yecM-cutC
ubiC	FALSE	+	4250529	4251026	-1.08426190625703	-0.27284956830731	1.24910119503275	0.15169956753668	6	5	ubiCA
tatB	FALSE	+	4020241	4020756	-1.08415760169064	-0.356997087795947	0.547193356961967	0.450069955256766	6	6	tatABCD
yfdK	FALSE	-	2469099	2469539	-1.07501799711223	-0.523868773765005	0.669886796977582	0	2	1	yfdONMLK
yahM	FALSE	+	344628	344873	-1.07256331629238	-0.0629069670474195	0.040708755837689	0.249744341230367	1	2	yahM
sdhE	FALSE	-	3038826	3039092	-1.07118962187065	NA	0.0647150477358145	NA	1	0	sdhE-cptA
tdh	FALSE	-	3788343	3789368	-1.06411637795757	-0.441078154754596	0.119346720919297	0.245746993580527	8	4	kbl-tdh
yjbF	FALSE	+	4234285	4234923	-1.06369219205275	-0.141225726210946	0.651952984057477	0.17120564023483	2	7	yjbEFGH
tolA	FALSE	+	775565	776830	-1.05024027978211	-0.309748913608172	0.329408856303264	0.34966710342319	4	11	ybgC-tolQRA
C0343	FALSE	+	1407387	1407461	-1.04887370107762	NA	0.664804050104513	NA	5	0	C0343
cysG	FALSE	+	3495850	3497223	-1.04828669668505	-0.341581205377044	0.714900471001167	0.292260243067858	4	16	nirBDC-cysG
zwf	FALSE	-	1932863	1934338	-1.04575855406713	-0.460854440559604	0.233404878736722	0.289861353888378	9	14	zwf
gcvB	FALSE	+	2940718	2940922	-1.043364425647	-1.21694654751341	0.0045981083325477	0	1	1	gcvB
coaD	TRUE	+	3807848	3808327	-1.04179041875669	-0.0510901476386005	1.062574915118	0.0364384647513192	3	4	waaA-coaD
mdh	FALSE	-	3381352	3382290	-1.03965272325951	-0.0122354042785483	0.63182561420522	0.334466216967616	4	6	mdh
hrpA	FALSE	+	1481142	1484987	-1.03721193316763	-0.597488787402454	0.252003533241343	0.605757549677103	25	33	hrpA
serA	FALSE	-	3055200	3056432	-1.03443742105789	-0.585663480131854	0.538664587306111	0.263598393639488	6	10	serA
kbl	FALSE	-	3789378	3790574	-1.03415565844189	-0.84259480856501	0.0593392847719714	0.276647670968497	5	11	kbl-tdh
yhdN	FALSE	-	3437163	3437531	-1.02765053333002	-0.968088119976224	0	0	1	1	yhdN-zntR
ubiF	FALSE	+	694324	695499	-1.02555490928329	-0.530318673630423	0.850052042644892	0.501103582191159	6	13	ubiF
psd	TRUE	-	4387415	4388383	-1.01752051046828	-0.194072297927807	0.538533102388345	0.258213203965783	4	11	psd-mscM
ychF	FALSE	-	1255944	1257035	-1.01740830410082	-0.40424667012301	0.232792123992519	0.114849459529157	6	6	pth-ychF
tadA	TRUE	-	2695376	2695879	-1.01220572970986	-0.292804516421029	0.603675129062481	0.324127433235842	2	3	pgpC-tadA
yhdH	FALSE	+	3401506	3402480	-1.00952420828046	-0.45280718731598	0.423033952183198	0.468344319718238	5	13	yhdH
sdhC	FALSE	+	754400	754789	-1.00609607421472	-0.42433284771439	0.046924348093945	0.335400667857099	2	3	sdhCDAB-sucABCD
ttdR	FALSE	-	3203346	3204278	-0.995521986479066	-0.312291048770945	0.0951105164175288	0.418451254241443	5	5	ttdR
fbaA	TRUE	-	3068187	3069266	-0.994813672830119	-0.329459787023256	0.425716480956562	0.187085663563003	4	14	epd-pgk-fbaA
yjbT	FALSE	-	4237800	4238078	-0.99435654588604	-0.468290297369384	0	0.0548769001433878	1	3	yjbT
yffB	FALSE	+	2589269	2589625	-0.985423524086457	NA	0.394954413734288	NA	3	0	yffB-dapE-ypfN
glnA	FALSE	-	4054648	4056057	-0.98500237072668	-0.548293575169775	0.423086790572822	0.397724869245751	17	10	glnALG
hns	FALSE	-	1291732	1292145	-0.97559641244538	-0.0700805038658782	0.184828324239038	0	2	1	hns
yieE	FALSE	+	3891892	3892653	-0.973139097312111	-0.258415278640853	0.363886155266383	0.246923148187885	3	5	yieEF
yghR	FALSE	-	3130476	3131234	-0.969471696338289	-0.396807586620667	0.162866792246592	0.210003203999739	5	7	yghSR
yicN	FALSE	-	3839973	3840425	-0.968039943912054	-0.284442575382236	0	0	1	1	yicN
smtA	FALSE	+	972760	973545	-0.967884364226056	-0.579832373779438	0.301211009249986	0.60765391733491	3	4	smtA
rapZ	FALSE	+	3345137	3345991	-0.964916867646932	-0.202840863273883	0.204945483858069	0.198824572434617	7	3	yrbG-kdsDC-lptCAB-rpoN-hpf-ptsN-rapZ-npr
glxK	FALSE	+	541112	542257	-0.96222714344128	-0.29070515197672	0.55591183118659	0.266694757529187	4	16	gcl-hyi-glxR-ybbW-allB-ybbY-glxK
eamA	FALSE	-	1618262	1619161	-0.959917354286435	-0.334156354385948	0.0762584615049317	0.2811524028819	2	12	eamA
hdhA	FALSE	-	1695297	1696064	-0.958855125182065	-0.103603419400536	0.67934623844512	0.167637023738726	4	3	hdhA
yidZ	FALSE	+	3890788	3891747	-0.95768951736532	-0.389792723971934	0.439718749856138	0.303486399159775	7	9	yidZ
waaO	FALSE	-	3800062	3801081	-0.956104284288114	-0.164701881382114	0.111409083609287	0.290755402025458	3	5	waaQGPSBOJYZU
oppC	FALSE	+	1301858	1302766	-0.952185111238775	-0.36194563118809	0.642496325258211	0.288304705948886	4	14	oppABCDF
tgt	FALSE	+	425361	426488	-0.947023796557052	-0.322673400908809	0.279860166890434	0.248920750941699	2	9	tgt-yajC-secDF
cca	TRUE	+	3199913	3201151	-0.946479555539968	-0.687341448769609	0.639930439900882	0.231040240052726	16	15	ygiM-cca
trxB	FALSE	-	930308	931273	-0.945879393529929	-0.42296070147923	0.219350854086545	0.351786704474063	8	7	trxB
gltA	FALSE	-	752408	753691	-0.941959240363907	-0.457055475714206	0.229182005123871	0.28297868431612	9	7	gltA
mprA	FALSE	+	2808792	2809322	-0.940065837604143	-1.17435285398537	0.403899342411051	0	2	1	mprA-emrAB
dapE	FALSE	+	2589629	2590756	-0.938127845992079	-0.44241687766739	0.678825517302576	0.282129348667224	10	14	yffB-dapE-ypfN
pepD	FALSE	-	254259	255716	-0.937585429698541	-0.489179370435489	0.146992359195219	0.356352385368649	9	11	pepD
ycdY	FALSE	+	1098863	1099417	-0.936445211695953	-0.128815881632631	0.24799085769213	0.0696507341717266	3	4	ycdXY
yhbQ	FALSE	+	3297988	3298290	-0.932977185835978	-0.298286041602847	0	0.442992338503093	1	2	yhbQ
rluB	FALSE	+	1324876	1325751	-0.931447880515687	-0.311419725132882	0.321537506656153	0.1476247826819	7	6	rluB
racC	FALSE	-	1415512	1415787	-0.919824299764406	-0.474759962110658	0	0	1	1	racC
ppdC	FALSE	-	2960463	2960786	-0.918694982405903	-0.23145579215262	0.297692580245068	0.358698752711313	4	3	ppdAB-ygdB-ppdC-recC
ftsX	TRUE	-	3599051	3600109	-0.914653784495884	-0.250679635296231	0.106345376102643	0.173635080567493	4	9	ftsYEX
yqiJ	FALSE	+	3190230	3190859	-0.911038527748656	-0.232318525014278	0	0.000924749846846861	1	2	yqiJK
recB	FALSE	-	2950483	2954025	-0.90809209289399	-0.320860476096091	0.405035091921271	0.222952733110877	22	29	ptrA-recBD
waaB	FALSE	-	3801081	3802190	-0.908048227504375	-0.0676688711940969	0.357253101991854	0.380038425850713	6	3	waaQGPSBOJYZU
yohC	FALSE	-	2223066	2223653	-0.907597931402683	-0.275776459067589	0.232553776605348	0.253948286588459	4	9	yohC
yafD	FALSE	+	231122	231922	-0.90741472889504	-0.381617007437356	0.207978412167795	0.284996568652583	2	5	yafDE
rsd	FALSE	-	4194355	4194831	-0.905686146523653	-0.392187632227828	0.128027757873739	0.625404341777653	2	3	rsd
minC	FALSE	-	1224608	1225303	-0.905135162357553	-0.130249652073623	0.161041686271365	0.111502379822912	3	7	minCDE
rssB	FALSE	+	1289465	1290478	-0.903142956334389	-0.410498409628543	0.274941781061227	0.309461522707625	7	9	rssAB
pykF	FALSE	+	1753722	1755134	-0.894065329525135	-0.809694387612459	0.207101337704783	0.364625398907802	12	9	pykF
ydiR	FALSE	+	1778425	1779363	-0.893509920480856	-0.310698302760987	0.290096232875694	0.148677492302116	5	8	ydiQRST-fadK
ybcN	FALSE	+	571689	572144	-0.890879223095391	-0.325548123867008	0.405738581507135	0.377724850548739	2	5	ybcN-ninE-ybcO-rusA-ylcG
frlR	FALSE	+	3502074	3502805	-0.889992639217943	-0.593740389802014	0.0394440652700327	0.437852045018278	5	4	frlABCDR
sdhB	FALSE	+	756912	757628	-0.889606204867964	-0.122838765928732	0.384684927526963	0.133683062475736	5	3	sdhCDAB-sucABCD
coaA	TRUE	-	4172099	4173049	-0.889515642247028	-0.404879441183254	0.302270161081396	0.287506633717676	8	8	coaA
ugd	FALSE	-	2096471	2097637	-0.887323346935565	-0.469980918362001	0.178000994704901	0.259096726408327	6	6	ugd
lgoR	FALSE	-	4592960	4593874	-0.885854561984625	-0.432542566408383	0.359619278152016	0.0744333298130174	6	5	lgoR
rob	FALSE	-	4632464	4633333	-0.884039604589565	-0.731171564858477	0.0659220207340029	0.558587073144646	9	9	rob
yebB	FALSE	+	1944275	1944877	-0.88383948340836	-0.191380851553622	0	0.40887969578439	1	6	yebB
yiaW	FALSE	-	3752128	3752451	-0.882070189106716	-0.165826911383814	0	0.044455129710395	1	3	yiaWV
yadV	FALSE	-	155461	156201	-0.879385968322472	-0.360955055934684	0.513243302917165	0.426317914802326	2	2	yadV-htrE
selC	FALSE	+	3834245	3834339	-0.873064405840795	-0.465596646653801	0.35629822739481	0.320081524946317	2	5	selC
gcvR	FALSE	+	2597928	2598500	-0.870081272929572	-0.378829002224685	0.244941818441634	0.246562542367019	4	3	gcvR
yeiW	FALSE	-	2263063	2263317	-0.869875998930856	-0.511681084786638	0	0.913817331865058	1	2	yeiW
nfsA	FALSE	+	890407	891129	-0.869396075633325	-0.191938394177169	0	0.27537220837711	1	7	ybjC-nfsA-rimK-ybjN
setB	FALSE	+	2261885	2263066	-0.869142011407738	-0.251779679102775	0.464295290537371	0.356448218361663	6	9	setB
ydgK	FALSE	+	1703274	1703714	-0.868548235524923	-0.439804876157119	0.265067582255489	0.115278882305356	1	3	ydgK-rsxABCDGE-nth
ymfJ	FALSE	-	1200999	1201307	-0.864768650100757	NA	0	NA	1	0	ymfJ
potC	FALSE	-	1182049	1182843	-0.864705468068841	-0.48551972082387	0.0353400513158243	0.207636189682341	5	8	potABCD
dusB	FALSE	+	3408302	3409267	-0.864224795172854	-0.332712321176748	0.199283392537051	0.317121649980306	7	5	dusB-fis
rpoH	FALSE	-	3597952	3598806	-0.862205605614983	-0.194556900043276	0.847571716122427	0.241612508770973	9	7	rpoH
yaiE	FALSE	+	407401	407685	-0.861613361875209	-0.394834919171854	0.371357166904949	0	2	1	yaiE
nsrR	FALSE	+	4404213	4404638	-0.858264403150665	-0.412581852367091	0.318327588466015	0.403039180289154	1	3	nsrR-rnr-rlmB-yjfIJ
xisE	FALSE	-	1200010	1200255	-0.857914446816513	-0.0091448641815743	0	0.0900795580163013	1	3	ymfH-xisE-intE
yqjF	FALSE	+	3248584	3248976	-0.857025712625504	-0.445403235415803	0	0.136172102871688	1	2	yqjF
tolQ	FALSE	+	774376	775068	-0.854368863034456	-0.27194886971746	0.266963550580829	0.198404592012071	3	7	ybgC-tolQRA
tatC	FALSE	+	4020759	4021535	-0.853242651532567	-0.379025908732338	0.119457786634159	0.377267514888202	7	4	tatABCD
ghxP	FALSE	+	4276502	4277851	-0.850608669534824	-0.413256470831055	0.308830420128464	0.358846827532602	8	17	ghxP
envC	FALSE	+	3784861	3786120	-0.850188347655202	-0.482025573432682	0.314639203805852	0.222023155596118	10	12	gpmM-envC-yibQ
cybB	FALSE	+	1488926	1489456	-0.850094215141499	-0.398372482583221	0.535613416546382	0.311622507094412	2	3	cybB
manX	FALSE	+	1900072	1901043	-0.849539743349613	-0.299177991309018	0.0504321108323546	0.391382184836802	2	7	manXYZ
ydjY	FALSE	+	1832140	1832817	-0.847122974465323	-0.446200485475927	0.522582882629344	0.547031072290265	2	3	ydjXYZ-ynjABCD
yidD	FALSE	+	3882839	3883096	-0.847069345770727	-1.70932948425047	0	1.75280753186145	1	2	yidD
holD	FALSE	+	4605826	4606239	-0.846424160159798	-0.0811069863609116	0.106114293063289	0.0389918219954495	2	5	holD-rimI-yjjG
rpe	FALSE	-	3512404	3513081	-0.845754889381501	-0.18716211443979	0.0121864132393196	0.14038278526776	3	5	aroKB-damX-dam-rpe-gph-trpS
wzzB	FALSE	-	2095345	2096325	-0.844366407235244	-0.344319895691473	0.607171574745683	0.0602310902909552	4	4	wzzB
ileY	FALSE	-	2783784	2783859	-0.843407135889498	NA	0	NA	1	0	ileY
leuE	FALSE	-	1878145	1878783	-0.843004005744661	-0.361664769093364	0.356903389898593	0.28477079696502	2	9	leuE
psrO	FALSE	+	3309247	3309420	-0.842662350007806	-6.14268405880183	0	0	1	1	psrO
ytfG	FALSE	-	4431187	4432047	-0.841425321227457	-0.322121002518794	0.587165181569286	0.240226879000594	4	7	ytfG
typA	FALSE	+	4056430	4058253	-0.840718442816806	-0.396772677494396	0.150107473682485	0.282414831920841	14	11	typA
caiE	FALSE	-	34781	35371	-0.837501119977063	-0.270766208550406	0.684592383145282	0.309540959523592	2	12	caiTABCDE
tolB	FALSE	+	776963	778255	-0.836117318806767	-0.381196438048929	0.224694640019901	0.307484806299754	12	14	tolB-pal-cpoB
tdcA	FALSE	-	3264149	3265087	-0.835170440260636	-0.379611086399567	0.565012917635066	0.112673644886088	4	9	tdcABCDEFG
fadM	FALSE	+	463626	464024	-0.83393874019615	-0.397290342982124	0	0	1	1	fadM
truB	FALSE	-	3309855	3310799	-0.831518962885046	-0.368867008726912	0.108752365334239	0.317177850334692	7	7	metY-rimP-nusA-infB-rbfA-truB-rpsO-pnp
mzrA	FALSE	+	3246461	3246844	-0.830283557605248	-0.531906095789837	0.207161464222145	0.453677019179976	3	6	yqjA-mzrA
epmB	FALSE	-	4372652	4373680	-0.82947389845627	-0.156091522609112	0.269652741576457	0.0795305002743312	5	4	epmB
ybeX	FALSE	-	690129	691007	-0.828980055930633	-0.368313938921971	0.343894849642153	0.0479292515584579	5	5	ybeZYX-lnt
trmA	FALSE	-	4160193	4161293	-0.827797538240818	-0.868794215834876	0.3974467326445	0.704032920698762	8	7	trmA
yhaL	FALSE	+	3253065	3253229	-0.825259011240071	-0.408699385965042	0	0.390762103570994	1	2	yhaKL
miaA	FALSE	+	4397275	4398225	-0.824670059685414	-0.696686043436112	0.223022196322882	0.64062027261123	6	8	yjeF-tsaE-amiB-mutL-miaA-hfq-hflXKC
marA	FALSE	+	1617598	1617981	-0.82387876325749	-0.766595698504153	0.0125012251021698	0.139921371176515	3	3	marRAB
yajD	FALSE	+	429829	430176	-0.820047481626561	-0.18068562638733	0.14813365958178	0.151267464734336	2	2	yajD
hslO	FALSE	+	3527796	3528674	-0.82000260935785	-0.550082951167279	0.119155460665533	0.390729568192824	10	5	yrfG-hslRO
yfjY	FALSE	+	2774408	2774890	-0.819913419171089	-0.467747066950903	0.473044564759354	0.102142159788962	6	3	yfjXY-ypjJ-yfjZ-ypjF
pgi	FALSE	+	4231781	4233430	-0.819212199871976	-0.518793613473786	0.246850520843733	0.125955876672238	11	12	pgi
potA	FALSE	-	1183681	1184817	-0.817895902277477	-0.385667781838499	0.346718009658963	0.288726263903896	4	8	potABCD
yefM	TRUE	-	2087486	2087737	-0.817164878789435	NA	0.689311334814281	NA	5	0	yefM-yoeB
rhaR	FALSE	+	4096669	4097517	-0.815142575462592	-0.852558480004683	0	0.553294662572923	1	6	rhaSR
pmrD	FALSE	-	2371294	2371560	-0.81353619819583	-0.47245799277286	0	0.227804159740995	1	3	pmrD
rnb	FALSE	-	1345002	1346936	-0.81351925835755	-0.806889478645858	0.306089251244506	0.621924124523506	12	16	rnb
idi	FALSE	+	3031087	3031635	-0.811144630157774	-0.7077986204552	0.358854907489961	0.138137204196783	2	3	idi
yhiJ	FALSE	-	3628991	3630613	-0.811121319951419	-0.443128929795771	0.415104502538744	0.297981528299241	2	7	yhiJ
lon	FALSE	+	458112	460466	-0.807890713872079	-0.396683804186145	0.198799012548802	0.288537784313509	16	20	clpPX-lon
ccmE	FALSE	-	2292923	2293402	-0.807837032196384	-0.72444211793132	0.265244804406457	0.469617673167023	3	4	napFDAGHBC-ccmABCDEFGH
yffS	FALSE	+	2562515	2563354	-0.803589631001854	-0.409927502645691	0.0629016426761375	0.139538875600209	1	12	yffS
sseB	FALSE	-	2652179	2652955	-0.801912868899208	-0.273890841018021	0.0652163287236502	0.136575221092691	2	4	sseB
fryB	FALSE	-	2505938	2506264	-0.797688773580763	-0.00105086818588877	0.393234340912699	0	4	1	fryBC-ypdFE-fryA
yccE	FALSE	+	1063259	1064515	-0.796207312154181	-0.180694426013569	0	0.171752609320348	1	4	yccE
ruvC	FALSE	-	1944879	1945400	-0.794958798257526	-0.244826593959743	0.07162696308453	0.216160121924815	2	9	nudB-yebC-ruvC
dapD	FALSE	-	185123	185947	-0.79304819112865	-0.271954627289679	0.622543989731826	0.0981890138701408	5	9	map-glnD-dapD
moaC	FALSE	+	817793	818278	-0.79055909004978	-0.454283352756079	0.0600016533703864	0.364752720281987	4	11	moaABCDE
yfiN	FALSE	+	2740405	2741631	-0.789829845990746	-0.664651818918633	0.416788064381433	0.488639009679994	5	4	yfiN
ygaZ	FALSE	+	2807639	2808376	-0.789034359279003	-0.563111586001086	0.0715057379344478	0.237948678291857	2	3	ygaZH
ydfV	FALSE	+	1643921	1644226	-0.786950464563271	-0.402196888704075	0	0.258341095528823	1	4	ydfV
yfgI	FALSE	+	2628348	2628887	-0.783396581087045	-0.545199702149564	0.668062949300861	0.00722583939778735	2	3	yfgHI
ghoS	FALSE	+	4350607	4350903	-0.781871547279723	-0.0229874260010792	0	0	1	1	ghoST
yqjA	FALSE	+	3245795	3246457	-0.780961018944009	-0.368425678019256	0.243938952811885	0.282924247530176	1	6	yqjA-mzrA
rdoA	FALSE	+	4040438	4041424	-0.780738645444496	-0.0351961360041658	0.41431484701512	0.266498390650649	8	6	rdoA-dsbA
ompC	FALSE	-	2309668	2310771	-0.778853021628619	-0.258160766147567	0.36536480054689	0.389150413429499	8	7	ompC
cra	FALSE	+	88028	89032	-0.777919008324458	-0.0625575646558081	0.243792326036479	0.0804651720939051	7	8	cra
sodA	FALSE	+	4098833	4099453	-0.777788029848928	-0.312844249794963	0.288929221397303	0.385540506904088	5	3	sodA
manA	FALSE	+	1686600	1687775	-0.776442903172029	-0.266137790145542	0.402867495637842	0.170774279140415	6	4	manA
yfaT	FALSE	-	2332358	2332981	-0.77552384571928	-0.323516648176522	0	0.173758308025964	1	5	yfaATS_1S_2QP
zapD	FALSE	-	111856	112599	-0.774672342853426	-0.130432871895614	0.22655630686209	0.119584027813698	9	3	coaE-zapD-yacG
emrK	FALSE	-	2480198	2481361	-0.77014202044235	-0.0389603798695067	0.378850659723127	0.276343102588532	4	9	emrKY
yqiC	FALSE	+	3182862	3183152	-0.769366920985743	NA	0.247592367636852	NA	5	0	yqiC
modE	FALSE	-	793079	793867	-0.769224675212273	-0.312829093684551	0.483021478312613	0.210168891376217	3	2	modEF
narV	FALSE	-	1533961	1534641	-0.768529267426812	-0.32865926925383	0.578160572608603	0.170808202954648	3	4	narZYWV
yebZ	FALSE	-	1921743	1922615	-0.768370515949438	-0.497814859204731	0.0740032055847734	0.285310748108886	4	9	yobA-yebZY
selD	FALSE	-	1844989	1846032	-0.768272976783027	-0.430739340404166	0.333440319596374	0.255034013364156	13	9	ydjA-selD-topB
hpt	FALSE	+	141431	141967	-0.768021876436891	-0.381228088601379	0.771755071489705	0.330879249775813	2	2	hpt
ytfK	FALSE	+	4437610	4437816	-0.766773523622479	-0.0114940910311576	0.809058454327068	0	2	1	ytfK
mioC	FALSE	-	3924035	3924478	-0.766740666441602	-0.415687203517323	0.117102372062599	0.341162393622271	3	2	asnC-mioC-mnmG-rsmG
ivy	FALSE	+	240343	240816	-0.76671729319714	-0.448326013348635	0.309659605632589	0.253661581536061	1	8	ivy
usg	FALSE	-	2433658	2434671	-0.765869425175999	-0.599902941931063	0.0609146785120492	0.695838021087988	7	7	pdxB-usg-truA-dedA
yneH	FALSE	-	1610349	1611275	-0.763696561060455	-0.168962827154184	0.0627841109175034	0.228967375701207	1	9	yneHG
fsaA	FALSE	+	862865	863527	-0.763523720901522	-0.369696843918283	0.534059010527398	0.369169898571166	2	10	fsaA
rsmD	FALSE	+	3602416	3603012	-0.76306033369183	-0.386120672762876	0	0.205478859798031	1	6	rsmD-yhhL
gadA	FALSE	-	3664203	3665603	-0.761565470308247	-0.101893082737234	0.147995493461461	0	3	1	gadAXW
nudB	FALSE	-	1946204	1946656	-0.761334999458271	-0.409013761360254	0	0.79468732679945	1	3	nudB-yebC-ruvC
fliQ	FALSE	+	2020640	2020909	-0.759925237890967	0.00245216647947635	0.119188015122633	0.194437697296602	4	2	fliLMNOPQR
rsxA	FALSE	+	1703791	1704372	-0.759639940041674	-0.255941490775143	0.0879401485144768	0.223651674127824	2	6	ydgK-rsxABCDGE-nth
cyoB	FALSE	-	447874	449865	-0.759166905215298	-0.452411751641149	0.145345232780223	0.212231325790888	11	18	cyoABCDE
chbR	FALSE	-	1816629	1817471	-0.759036479036074	-0.247784383517705	0.206110121201041	0.203825129356108	2	5	chbBCARFG
yrfG	FALSE	+	3526691	3527359	-0.756506428785058	-0.240167026494697	0.33371864657664	0.212697951983823	6	4	yrfG-hslRO
ybjD	FALSE	+	915696	917354	-0.756368849427175	-0.479822813904449	0.164604553849404	0.441563447289945	7	13	ybjD
clsA	FALSE	-	1305209	1306669	-0.756142714210531	-0.228975064412677	0.342926822255179	0.281240611037943	8	11	clsA-yciU
menA	FALSE	-	4117446	4118372	-0.754220253362332	-0.331337052722508	0.675993848079867	0.195998187591482	4	8	menA-rraA
baeS	FALSE	+	2160900	2162303	-0.751796591736461	-0.137986935492473	0	0.311643241487403	1	5	mdtABCD-baeSR
ydeR	FALSE	-	1585817	1586320	-0.751519959439087	-0.520372331223589	0	0	1	1	ydeTSR
ppiC	FALSE	-	3957555	3957836	-0.750035978694479	-1.04014470834292	0.30445810311646	0.584346351574822	3	2	ppiC
diaA	FALSE	+	3293831	3294421	-0.748648391239037	-0.370117612424369	0.0579517835450631	0.109023537797864	4	4	diaA
gspK	FALSE	+	3460946	3461929	-0.746550630237137	-0.271509483216501	0.574099313201643	0.157206847274457	7	8	gspCDEFGHIJKLMO
stpA	FALSE	-	2796113	2796517	-0.745991831777606	-0.286676374224496	0.283196457477456	0.159228034725487	3	3	stpA
yciU	FALSE	-	1304845	1305174	-0.74506964883322	0.204682513827158	0.502156803877205	0	2	1	clsA-yciU
secF	TRUE	+	428729	429700	-0.745036049459204	-0.502779761102712	0.261652508852214	0.476443434335263	5	7	tgt-yajC-secDF
gspG	FALSE	+	3459045	3459482	-0.744088762497889	-0.0698639559432137	0.231068521219199	0.0822505532242644	4	3	gspCDEFGHIJKLMO
recC	FALSE	-	2957082	2960450	-0.743800766304451	-0.364319231869778	0.354898818189533	0.345957048659418	20	30	ppdAB-ygdB-ppdC-recC
ptsG	FALSE	+	1157092	1158525	-0.743011802101123	-0.305241087291344	0.244440753059412	0.218085737301911	15	10	ptsG
glnL	FALSE	-	4053313	4054362	-0.742994267642061	-0.217427599395749	0.20823708702228	0.222577190629495	10	10	glnALG
rhtB	FALSE	-	4006462	4007082	-0.742942101895402	-0.434399601181102	0.0824704859606012	0.148756893847119	2	7	rhtB
xerD	FALSE	-	3036869	3037765	-0.742744522938505	-0.362841523658606	0.55844994019007	0.336225504605609	2	10	xerD-dsbC-recJ-prfB-lysS
tyrR	FALSE	+	1384744	1386285	-0.738078120039661	-0.365602847586677	0.533584354220872	0.245645431389595	7	14	ycjXF-tyrR
cbrB	FALSE	+	3895529	3895996	-0.73740394612183	-0.493651339594172	0.0392946629795837	0.0939696576708138	1	3	cbrBC
nirD	FALSE	+	3494573	3494899	-0.737332406403637	-0.308095163546317	0.241705915180576	0.408336398592994	2	2	nirBDC-cysG
grpE	TRUE	-	2748137	2748730	-0.737249105643575	-0.176681572312716	0.122989792260375	0.191354091931598	4	5	grpE
frlC	FALSE	+	3500362	3501192	-0.735562995370299	-0.352908142980673	0.560022918282287	0.0996906746225849	3	9	frlABCDR
ftsE	TRUE	-	3600102	3600770	-0.732677330376061	-0.310863171623243	0.18607983833913	0.188778632807497	7	7	ftsYEX
surA	FALSE	-	53416	54702	-0.731628458280423	-0.315454249693852	0.36836432044018	0.2114920514312	6	10	lptD-surA-pdxA-rsmA-apaGH
fbp	FALSE	-	4452634	4453632	-0.730710676177581	-0.457882104622349	0.391989721735112	0.279413864268196	6	8	fbp
ihfB	FALSE	+	963051	963335	-0.730425589155847	-0.0273588318978258	0.115684679429883	0	4	1	cmk-rpsA-ihfB
ftnA	FALSE	+	1986740	1987237	-0.729101763584477	-0.0449426723338544	0.179166373628908	0.471572200386335	2	2	ftnA
yfcR	FALSE	-	2449094	2449606	-0.728465595115071	-0.293114781652517	0.0587027545125675	0.45541508864023	3	5	yfcUTSRQPO
hofO	FALSE	-	3519031	3519471	-0.727189170645095	-0.293074537308964	0.329755229023589	0.0268672839848322	3	2	hofMNOP
ypfH	FALSE	-	2591094	2591792	-0.725942488020504	-0.436924857016137	0	0.693633839156923	1	5	ypfH
yohH	FALSE	-	2226571	2226708	-0.725040896561342	NA	0	NA	1	0	yohH
hemN	FALSE	+	4050068	4051441	-0.72434189956503	-0.348114084168218	0.153942444279785	0.390519828361735	7	12	hemN
ybcI	FALSE	-	555255	555776	-0.722176226200146	-0.833671321113529	0	0.0577408973826923	1	3	ybcI
serC	FALSE	+	956876	957964	-0.72152770780506	-0.442365686277855	0.14844179501048	0.220737745860927	4	9	serC-aroA
hicA	FALSE	+	1507310	1507486	-0.721178862962765	0.306111869432472	0.342640176116243	0	1	1	hicAB
yfjR	FALSE	+	2767725	2768426	-0.720203670826597	-0.286436500450169	0.612748874360819	0.417559120884854	6	5	yfjR-ypjK-yfjST
aroC	FALSE	-	2444410	2445495	-0.719160941588458	-0.497343274034267	0.136445078775377	0.65132402204857	6	13	prmB-aroC-mepA-yfcA-epmC-yfcL
ygiB	FALSE	+	3177862	3178437	-0.718897092954119	-0.27132259907881	0.453719076442284	0.630410531751153	10	7	tolC-ygiABC
mgtL	FALSE	+	4465454	4465507	-0.71767483592737	NA	0.357731539937836	NA	2	0	mgtLA
yifK	FALSE	+	3978910	3980295	-0.717329669522987	-0.387223004871054	0.535217325011752	0.31077213548605	7	15	yifK
yadN	FALSE	-	156299	156883	-0.716787031044777	0.291928681931432	0.271947484078205	0	5	1	yadN
srlR	FALSE	+	2827069	2827842	-0.715513818096734	-0.0204515179223895	0.116996789370518	0.179686909644093	6	2	srlAEBD-gutM-srlR-gutQ
yfeX	FALSE	-	2547668	2548567	-0.714846288872346	-0.43950062224573	0.413648769611725	0.188823784497871	3	12	yfeYX
mlaE	FALSE	-	3336488	3337270	-0.711396055308962	-0.316530964080685	0.0192309171171978	0.188512173752023	3	7	mlaFEDCB
leuO	FALSE	+	84368	85312	-0.711261369477008	-0.432249618577516	0.357923577617187	0.384991915393174	2	5	leuO
ygcP	FALSE	+	2892218	2892793	-0.711170239814136	NA	0.0702802757149152	NA	3	0	ygcNOP
yfdH	FALSE	+	2466236	2467156	-0.709734444574529	-0.202032808058729	0.0980451027456338	0.350308119343594	2	4	yfdGHI
glpF	FALSE	-	4115268	4116113	-0.70932061147568	-0.42568008180561	0.155770938278968	0.0834624702943575	8	9	glpFKX
ndk	FALSE	-	2642455	2642886	-0.70928164168153	-0.0901550158592944	0.12827798408335	0.0689104172028896	4	3	ndk
ydhX	FALSE	-	1748369	1749088	-0.709173335119142	-0.378410920135732	0.212088833042909	0.175913768148798	6	10	ydhYVWXUT
ycgL	FALSE	+	1226904	1227230	-0.706502664525134	-0.106355069188468	0.0932493395805737	0.018088583923215	3	3	ycgL
ypjM_2	FALSE	-	2770858	2771058	-0.706169452246237	-0.0843066499919849	0.347087932974824	0.00235340394812094	2	2	ypjM_1M_2
lysA	FALSE	-	2975659	2976921	-0.705473582253075	-0.387189438282434	0.28972884750894	0.334190691367209	7	8	lysA
potD	FALSE	-	1181006	1182052	-0.705335877287894	-0.541285262542882	0.27191161457887	0.547573591174724	10	10	potABCD
yedI	FALSE	-	2026473	2027390	-0.705253744072596	-0.597449150543104	0.262472608306137	0.107632780775955	2	3	yedI
cmoB	FALSE	+	1951466	1952437	-0.703455861439959	-0.260986255106939	0.285302243304452	0.190807359981456	6	8	yecN-cmoAB
yciF	FALSE	-	1313294	1313794	-0.702730056978218	NA	0.0827945972836303	NA	2	0	yciGFE
yqeG	FALSE	+	2983869	2985098	-0.702141461084644	-0.178924906888405	0.180109051043	0.146558269669369	7	5	yqeG
mppA	FALSE	+	1391251	1392864	-0.701245549126019	-0.226037939893415	0.466126990269723	0.174075069243088	7	11	mppA
yzfA	FALSE	-	4445999	4446268	-0.698218078595257	-0.69408562842942	0.148481465321031	0.125254850044456	2	5	yzfA
yafX	FALSE	-	263972	264430	-0.698195363184458	NA	0.717118604377168	NA	5	0	yafY-ykfBF-yafX-ykfGH-yafW-ykfI
ydaF	FALSE	-	1417180	1417335	-0.698096198118225	-0.286881766379968	0	0.166554896187001	1	2	ydaGF
yhaK	FALSE	+	3252341	3253042	-0.696670076002332	-0.318575072495509	0.37539926778664	0.13769681555502	2	4	yhaKL
dksA	FALSE	-	160149	160604	-0.695766784077831	NA	0.530847855533614	NA	2	0	sfsA-dksA-gluQ
ytfB	FALSE	-	4426102	4426740	-0.694792175853758	-0.402838917295668	0.386074443826433	0.56842910020097	5	7	ytfB
cyoA	FALSE	-	449887	450834	-0.694302611885205	-0.436072567035274	0.159670157072345	0.31910236091711	5	8	cyoABCDE
yddL	FALSE	-	1543762	1544052	-0.693186187233901	-0.441928838793303	0	0	1	1	yddLKJ
rng	FALSE	-	3394348	3395817	-0.689718133705253	-0.351245092726097	0.2113343033932	0.136797185046771	12	15	rng
yfiE	FALSE	-	2712461	2713342	-0.688843261211886	-0.252799420958644	0.0461391633804866	0.450217601316336	2	5	yfiE
asd	TRUE	-	3571798	3572901	-0.686893575855723	-0.27714428366077	0.630851372626783	0.0703520145041106	7	6	asd
ompA	FALSE	-	1018236	1019276	-0.686635163643069	-0.220614567072563	0.256238216831388	0.270381110873534	13	9	ompA
cpxP	FALSE	+	4103843	4104343	-0.685053325432037	-0.216875912925117	0.17498113077232	0.175550440410741	3	2	cpxPQ
hslR	FALSE	+	3527370	3527771	-0.683654931212091	-0.338117012573499	0.146261526492937	0.312874216083035	3	2	yrfG-hslRO
agaI	FALSE	+	3284292	3285047	-0.683304263573949	-0.399879701432338	0.31543029182205	0.127482358275585	5	6	agaS-kbaY-agaBCDI
yeaW	FALSE	+	1882689	1883813	-0.681278251961528	-0.245563834448993	0.328137667926709	0.441144107625178	8	5	yeaVW
yffR	FALSE	+	2562002	2562394	-0.680990267162325	-0.0318040277526281	0	0.222599700750961	1	3	yffQR
yihM	FALSE	+	4059188	4060168	-0.680541773352125	-0.371365949207902	0.480439179502008	0.147651679558376	3	8	yihLM
ychJ	FALSE	-	1287897	1288355	-0.679827101758739	-0.291876722083573	0.383034252655413	0.0309309461603022	3	3	ychJ
sgcA	FALSE	-	4525572	4526003	-0.679739949635441	-0.333661374692055	0.0404845142145413	0.210056189760136	4	3	sgcXBCQAER
yciK	FALSE	-	1326378	1327136	-0.679677358731327	-0.396302034965347	0.189172069590631	0.630692723167231	8	5	yciK-btuR
hflX	FALSE	+	4398695	4399975	-0.678867743081317	-0.280621898401831	0.304529911584708	0.435334196563167	12	12	yjeF-tsaE-amiB-mutL-miaA-hfq-hflXKC
paaZ	FALSE	-	1449621	1451666	-0.678380011323745	-0.271389062065192	0.250424813417305	0.259980823553752	10	27	paaZ
rlmM	FALSE	-	2938165	2939265	-0.677520765503686	-0.549793158987666	0.0732694488812524	0.451812758488823	7	9	rlmM
ymjA	FALSE	-	1355447	1355692	-0.67642959369233	-0.32342252274002	0	0	1	1	ymjA
ubiI	FALSE	-	3049137	3050339	-0.675767613380236	-0.254860818385672	0.328831587063727	0.229543821773025	6	12	ygfB-pepP-ubiHI
tauC	FALSE	+	386195	387022	-0.675219849263237	-0.366105834475029	0.409767661297214	0.54484440238839	4	12	tauABCD
dcuD	FALSE	+	3372891	3374258	-0.67460203372064	-0.47907509349694	0.365446539265	0.21738630247681	6	17	dcuD
kbaY	FALSE	+	3281165	3282025	-0.67400530451661	-0.628397336542405	0.357729451527528	0.38721460367198	4	2	agaS-kbaY-agaBCDI
dhaM	FALSE	-	1246919	1248337	-0.67325436295006	-0.377617622717694	0.163016570483288	0.426064367697211	7	11	dhaKLM
appX	FALSE	+	1039668	1039760	-0.673113713188446	NA	0	NA	1	0	appCBXA
moeA	FALSE	-	864352	865587	-0.670885370439355	-0.511511577548219	0.150503140408566	0.208392128029427	8	15	moeAB
ydjF	FALSE	-	1852120	1852878	-0.670659337327203	-0.294596171654659	0.0696896832318238	0	2	1	ydjF
yagM	FALSE	-	293169	294023	-0.669595640920495	-0.120067823993823	0.134485802545242	0.320429347290627	4	5	yagML
rdgB	FALSE	+	3094703	3095296	-0.669076607323509	-0.492690313118454	0.520857859039084	0.32472229077297	6	7	yggSTU-rdgB-yggW
yfiM	FALSE	+	2722201	2722473	-0.668566149213971	-0.742810894890237	0.00487987984526811	0.362131997186951	1	5	yfiM
phnF	FALSE	-	4319720	4320445	-0.66839381337318	-0.399981980654571	0.591051438882821	0.0604502341693326	4	2	phnCDE_1E_2FGHIJKLMNOP
wecF	FALSE	+	3975548	3976627	-0.66640684334735	-0.34381703100822	0.332063027171338	0.246866598459674	7	13	rfe-wzzE-wecBC-rffGHC-wecE-wzxE-wecF-rffT-rffM
feaR	FALSE	-	1444402	1445307	-0.66571212947225	-0.401114365412454	0.385202006920402	0.450717264202042	3	10	feaR
ycgI	FALSE	+	1222918	1223130	-0.665089526986566	-0.15229864015335	0	0.311936878955675	1	5	ymgH-ycgI
ryfA	FALSE	+	2651877	2652180	-0.664954850343516	-0.540614154015747	0	0.472341564793391	1	5	ryfA
ydcO	FALSE	-	1502929	1504104	-0.663080781969669	-0.238110358749573	0.0620524507779974	0.273518747598943	5	13	ydcO
fliT	FALSE	+	2003737	2004102	-0.662877582128876	-0.55042939895927	0	0.150259421815879	1	2	fliDST
fcl	FALSE	-	2124249	2125214	-0.661728311450167	-0.272791913571427	0.107729793768332	0.117960524968471	3	5	wcaCDEF-gmd-fcl-gmm-wcaI-cpsBG-wcaJ-wzxC
mocA	FALSE	+	3013182	3013760	-0.660384216015091	-0.0658985626238208	0.431095987184771	0.0804017224197821	3	5	mocA
dppB	FALSE	-	3702794	3703813	-0.658441326029189	-0.449894128611843	0.32458644992444	0.204955925998499	3	15	dppABCDF
glnG	FALSE	-	4051892	4053301	-0.658391556911855	-0.278424257358254	0.0947391822040318	0.334950222183838	6	6	glnALG
ygaH	FALSE	+	2808366	2808701	-0.65776426379235	-0.552212038021441	0	0.34982590466059	1	6	ygaZH
rcnA	FALSE	+	2183939	2184763	-0.657356299833109	-0.327653297857604	0.0194081702975978	0.290616613143762	3	11	rcnAB
ivbL	FALSE	-	3850913	3851011	-0.657188606909691	NA	0.0897020161658976	NA	1	0	ivbL-ilvBN-uhpABC
speD	FALSE	-	134788	135582	-0.657035359671512	-0.272969738145044	0.199489440467142	0.205377468703145	8	3	yacC-speED
yjiG	FALSE	-	4557562	4558023	-0.656869446371146	-0.232672046294845	0.0653265747074817	0.180121362754348	5	5	yjiHG-iadA
ydhP	FALSE	-	1734145	1735314	-0.656853970027456	-0.700611094655242	0.525649562457721	0.382373068030181	3	10	ydhP
paaY	FALSE	+	1462495	1463085	-0.656556290672724	-0.103512951954756	0.16383164635312	0.151730934487493	2	6	paaXY
xapA	FALSE	-	2522067	2522900	-0.656340781854326	-0.380362882095673	0.189385088343533	0.198465215140081	9	9	xapAB
melR	FALSE	-	4338743	4339651	-0.655751145110216	-0.186679941773701	0.180484756406095	0.168571848071118	8	6	melR
ycgN	FALSE	+	1228053	1228499	-0.654744995944932	-0.345132718403239	0	0.0743647929686196	1	3	ycgN
truD	FALSE	-	2868277	2869326	-0.652389736821838	-0.406559760902347	0.261023618495122	0.119011834754127	7	7	truD
yhfL	FALSE	+	3497470	3497637	-0.651893303512976	0.150463385779336	0	0	1	1	yhfL
garP	FALSE	-	3271595	3272929	-0.651306393448567	-0.397432769007955	0.202339199477129	0.247826906986352	4	15	garPLRK-rnpB
yggC	FALSE	-	3071998	3072711	-0.651298201011049	-0.209845763032915	0.528766725135832	0.209320231998965	5	3	cmtBA-yggPFDC
rhtC	FALSE	+	4005780	4006400	-0.650776101414623	-0.368116721965545	0.15787219944301	0.400871188548673	1	7	rhtC
sfmA	FALSE	+	557435	557977	-0.649986933476776	-0.124315457504891	0.224698182052205	0.228917780893901	4	4	sfmA
epd	FALSE	-	3070694	3071713	-0.649504116944117	-0.39632763364541	0.295175212455401	0.400023265068619	8	7	epd-pgk-fbaA
priC	FALSE	-	489509	490036	-0.647657089292708	-0.356063892995447	0.366756295298863	0.453578369603718	2	4	priC-ybaM
mglB	FALSE	-	2237372	2238370	-0.646325977763159	-0.469837725992078	0.568384941402835	0.136328898920975	5	13	mglBAC
yddJ	FALSE	-	1542408	1542743	-0.644980514822117	-0.274950656536878	0.0869659697033759	0	2	1	yddLKJ
sdhA	FALSE	+	755130	756896	-0.644525614323631	-0.402266807651838	0.214406583805875	0.227297202981347	13	12	sdhCDAB-sucABCD
yeaR	FALSE	-	1877613	1877972	-0.64431781885491	-0.300263267619753	0.165682285753971	0.135054480029775	2	2	yeaR-yoaG
yegX	FALSE	-	2180855	2181673	-0.644134070811934	-0.182858721449409	0.413010313116066	0.183059102331074	2	8	yegX
yhaM	FALSE	-	3253363	3254673	-0.643786844852924	-0.170296296166949	0.214601059467924	0.309866203667685	6	7	yhaOM
yidP	FALSE	+	3861922	3862638	-0.64378405434251	-0.692069108243546	0.402047961396144	0.384172312193061	5	4	yidP
htpX	FALSE	-	1909719	1910600	-0.643245081423137	-0.444469807022891	0.621344005773757	0.348867321236676	7	5	htpX
yieP	FALSE	-	3938658	3939350	-0.643043738715497	-0.27250949145108	0.0215895160825026	0.250721598138732	2	4	yieP-hsrA
dgoK	FALSE	-	3871619	3872497	-0.642472982629801	-0.449824515912503	0.266344449342914	0.575494370844936	6	11	dgoRKADT
yagA	FALSE	-	280053	281207	-0.641971751015721	-0.397166474256224	0.244302386855555	0.271761920089155	9	16	yagAB-ykgN
ybdD	FALSE	+	631405	631602	-0.640988218104708	-0.231895088077426	0.227216756611246	0	1	1	ybdD
lysY	FALSE	+	780370	780445	-0.640908735190011	NA	0	NA	1	0	valZ-lysY
rssA	FALSE	+	1288429	1289373	-0.64066736218861	-0.352026915180144	0.16582626275491	0.380542092267367	7	11	rssAB
bglB	FALSE	-	3900312	3901724	-0.640413309296707	-0.632253177553972	0.179712187432609	0.41505184379421	11	10	bglGFB
yeaM	FALSE	-	1872779	1873600	-0.638957749555979	-0.154227311754537	0.0808132043717658	0.412103612682048	4	7	yeaM
yjiA	FALSE	-	4585932	4586888	-0.638123445845423	-0.496620813685888	0.118074287617955	0.556852457836732	6	9	yjiXA
asnA	FALSE	+	3925178	3926170	-0.638006254937678	-0.327411389649551	0.0795316373195687	0.585784399340235	5	11	asnA
yjhR	FALSE	+	4533038	4534054	-0.637957373975299	-0.246820950956063	0.203398668551982	0.110320251615248	1	10	yjhR
yihW	FALSE	+	4072692	4073477	-0.637687386712206	-0.112412534399499	0.419581042623444	0.0702944978412368	5	2	yihVW
adiY	FALSE	-	4335191	4335952	-0.637558586784852	NA	0.119334473404936	NA	3	0	adiY
macA	FALSE	+	918458	919573	-0.637293574335994	-0.529541558693832	0.197119056649065	0.672377887640142	4	12	macAB
dsbA	FALSE	+	4041441	4042067	-0.636697424387576	-0.623565312143187	0.200400964682201	0.704667631795034	2	3	rdoA-dsbA
yjfY	FALSE	-	4422539	4422814	-0.635032212187112	NA	0.19682429284125	NA	1	0	yjfY
selA	FALSE	-	3757881	3759272	-0.634825645519954	-0.51990507929874	0.144486269337002	0.429585637370525	9	13	selAB
crl	FALSE	+	257829	258230	-0.633130428036479	-0.00354397190155671	0.268164296528919	0.010933781404884	1	3	crl
ebgR	FALSE	+	3219488	3220471	-0.632922180002184	-0.30488784824883	0.0573637658106151	0.0420837663035323	4	5	ebgR
uspC	FALSE	+	1977777	1978205	-0.632879792628412	-0.348291395060338	0.516329374063768	0.126007788867788	2	2	uspC
gluQ	FALSE	-	159186	160112	-0.63212316164672	-0.220712921097141	0.16100512563984	0.265197511149579	3	6	sfsA-dksA-gluQ
yehK	FALSE	+	2201994	2202311	-0.632075298583055	-0.456782746195945	0	0	1	1	yehK
yegS	FALSE	+	2166736	2167635	-0.631327468292808	-0.341175396897938	0.334369950214654	0.400940239203114	7	9	yegS
yciQ	FALSE	+	1322770	1324665	-0.631063168272576	-0.296454578392537	0.172050087954294	0.301854493965403	11	15	yciVOQ
ybdJ	FALSE	-	605174	605422	-0.630085552598021	-0.065896966103904	0.00675178396864728	0.0557992824830712	2	5	ybdJ
yneE	FALSE	-	1606132	1607046	-0.629690797900689	-0.667073289656371	0.198995757412056	0.0533023780502918	4	4	yneE
dtpA	FALSE	+	1710793	1712295	-0.629463611818494	-0.460336995998127	0.163040643079286	0.279154067087336	7	18	dtpA
ymgD	FALSE	-	1221528	1221857	-0.629386587054678	NA	0	NA	1	0	ymgGD
ybiA	FALSE	-	831691	832173	-0.628571650398192	-0.537124084017673	0.27112828605511	0.428774170507912	4	7	ybiA
yedP	FALSE	+	2023535	2024350	-0.628527716388667	-0.432404003877621	0	0.200801487071015	1	5	yedP
yihP	FALSE	-	4063832	4065238	-0.628331963111652	-0.386019027097579	0.102291428647442	0.291589966058648	8	16	yihPO
mrp	FALSE	-	2191081	2192190	-0.627939626807024	-0.162011713327589	0.191126270612684	0.21368559771292	12	12	mrp
yhhN	FALSE	+	3603774	3604400	-0.62668815326744	-0.659450867003384	0.195432239174607	0.538521199251575	4	4	yhhN
ygaV	FALSE	+	2795233	2795532	-0.626560089565622	-0.480260671758359	0.495905591611255	0.159670751418886	3	2	ygaVP
yfaH	FALSE	+	2347709	2347915	-0.626522517181013	NA	0	NA	1	0	yfaH
tesA	FALSE	-	518363	518989	-0.626264059376423	-0.289328753724521	0.202870298505734	0.188266016457686	3	3	tesA-ybbO
sufE	FALSE	-	1756898	1757314	-0.626075982107466	-0.535428270446203	0.350284456420059	0.0950431775938758	2	4	sufABCDSE
zapE	FALSE	-	3376892	3378019	-0.625595229653501	-0.523458523936085	0.197421677956067	0.216656026886652	5	6	zapE
trpC	FALSE	-	1316451	1317809	-0.625539729651294	-0.440230259119633	0.186023912468168	0.477573597571266	10	15	trpLEDCBA
sanA	FALSE	+	2230900	2231619	-0.624784798468953	-0.135837446938096	0.27678809361476	0	7	1	sanA-yeiS
ybjN	FALSE	+	892180	892656	-0.623142751360461	-0.217766275454788	0.0924032022776805	0	2	1	ybjC-nfsA-rimK-ybjN
ycfZ	FALSE	-	1179702	1180490	-0.623024132313533	-0.343573778923563	0.304872894418171	0.384454924385217	8	7	ymfA-ycfZ
fimB	FALSE	+	4538980	4539582	-0.622960321469096	-0.163346016398799	0.300719859730412	0.394793323669126	5	5	fimB
yqeA	FALSE	+	3009483	3010415	-0.622564663777982	-0.652038087108595	0.122805621886089	0.1467354280951	5	4	yqeA
nlpC	FALSE	-	1790291	1790755	-0.621195667989582	-0.314841102539713	0.470434584758861	0.345578619916986	2	2	nlpC
yfdQ	FALSE	+	2472054	2472878	-0.620963392401951	-0.16421598757364	0.0784637742006941	0.00972166416964565	8	3	yfdPQ
yaiO	FALSE	-	379293	380066	-0.620942516575003	-0.28275545321686	0.0406759774601365	0.43627430118685	3	7	yaiXO
flgI	FALSE	+	1135497	1136594	-0.620592564665964	-0.354450346743095	0.585680283884901	0.297497404024444	4	6	flgBCDEFGHIJ
nanS	FALSE	-	4534637	4535617	-0.619366692133035	-0.409160974741187	0.133406222030548	0.178163975224017	3	7	nanCMS
speB	FALSE	-	3080899	3081819	-0.618704631345904	-0.431985838337858	0.168725717329113	0.374443027284273	7	10	speAB
yejE	FALSE	+	2273295	2274320	-0.618167362080815	-0.206219091810208	0.0633881713684365	0.208891874939311	2	12	yejABEF
purN	FALSE	+	2620256	2620894	-0.617726356796295	-0.29316324051484	0	0.211416831514752	1	4	purMN
yidA	FALSE	-	3874163	3874975	-0.617399961108135	-0.454633623948909	0.294150414880631	0.0925461167629652	5	5	yidA
gntR	FALSE	-	3575754	3576749	-0.616663053233405	-0.352824473345008	0.0439046747439455	0.448599649018235	6	8	gntRKU
ydiO	FALSE	+	1775220	1776371	-0.61644213705469	-0.255982149378328	0.237846070504343	0.36372360125421	6	13	ydiFO
inaA	FALSE	-	2346844	2347494	-0.615423749766096	-0.332051300011473	0.294578205568842	0.182117753100433	3	4	inaA
yjfJ	FALSE	+	4408576	4409274	-0.615339700625926	-0.137740181463871	0.0727439396642033	0.529780262236348	2	4	nsrR-rnr-rlmB-yjfIJ
yiaD	FALSE	+	3714570	3715229	-0.614948107712922	-0.318595045593343	0.249888231554077	0.24410283908344	4	5	yiaD
ycaQ	FALSE	+	968612	969844	-0.614923437094502	-0.293277164545903	0.509531079815174	0.195878655092256	5	14	ycaI-msbA-lpxK-ycaQ
yraP	FALSE	+	3294431	3295006	-0.613434828562519	-0.242850273128777	0.164129045497749	0.529893713044833	3	3	yraP
rayT	FALSE	+	247637	248134	-0.613407236445055	-0.280250614324888	0.361443618488396	0.34786889120536	3	5	rayT
ynfE	FALSE	+	1656093	1658519	-0.613096292464356	-0.270422764997	0.266172173897169	0.332041808396641	11	23	ynfEFGH-dmsD
pagP	FALSE	+	655780	656340	-0.611890536654592	-0.896884742978876	0.0163144912797347	0.383146298652772	3	2	pagP
dtpC	FALSE	-	4352977	4354434	-0.61037611450764	-0.383323865271728	0.123899939621732	0.359403078449309	9	8	dtpC
kdpE	FALSE	-	720279	720956	-0.608420936886484	-0.206525272649972	0.272153285433184	0.274161863697228	5	5	kdpDE
envZ	FALSE	-	3532538	3533890	-0.608288150601713	-0.268074418609751	0.17767646305997	0.457936705937558	6	16	ompR-envZ
hemX	FALSE	-	3985908	3987089	-0.607868620739716	-0.311937520259836	0.213686260824585	0.296124446706516	9	12	hemCDXY
murJ	TRUE	+	1127062	1128597	-0.607636734437398	-0.227537679826185	0.408314478591185	0.343340350200084	7	12	murJ
wbbH	FALSE	-	2104084	2105250	-0.607363405141393	-0.455249081102771	0.141512424167526	0.0898486808502619	3	5	glf-wbbH
xylG	FALSE	+	3730224	3731765	-0.607201003343008	-0.305785257990395	0.204339571725759	0.064973752482312	8	5	xylFGHR
phoB	FALSE	+	416366	417055	-0.607200747173991	-0.149856541115881	0.191483272561323	0.278203496585204	4	9	phoBR
mdtM	FALSE	-	4565310	4566542	-0.606660843698931	-0.326868733877669	0.420683011871817	0.161503745926366	8	14	mdtM-yjiN
apaH	FALSE	-	50380	51222	-0.605947775324985	-0.358415081620767	0.317972364166154	0.155499784036436	8	8	lptD-surA-pdxA-rsmA-apaGH
tsgA	FALSE	+	3490590	3491771	-0.605644148339042	-0.389322721243688	0.333688865282929	0.187020526695309	6	8	tsgA
fliZ	FALSE	-	1998497	1999048	-0.605532667563136	-0.184041541619165	0.238721842312896	0.257242529121225	5	4	fliAZ-tcyJ
metR	FALSE	-	4009886	4010839	-0.603785803031625	-0.377887680550805	0.245170464425784	0.354556582763622	13	5	metR
fliM	FALSE	+	2018111	2019115	-0.603075616592758	-0.149761886462997	0.272056277276853	0.0347219584547846	8	6	fliLMNOPQR
nfi	FALSE	+	4196813	4197484	-0.602987693694258	-0.133915397339139	0.256963530419093	0.0704166052315372	9	5	nudC-hemE-nfi
yhfT	FALSE	-	3504054	3505358	-0.602759738370958	-0.392683359062503	0.241685569146157	0.387914796378796	4	12	yhfXW-php-yhfUTS
yghT	FALSE	+	3132153	3132845	-0.602580483086276	-0.438647966925088	0.11606110641743	0	6	1	yghT
fadR	FALSE	+	1234161	1234880	-0.601724459377618	-0.24138361172951	0.218846087046976	0.146439203211346	6	4	fadR
ydeS	FALSE	-	1586333	1586863	-0.600587255937162	-0.360293892954937	0.481153185602267	0.177121650906116	3	3	ydeTSR
dapB	FALSE	+	28374	29195	-0.59897190024326	-0.598004246635861	0.460803599817951	1.0626720198844	7	8	dapB
rhsC	FALSE	+	728806	732999	-0.598680644580955	-0.488345453685161	0.180076757923457	0.297583128429093	8	21	rhsC-ybfB
ypdF	FALSE	-	2503569	2504654	-0.598607792723816	-0.371184226476173	0.363129009400711	0.116049359391666	9	9	fryBC-ypdFE-fryA
ymfH	FALSE	-	1200292	1200603	-0.598027553986546	-0.413749244627752	0.0623436688865381	0.125655950199177	2	4	ymfH-xisE-intE
gspH	FALSE	+	3459490	3459999	-0.596859465532187	-0.264967098785399	0.275434679162989	0	2	1	gspCDEFGHIJKLMO
eutS	FALSE	-	2573492	2573827	-0.5967250859133	-0.188675545868427	0.436913172712923	0.413412038197719	2	4	eutSPQTDM
dsbG	FALSE	-	637050	637796	-0.595678932094357	-0.206459556969104	0.095885477299262	0.0972234074911059	4	4	dsbG
rspA	FALSE	-	1651951	1653165	-0.59514532849659	-0.327361029168538	0.197369051800322	0.171446103229808	7	10	rspAB
fimZ	FALSE	-	563071	563703	-0.594749275868205	-0.49621453607244	0	0.215641041135845	1	2	fimZ
glmS	TRUE	-	3909862	3911691	-0.594549225528871	-0.461896091850712	0.534456102620798	0.144260024771926	6	12	glmUS
pcm	FALSE	-	2866915	2867541	-0.594430378476787	-0.415327631761497	0.225450694102947	0.621849927887483	4	7	umpG-pcm
yebK	FALSE	+	1934676	1935545	-0.594181086175089	-0.291671852330361	0.102768687811948	0.349138585455952	2	5	yebK
garR	FALSE	-	3269889	3270779	-0.59413627590045	-0.299664906197311	0.0355634167196712	0.224969300700282	3	10	garPLRK-rnpB
yqeB	FALSE	-	3010636	3012261	-0.593232702055138	-0.419481400463557	0.187654685817604	0.478134777936032	4	12	yqeB
bssS	FALSE	-	1119924	1120178	-0.592434655003923	-0.435118278901567	0	0.0286050274890456	1	2	bssS
araF	FALSE	-	1983163	1984152	-0.592027083167725	-0.288858224690591	0.0816917159560359	0.131599643240678	5	6	araFGH
cptA	FALSE	-	3038438	3038845	-0.591987959623485	-0.528289048072969	0.216741220636988	0.188208035591519	2	3	sdhE-cptA
ddpF	FALSE	-	1555136	1556062	-0.591956536029543	-0.539359740214763	0.0356787010542947	0.513543395130931	3	9	ddpXABCDF
fdoH	FALSE	-	4079880	4080782	-0.591576111726675	-0.542263658758546	0.31549784379304	0.288234854021682	4	6	fdoGHI-fdhE
ttdT	FALSE	+	3206046	3207509	-0.591168980543714	-0.268093491867492	0.412489668399436	0.226099736889795	15	15	ttdABT
prlC	FALSE	-	3641163	3643205	-0.590974419133213	-0.184880530417587	0.199556468908296	0.156916369776556	14	9	prlC-rsmJ
speA	FALSE	-	3081957	3083933	-0.590747285390931	-0.511159695466713	0.129989305222118	0.441282532444912	15	16	speAB
yfjP	FALSE	+	2765732	2766595	-0.590720280605296	-0.250934892860256	0.345931003504727	0.170120006422835	2	4	yfjPQ
ulaC	FALSE	+	4419731	4420195	-0.590237910614077	-0.264075564567075	0.184454158503035	0.177110013242562	3	5	ulaABCDEF
smrB	FALSE	+	2446628	2447179	-0.589428258534359	-0.377860209086816	0.601182848627376	0.0612122281791877	2	5	smrB
yagN	FALSE	-	294363	294803	-0.588892197482423	-0.555850779627888	0	0.163598450498482	1	2	yagN
aroH	FALSE	+	1786459	1787505	-0.588627738143574	-0.40939398003046	0.160177260350215	0.115907489783114	9	4	aroH
ulaE	FALSE	+	4420869	4421723	-0.588545430845822	-0.3996401069739	0.36270867855938	0.216576941872034	2	11	ulaABCDEF
yecA	FALSE	-	1988978	1989643	-0.587687689438458	-0.955920989405547	0.323542335954925	0.571612507078309	7	6	yecA
fdrA	FALSE	+	545904	547571	-0.586839667224365	-0.361517943043911	0.309189676361487	0.358153096372394	17	14	fdrA-ylbEF-ybcF
hofB	FALSE	-	115714	117099	-0.586455513681128	-0.135193795365642	0.150070441854709	0.177854349943535	9	14	ppdD-hofBC
yqeI	FALSE	+	2986524	2987333	-0.586247070552353	-0.0116637869948043	0.422326371413866	0.109247729457595	8	3	yqeIJ
ybhA	FALSE	-	796836	797654	-0.585363398107472	-0.205848370378332	0.381106849329518	0.202132903324112	6	7	ybhA
yfeK	FALSE	+	2535364	2535738	-0.584449944529983	-0.24783804209243	0.0108732751574472	0.189618251956959	3	2	yfeKS
eutM	FALSE	-	2570179	2570472	-0.584208255752363	-0.426329917915809	0.136948356438762	0.559346024189441	3	3	eutSPQTDM
metN	FALSE	-	221614	222645	-0.583867231705352	-0.353192879991569	0.100661928887979	0.358016057707692	6	10	metNIQ
metF	FALSE	+	4130639	4131529	-0.583327116598895	-0.403948975530024	0.224135367980429	0.163381378857781	8	5	metF
mlaF	FALSE	-	3337278	3338087	-0.583122219691404	-0.153285244910297	0.024356070284539	0.17781111567911	5	5	mlaFEDCB
ulaR	FALSE	-	4415721	4416476	-0.582951941778684	-0.244621036513694	0.120145572205322	0.626619118410183	4	8	ulaR
nanR	FALSE	-	3371720	3372511	-0.582233473103623	-0.208431019738608	0.219833714924563	0.0411255772923702	7	2	nanR
ppk	FALSE	+	2621066	2623132	-0.582125469797012	-0.520365220697329	0.262389905636786	0.345915532426278	16	6	ppk-ppx
wcaE	FALSE	-	2126928	2127674	-0.581323063036113	-0.173354763172044	0.381340160832291	0.241546380860646	2	6	wcaCDEF-gmd-fcl-gmm-wcaI-cpsBG-wcaJ-wzxC
yhfZ	FALSE	-	3509461	3510366	-0.581051853212111	-0.301485761560494	0.30187599071606	0.334580618180213	8	4	yhfZY
yjiR	FALSE	-	4568185	4569597	-0.580948432209809	-0.301347771139166	0.27670374329578	0.123008712989874	9	6	yjiR
yjgA	FALSE	-	4455337	4455888	-0.579688320543354	-0.32151290382511	0.073585544207306	0.317413641074807	2	5	yjgA
mltA	FALSE	-	2944103	2945200	-0.57900034111529	-0.523720690159621	0.268117503820005	0.531666264110493	8	16	mltA
yecR	FALSE	+	1986246	1986569	-0.578623540734044	NA	0.27103312255894	NA	2	0	yecR
lrhA	FALSE	-	2403725	2404663	-0.578416286548514	-0.526607592540131	0.113298667903721	0.0740606657004271	13	6	lrhA
dtpD	FALSE	-	740298	741779	-0.577696332250711	-0.333708229644842	0	0.332177014661757	1	11	dtpD
appC	FALSE	+	1036963	1038507	-0.577020978255757	-0.31045853456723	0.271737442294771	0.543291656238305	12	12	appCBXA
rluA	FALSE	-	59687	60346	-0.576709179783752	-0.678172351505674	0.167553875843485	0.246416815028707	4	7	rapA-rluA
ynaJ	FALSE	+	1395389	1395646	-0.576628317800057	-0.947654549477262	0.0685631283555385	0.589348237161194	1	2	ynaJ
cyoD	FALSE	-	446941	447270	-0.57603400358038	-1.20327861176472	0.0220135454772167	0.848279799008176	3	3	cyoABCDE
gpsA	TRUE	-	3780665	3781684	-0.575755119242884	-0.325062189785316	0.0996542948720031	0.189479029847391	7	13	yibN-grxC-secB-gpsA
fliC	FALSE	-	2000134	2001630	-0.57563471852632	-0.391677029497791	0.275868801833013	0.27879266370969	10	13	fliC
luxS	FALSE	-	2812240	2812755	-0.574838667364898	-0.652557992653339	0.0700861280434152	0.767134832872486	3	2	luxS
yfcD	FALSE	-	2416656	2417198	-0.574261872695924	-0.745299153869406	0.0880144882238863	0.330356826628027	2	3	yfcD
yjiN	FALSE	-	4563989	4565269	-0.573886061919996	-0.314018550727764	0.35559238586037	0.221891145519204	7	9	mdtM-yjiN
yiiX	FALSE	-	4125309	4125917	-0.573524307947621	-0.385208031378465	0.108920870954162	0.481364660734065	3	5	yiiX
yihT	FALSE	-	4069796	4070674	-0.573388758078612	-0.123744041980842	0.267317387110082	0.0452696841278572	4	5	yihUTS
yifL	FALSE	+	3992545	3992748	-0.573171911985061	-0.714272991909221	0	0	1	1	yifL-dapF-yigA-xerC-yigB
ydiB	FALSE	+	1771813	1772679	-0.572427961925808	-0.373332113723815	0.351435995209675	0.24382471999351	6	12	ydiNB-aroD
yagH	FALSE	+	286013	287623	-0.572253942308714	-0.171816246340915	0.389002594452714	0.152909134970061	13	20	yagGH
fucR	FALSE	+	2937390	2938121	-0.57181135615093	-0.441186735719159	0.147487363792784	0.36210268786187	6	4	fucPIKUR
ygeY	FALSE	+	3006786	3007997	-0.571280063275148	-0.267319521316359	0.146627434310287	0.265760851856632	5	9	ygeY
gcvA	FALSE	-	2939672	2940589	-0.571179517505563	-0.315598208753651	0.129767378858205	0.234207343799004	8	6	gcvA
fruA	FALSE	-	2257741	2259432	-0.569856395257518	-0.258343243138939	0.155465906744449	0.232068528741589	10	20	fruBKA
paoC	FALSE	-	297960	300158	-0.568805562106009	-0.279252911498811	0.137941809884233	0.333501354150872	24	31	paoABCD
dtpB	FALSE	+	3638885	3640354	-0.568687863721937	-0.320552983830769	0.104890201669552	0.236553767291199	5	13	dtpB
torR	FALSE	-	1056485	1057177	-0.568470265528122	-0.49169116024526	0.147057876399429	0.149203016601032	6	5	torR
rbsB	FALSE	+	3934301	3935191	-0.568460734346733	-0.302031072859269	0.244594279546786	0.208257026780307	3	4	rbsDACBKR
yjfI	FALSE	+	4408156	4408557	-0.568006380305509	-0.28582304493312	0.0580763911635273	0.250360693145834	2	2	nsrR-rnr-rlmB-yjfIJ
patA	FALSE	+	3217516	3218895	-0.567909040763257	-0.442527272069043	0.252120518126932	0.16072647025377	10	11	patA
ilvI	FALSE	+	85630	87354	-0.567695526442805	-0.505524977541528	0.275674424201371	0.493243867459841	10	14	ilvIH
nrdI	FALSE	+	2798987	2799397	-0.567420224383925	-0.246873460989309	0.288990721632222	0.208522752090393	4	3	nrdHIEF
yieK	FALSE	-	3896694	3897416	-0.567029837256243	-0.747593126213424	0.0928150880014555	0.306637117500524	4	7	bglH-yieLK
ydfN	FALSE	-	1632909	1633871	-0.566927317344902	-0.260475235842581	0.0723017739021047	0.631625868567541	5	5	nohA-ydfN-tfaQ
gspF	FALSE	+	3457839	3459035	-0.566361320794889	-0.214731902346467	0.142538236856825	0.389582329679644	9	5	gspCDEFGHIJKLMO
ynfH	FALSE	+	1661633	1662487	-0.566299381039753	-0.280109249421725	0.197107882460852	0.163812863238679	6	8	ynfEFGH-dmsD
ccmF	FALSE	-	2290983	2292926	-0.566187411964142	-0.252280457243888	0.3167532940748	0.221839498435203	9	17	napFDAGHBC-ccmABCDEFGH
yibN	FALSE	-	3782607	3783038	-0.566152643245828	-1.86350658591241	0	0	1	1	yibN-grxC-secB-gpsA
rsxG	FALSE	+	1708228	1708848	-0.566049054325081	-0.398569597957219	0.221797655392688	0.221256865979737	3	4	ydgK-rsxABCDGE-nth
bglF	FALSE	-	3901743	3903620	-0.565816079996855	-0.484826256104018	0.296133337333883	0.388169780187668	15	20	bglGFB
araH	FALSE	-	1980578	1981567	-0.565799122495753	-0.526673208825877	0.0186686654560918	0.428382927949964	2	14	araFGH
eutP	FALSE	-	2573000	2573479	-0.565455841616001	-0.499605315672924	0	0.0655298989052748	1	4	eutSPQTDM
phnG	FALSE	-	4319267	4319719	-0.565159235859328	-0.195494765067506	0.741341847212263	0.089805475922188	5	3	phnCDE_1E_2FGHIJKLMNOP
treA	FALSE	-	1244902	1246599	-0.564044093481922	-0.49252487912108	0.163949009303377	0.290231892854869	8	9	treA
rpiA	FALSE	-	3056688	3057347	-0.56400492199012	-0.251711570117234	0.0306272251354581	0.247377948875617	2	3	rpiA
dgoA	FALSE	-	3871018	3871635	-0.56329126133102	-0.52836811446271	0	0.525013920486817	1	7	dgoRKADT
wecC	FALSE	+	3969283	3970545	-0.562518304369901	-0.497997483446389	0.107734420097622	0.427772820800801	8	9	rfe-wzzE-wecBC-rffGHC-wecE-wzxE-wecF-rffT-rffM
viaA	FALSE	-	3926175	3927626	-0.562383510251443	-0.245952111165195	0.033973216560096	0.189003425778937	3	14	ravA-viaA
lsrC	FALSE	+	1601043	1602071	-0.562228126243891	-0.351615738625873	0.228299267865375	0.329535205041899	4	16	lsrACDBFG-tam
argE	FALSE	-	4151719	4152870	-0.560776431085165	-0.312269962090905	0.201323716013068	0.237914741516787	4	13	argE
sgbH	FALSE	+	3746600	3747262	-0.560545878425097	-0.543263618089208	0.254098587821803	0.493916650890594	3	6	yiaKLMNO-lyxK-sgbHUE
murR	FALSE	-	2542774	2543631	-0.560526720520694	-0.718986839826379	0.22071914875256	0	3	1	murR
ybfF	FALSE	-	711261	712025	-0.559878249384998	-0.405050316448476	0.0290744661171471	0.46887291977725	3	6	ybfF
thrB	FALSE	+	2801	3733	-0.559679072729212	-0.484386367628033	0.301774030461716	0.350844889576249	3	13	thrLABC
plsX	FALSE	+	1146844	1147914	-0.559527713582219	-0.29398516871543	0.781832587008884	0.159407739328303	5	7	yceD-rpmF-plsX-fabHDG-acpP-fabF
hisD	FALSE	+	2089121	2090425	-0.559320099140793	-0.331673381862137	0.183301997105482	0.294583800671449	13	6	hisLGDCBHAFI
cysI	FALSE	-	2886409	2888121	-0.55890340004014	-0.237626606331956	0.221539848121747	0.276280239137201	16	13	cysJIH
wcaF	FALSE	-	2126364	2126912	-0.558813226367804	-0.211841432312304	0	0.182745581751937	1	5	wcaCDEF-gmd-fcl-gmm-wcaI-cpsBG-wcaJ-wzxC
lexA	TRUE	+	4255138	4255746	-0.558536106542657	-0.46836723711935	0.310934084272371	0.0657686479377208	4	4	lexA-dinF
ytjB	FALSE	-	4622168	4622812	-0.558416995399306	-0.268981329293931	0.0593503341811138	0.208263103478719	4	7	ytjB-lplA
ydjI	FALSE	-	1854957	1855793	-0.557724048063146	-0.389830468995408	0.451760125068993	0.320703552086223	3	7	ydjLKJIHG
citT	FALSE	-	644340	645803	-0.557372562421355	-0.238520657042727	0.299917396433808	0.286275935906329	10	12	citT
rho	TRUE	+	3964440	3965699	-0.556338328802082	-0.168767231555446	0.345332577983434	0.272224950397999	9	4	rhoL-rho
pepB	FALSE	-	2653097	2654380	-0.555038234600292	-0.248338034676407	0.168484619996911	0.225426436510218	4	12	pepB
kdgR	FALSE	-	1907332	1908123	-0.554210000873812	-0.32974887895722	0.477084470226385	0.0498579399273806	2	2	kdgR
lsrG	FALSE	+	1605023	1605313	-0.553645343281465	-0.614929726395782	0.0132043319327031	0.572704417306341	2	2	lsrACDBFG-tam
yehT	FALSE	-	2210265	2210984	-0.553578846727109	-0.0612734632664608	0.211206482485214	0.125075463632018	5	3	yehUT
dnaJ	FALSE	+	14168	15298	-0.553443028139828	0.0382883478389285	0.328144812711662	0.173145419381128	11	16	dnaK-tpke11-dnaJ
yceH	FALSE	+	1125380	1126027	-0.552582010358295	-0.464158255458704	0.143059001093875	0.143039745619357	4	6	yceH
yjbQ	FALSE	+	4268261	4268677	-0.552196256388459	-0.601702634141813	0.0861218130110817	0.683550280546245	3	3	yjbQR
hemG	TRUE	+	4032631	4033176	-0.552148062106856	-0.371651393233374	0.189959581652827	0.0658110886415037	4	3	pepQ-yigZ-trkH-hemG
yhbX	FALSE	-	3318010	3319635	-0.55210848729085	-0.355227769623269	0.143227595622625	0.408515283539862	8	9	yhbX
glyA	FALSE	-	2682276	2683529	-0.552081593668593	-0.413895626345435	0.209417077179655	0.477243871328833	10	8	glyA
pgaA	FALSE	-	1089089	1091512	-0.552064889792668	-0.505058034386529	0.120706672172773	0.383540682174323	7	20	pgaABCD
yhbW	FALSE	+	3301470	3302477	-0.551680437448462	-0.490910280904859	0.166561699623226	0.0955193332078689	7	5	yhbW
yeaE	FALSE	-	1862806	1863660	-0.550438544507129	-0.311324160603779	0.0406989855773097	0.290496261476305	4	5	yeaE
yhhA	FALSE	+	3584966	3585406	-0.550285657304972	-0.388490671925735	0.233565103825916	0.0933414315316876	2	2	yhhA
ycjV	FALSE	+	1378845	1379813	-0.550210322715237	-0.290715775950283	0.18486406185511	0.189681803103843	8	9	ycjMNOPQRSTUV-ymjB
yphC	FALSE	-	2672722	2673783	-0.549757149928277	-0.418974036134978	0.177904205611112	0.331537129083989	13	10	yphCB
hsdM	FALSE	-	4579482	4581071	-0.549680961139258	-0.48488708842281	0.17942995378151	0.163669821870692	9	12	hsdRMS
appY	FALSE	+	582904	583653	-0.549377971284868	-0.0611374674191757	0	0.0526893087405546	1	2	appY
mutS	FALSE	+	2855115	2857676	-0.549330013927958	-0.311017235688653	0.213284002459531	0.173803037661273	13	14	mutS
moeB	FALSE	-	863603	864352	-0.548806165729847	-0.673664904296954	0.128954401733936	0.324888760473386	7	13	moeAB
fliS	FALSE	+	2003327	2003737	-0.548561386713343	-0.631622965802988	0.4280944440448	0.264956665492	5	3	fliDST
selB	FALSE	-	3756040	3757884	-0.548439289999885	-0.395824351175446	0.0736337468096824	0.342631870407056	10	9	selAB
hlyE	FALSE	-	1228706	1229617	-0.548230034263464	-0.158903868951436	0.435831552354149	0.496837681999624	8	7	hlyE
fliG	FALSE	+	2012904	2013899	-0.547905959782787	-0.397690811484753	0.287764682611108	0.13330877131096	8	6	fliFGHIJK
fhuE	FALSE	-	1158585	1160774	-0.54773459021776	-0.282990582378671	0.381567376460564	0.289028548611323	14	14	fhuE
ligB	FALSE	-	3817511	3819193	-0.547346964439344	-0.337116017991162	0.259138887283166	0.212930971640801	8	19	ligB
yjjG	FALSE	+	4606669	4607346	-0.546341688048577	-0.127575957382764	0.228710983459829	0.0850239707620983	4	4	holD-rimI-yjjG
rbn	FALSE	+	2379630	2380547	-0.546215553845051	-0.264765556107905	0.289663247850726	0.0630810078625723	6	9	rbn
puuR	FALSE	+	1359935	1360492	-0.545812410334348	-0.562058391207826	0	0.158361170104712	1	5	puuDRCBE
yhcH	FALSE	-	3367036	3367500	-0.545674703861641	-0.626137094716498	0	0.799751224381644	1	2	nanATEK-yhcH
grxC	FALSE	-	3782214	3782465	-0.545289199521864	-1.34176879391361	0.0514884913372321	0	3	1	yibN-grxC-secB-gpsA
yacL	FALSE	+	134388	134750	-0.54528781506354	-0.5103040886645	0.044869404386235	0.479139933918668	2	5	yacL
ydjG	FALSE	-	1853015	1853995	-0.543534723957718	-0.426043955542739	0.124249231060146	0.24693551333559	6	10	ydjLKJIHG
yiiR	FALSE	+	4110338	4110778	-0.543336083284918	NA	0	NA	1	0	yiiR
pyrE	FALSE	-	3813150	3813791	-0.543253688831191	-0.542442316249243	0.132357443772257	0.275727223520145	6	7	rph-pyrE
ymfR	FALSE	+	1204772	1204954	-0.54303095706561	-0.290335892844195	0.0383535893185259	0.0025431630363345	2	3	ymfTLMNROPQ-ycfK-ymfS
aspC	FALSE	-	983742	984932	-0.542584055721495	-0.300959749462519	0.0283735088923343	0.34530136654569	3	7	aspC
abpA	FALSE	-	2761559	2763175	-0.542417143707812	-0.138737170469484	0.218481402489609	0.107073552006772	10	6	abpAB
ybiV	FALSE	-	858436	859251	-0.542209094052156	-0.426758273456302	0.0608627492023253	0.402452973285016	3	3	ybiV
ybjH	FALSE	-	884169	884453	-0.542002655739341	NA	0.0673856745962977	NA	2	0	ybjH
ybjG	FALSE	-	882015	882611	-0.541974946357598	-0.244952877222979	0.213223609403519	0.116667482060428	2	3	ybjG
yfcZ	FALSE	-	2458672	2458956	-0.541341234444242	-0.203099491993315	0.146208641939963	0	3	1	yfcZ
ygdT	FALSE	-	2967352	2967498	-0.541339593396547	-0.380796449193608	0.26037780800635	0.0164971046979945	2	2	ygdT
ytfJ	FALSE	-	4436731	4437285	-0.541172966405611	-0.18925504906494	0.095348159048354	0.210079027616324	2	6	ytfJ
rihB	FALSE	-	2252267	2253208	-0.540344329369647	-0.225913317384722	0.110677807149803	0.256818043531471	8	9	rihB
wcaM	FALSE	-	2112526	2113920	-0.539549320589843	-0.355243449044293	0.0894942782038465	0.363525592828767	4	9	wcaKLM
elyC	FALSE	-	971845	972624	-0.538418439120475	-0.491035546035237	0.349049878203888	0.204550174384161	8	4	elyC
deoA	FALSE	+	4616252	4617574	-0.538347517673552	-0.394233823424197	0.235968439980536	0.348854853170634	8	7	deoCABD
rhlB	FALSE	-	3962388	3963653	-0.538162635976003	-0.290736363089097	0.269287094446542	0.390088347007636	10	7	rhlB
yfeR	FALSE	-	2523952	2524878	-0.538055692076797	-0.532221070567962	0.171483752762706	0.644571625481174	5	8	yfeR
dppF	FALSE	-	3699887	3700891	-0.537668809342271	-0.408772649077478	0.224399693329433	0.348815535946519	10	7	dppABCDF
dsdA	FALSE	+	2477224	2478552	-0.537400548383908	-0.292107973845467	0.473029744127801	0.218779959430909	6	13	dsdXA
ymfQ	FALSE	+	1206136	1206720	-0.537233004884192	-0.442211431435533	0.185554912277269	0.228028908819834	4	4	ymfTLMNROPQ-ycfK-ymfS
yggW	FALSE	+	3095289	3096425	-0.536592663253091	-0.316925002626538	0.276172540301461	0.273129401111591	10	12	yggSTU-rdgB-yggW
ves	FALSE	-	1822386	1822961	-0.536470931808913	-0.0931349523596077	0.0905296538960843	0.217765865438944	5	6	ves
yhjX	FALSE	-	3708822	3710030	-0.536301679224994	-0.255364967717612	0.120990580868178	0.364604812459874	5	13	yhjX
paaD	FALSE	+	1453949	1454446	-0.536018321431344	-0.128546682053071	0.159167503017085	0.0573714001817574	7	5	paaABCDEFGHIJK
yejA	FALSE	+	2270386	2272200	-0.535604711987439	-0.180590473129547	0.159246841466589	0.188689792144426	9	12	yejABEF
hydN	FALSE	-	2835600	2836127	-0.534976095022037	-0.472054524185497	0.262821706840435	0.284493734110697	4	5	hydN-hypF
yicC	FALSE	+	3814699	3815562	-0.53481977977871	-0.331597639907446	0.584692994224515	0.0871594034921368	6	6	yicC
mlaC	FALSE	-	3335278	3335913	-0.53480215296933	-0.520236696531663	0.193877058818024	0	9	1	mlaFEDCB
ytfL	FALSE	-	4437895	4439238	-0.534611287589702	-0.364911678898596	0.104429260021507	0.223674152599789	7	9	ytfL
bdcA	FALSE	-	4471363	4472076	-0.534435536817791	-0.202804024453077	0.142473572104495	0.221526011806577	6	10	bdcA
yfdO	FALSE	-	2470900	2471268	-0.534434679303433	-0.193795194454398	0.180532435744947	0.154869298449717	2	3	yfdONMLK
nanM	FALSE	-	4535682	4536788	-0.534358268869111	-0.197818268615893	0.368495339748091	0.168229113394278	5	10	nanCMS
ybfD	FALSE	+	737315	738076	-0.533735393249741	NA	0.310787062873107	NA	2	0	ybfD
yqfE	FALSE	-	3057403	3057633	-0.533170403457144	-0.805839949332391	0	0.200894720001052	1	3	yqfE
aslB	FALSE	+	3980981	3982216	-0.532101708387309	-0.508008831148058	0.26772257468742	0.346348947563309	4	11	aslB
yhdX	FALSE	+	3418156	3419337	-0.531485742992312	-0.258480679831513	0.23116787580876	0.265849044600754	14	8	yhdWXYZ
ybfP	FALSE	+	714635	715129	-0.531431264284445	-0.312457731532395	0.232292787552532	0.307823270516216	5	3	ybfP
gspO	FALSE	+	3463565	3464242	-0.531186650317464	-0.425457501312989	0.037354300103922	0.112972123038703	3	6	gspCDEFGHIJKLMO
betI	FALSE	-	327971	328558	-0.530840769688407	-0.230527905954874	0.14977284999382	0.249003271481924	4	7	betIBA
pck	FALSE	+	3530840	3532462	-0.530280112706425	-0.427466278972418	0.370450990060977	0.326867950009459	11	9	pck
yicH	FALSE	+	3828480	3830189	-0.5300410104613	-0.78686582303641	0.229091514754147	0.785844678519704	9	7	yicH
frwC	FALSE	+	4140553	4141632	-0.529399828416183	-0.38412541932015	0.262770839996703	0.177777164990957	3	11	frwCB
nfuA	FALSE	+	3543646	3544221	-0.529122844174203	-0.165690278293596	0.221525708019261	0	9	1	gntX-nfuA
arnF	FALSE	+	2370914	2371300	-0.529024837197968	-0.251417239206154	0.424089310973819	0.055798051208197	3	2	arnBCADTEF
blc	FALSE	-	4375212	4375745	-0.528925409141594	-0.680287121449986	0.242372483224684	0.283321890486809	5	2	blc
ybfE	FALSE	-	710828	711121	-0.528003861899899	-0.634648978010191	0.0889992398330672	0.0239281857283001	1	2	ybfE
yfaU	FALSE	-	2356064	2356867	-0.527810732770614	-0.220509526822281	0.0587762160186726	0.453876637206369	9	7	yfaX-rhmD-yfaVU
yqcG	FALSE	+	2903579	2903719	-0.527784937344786	NA	0	NA	1	0	yqcG
lsrD	FALSE	+	1602071	1603063	-0.52773458802687	-0.351326674724315	0.22737848455112	0.577120495068358	4	9	lsrACDBFG-tam
ompT	FALSE	-	583903	584856	-0.527503009370571	-0.436249932132236	0.0655122258190197	0.0432259340942895	5	6	envY-ompT
glyU	FALSE	-	2997006	2997079	-0.527459764868764	NA	0	NA	1	0	glyU
phnL	FALSE	-	4315238	4315918	-0.527407471631733	-0.548193390561449	0.147747767677479	0.174907579749182	6	3	phnCDE_1E_2FGHIJKLMNOP
narP	FALSE	+	2288522	2289169	-0.52740478872463	-0.0964040863670354	0.115457848114604	0.382201542792085	3	7	narP
nanK	FALSE	-	3367497	3368372	-0.527069043224416	-0.313666621958425	0	0.224533927559182	1	8	nanATEK-yhcH
mtlD	FALSE	+	3772447	3773595	-0.526930397022341	-0.40103937229934	0.181013353500721	0.247629433647907	5	9	mtlADR
pyrC	FALSE	-	1120784	1121830	-0.525736484664037	-0.218413598508692	0.176091787189834	0.237446411084461	6	7	pyrC
yggN	FALSE	-	3098926	3099645	-0.525391480450465	-0.166290843062518	0.175953839984384	0.0731011053067686	3	3	yggN
fliO	FALSE	+	2019528	2019893	-0.525250525473318	-0.347108660716918	0	0.272942517375261	1	5	fliLMNOPQR
ycbZ	FALSE	-	1015762	1017522	-0.525020362380477	-0.348106924935205	0.175325668308635	0.256667042429837	9	14	ycbZ
agaV	FALSE	+	3278239	3278712	-0.52495261355025	-0.437241542671737	0.261961935914363	0.195666010771867	2	8	kbaZ-agaVWA
ugpB	FALSE	-	3589032	3590348	-0.524875553613965	-0.182460615914193	0.332434154705481	0.0841013473878524	4	10	ugpBAECQ
yobB	FALSE	+	1923464	1924120	-0.52464629485064	-0.235668995223737	0.240497068399514	0.145641237115568	4	4	yobB-exoX
yeeZ	FALSE	-	2086328	2087152	-0.523946394119143	-0.16383959519139	0.298597456602672	0.131416592875151	6	5	yeeZ
ppiA	FALSE	-	3489747	3490319	-0.523678583340658	-0.81662700400004	0.11687103349919	0	5	1	ppiA
cmoA	FALSE	+	1950726	1951469	-0.523421764720274	-0.509033519655771	0.0540053932588285	0.460946080277364	4	4	yecN-cmoAB
tig	FALSE	+	454357	455655	-0.523331609314604	-0.345236718359006	0.388126216409809	0.180794838400339	9	9	tig
eutH	FALSE	-	2564903	2566129	-0.522725887468694	-0.356840057165742	0.192779976527942	0.395072308120808	6	9	eutHA
phr	FALSE	+	738730	740148	-0.522087660512917	-0.290281333386377	0.107295113929245	0.328084094818999	9	20	ybgA-phr
adeD	FALSE	+	3841987	3843753	-0.521787828666727	-0.391658547162159	0.203791812539659	0.339072686538732	18	14	adeD
yiiG	FALSE	+	4085025	4086080	-0.521037207032398	-0.247263324435105	0.0586164391748287	0.106131445744202	6	6	yiiG
yniC	FALSE	+	1807404	1808072	-0.520737267878429	-0.293175495118394	0.188956362319004	0.0351605286046463	4	4	yniC
ydcY	FALSE	+	1515672	1515905	-0.520523959863395	NA	0	NA	1	0	ydcY
mnmC	FALSE	+	2439786	2441792	-0.52050326202274	-0.422495759128531	0.197117084117784	0.343288274983406	8	21	mnmC
rutA	FALSE	-	1072086	1073234	-0.52033195037356	-0.494292834477311	0.461379618146293	0.462762499510168	8	12	rutABCDEFG
gfcB	FALSE	-	1047911	1048555	-0.520317230920506	-0.267509380632364	0.238544079447451	0.37057454674723	5	6	gfcBCD
pgpA	FALSE	+	435813	436331	-0.520067720770089	-0.281796279310063	0.0150106403256009	0.247450909847332	2	7	nrdR-ribDE-nusB-thiL-pgpA
gshA	FALSE	-	2812905	2814461	-0.519934201755554	-0.429927214465358	0.14785691576074	0.370578359343305	7	15	gshA
lacI	FALSE	-	365652	366734	-0.519897625794809	-0.363324264924061	0.201795409578408	0.312536894567536	6	7	mhpR-lacI
gstB	FALSE	-	879077	879703	-0.519506640656395	-0.297457467075572	0.0437330250383293	0.217197709765458	2	7	gstB
ppdA	FALSE	-	2961729	2962199	-0.518981483635256	-0.336624385932813	0.0657912098447317	0.362537921354623	2	5	ppdAB-ygdB-ppdC-recC
gspM	FALSE	+	3463104	3463565	-0.518928513756253	-0.259159042528544	0.447660289581359	0.189958183728462	5	2	gspCDEFGHIJKLMO
casD	FALSE	-	2878396	2879070	-0.518698455844592	-0.48919983512887	0.0795430698158443	0.471520367284844	4	2	casABCDE12
hyfD	FALSE	+	2602833	2604272	-0.51829191685091	-0.34152208496762	0.232960634480458	0.245041330689584	8	14	hyfABCDEFGHIJR-focB
focB	FALSE	+	2611956	2612804	-0.518273121535057	-0.67266350110058	0.226840923439921	0.672749167534838	5	4	hyfABCDEFGHIJR-focB
ydjJ	FALSE	-	1855814	1856857	-0.517328184848604	-0.140022549271047	0.247348040498626	0.170129612094086	5	4	ydjLKJIHG
dmlR	FALSE	-	1878910	1879833	-0.517217801635092	-0.25870350365903	0.224860160646958	0.118412379652682	4	9	dmlR
erpA	TRUE	+	176610	176954	-0.516943580812282	-0.298199873161328	0.437369330186178	0.133390347976574	6	4	erpA
aroP	FALSE	-	120178	121551	-0.516687282761398	-0.353624127935339	0.18224266423208	0.354146659755583	7	21	aroP
yccS	FALSE	-	1020953	1023106	-0.516421753646964	-0.27849017439351	0.275590645221766	0.283694899399621	10	19	yccFS
sdhD	FALSE	+	754783	755130	-0.516295749047533	-0.764930709531638	0	0	1	1	sdhCDAB-sucABCD
glpR	FALSE	-	3557870	3558628	-0.515859621236968	-0.379851714592116	0.250117983679325	0.0523070115742735	8	3	glpEGR
yohK	FALSE	+	2229041	2229736	-0.515829472129105	-0.355198405943349	0.150059299605653	0.220134334188703	4	8	yohJK
hypB	FALSE	+	2849023	2849895	-0.515692672640614	-0.454826216529127	0.216180760943623	0.311419550694472	6	5	hypABCDE-fhlA
yccA	FALSE	-	1029982	1030641	-0.515540626158078	-0.375337698043964	0.305356642040987	0.387114658020778	5	6	yccA
ykfM	FALSE	-	238257	238736	-0.5152660225335	-0.302455901461578	0	0	1	1	ykfM
ykfI	FALSE	-	262552	262893	-0.515179090762787	-0.227135419800486	0.218162033923583	0.286127294133357	4	5	yafY-ykfBF-yafX-ykfGH-yafW-ykfI
fliP	FALSE	+	2019893	2020630	-0.515107963134334	-0.523971512126024	0.502685995792357	0.301380186221713	6	7	fliLMNOPQR
ycfK	FALSE	+	1206724	1207353	-0.515058099418008	-0.254994083927026	0.108347707099602	0.227136660660338	3	6	ymfTLMNROPQ-ycfK-ymfS
yhgF	FALSE	+	3535407	3537728	-0.514961138872628	-0.368716336070605	0.19914837393047	0.32429511140391	21	17	yhgF
fepA	FALSE	-	609477	611717	-0.514530158841068	-0.293239547979181	0.176518625557307	0.303783064551187	16	20	fepA-entD
rutR	FALSE	+	1073465	1074103	-0.514427204199052	-0.255030274689548	0.342532502882942	0.239578906324682	4	8	rutR
frsA	FALSE	+	256527	257771	-0.513933131384144	-0.208200430432572	0.208435879714913	0.306533879923231	9	9	frsA
wbbJ	FALSE	-	2102518	2103108	-0.513597840178919	-0.626613525157195	0.278187170959157	0.251084021075745	3	2	wbbIJK
nudL	FALSE	+	1894194	1894772	-0.513570568117835	-0.581321118468854	0.0792715305433652	0.122627411946159	4	3	pabB-nudL
cysU	FALSE	-	2539701	2540534	-0.513100817178724	-0.307312223284704	0.195923922568118	0.267253656411862	5	8	cysPUWAM
degP	FALSE	+	180884	182308	-0.512913623556541	-0.356597270042168	0.0762377838440674	0.356082019094626	10	13	degP
ydfJ	FALSE	-	1629026	1630309	-0.512651751858187	-0.0729508232907297	0.00972171890633067	0.0874403682994463	3	8	ydfJ
yfjW	FALSE	+	2771340	2773043	-0.512480398529929	-0.255659070910704	0.136762146751478	0.0894526946756688	7	5	yfjW
ydbD	FALSE	+	1473168	1475474	-0.512351026707621	-0.46100332898881	0.169072009462654	0.33440874728667	9	15	ydbD
ypdA	FALSE	+	2496693	2498390	-0.512241042001893	-0.227925035439016	0.405081287921508	0.0962508197247666	8	10	ypdABC
malE	FALSE	-	4243252	4244442	-0.511840720627474	-0.385265313848669	0.253375809243924	0.128732575826184	8	8	malEFG
yeaK	FALSE	+	1871598	1872101	-0.511587667571088	-0.459136820304473	0.20367256071705	0.276978165847965	4	5	yeaK
ppdB	FALSE	-	2961175	2961738	-0.511192375127849	-0.242709932569496	0.146049538387019	0.331919628231266	4	8	ppdAB-ygdB-ppdC-recC
ecpA	FALSE	-	309308	309895	-0.509808266556239	-0.25347579677025	0.323385541794873	0.303201459241501	6	5	ecpA
ycjO	FALSE	+	1371246	1372127	-0.509543725620262	-0.410575877363991	0.131229825651628	0.195584376939187	4	9	ycjMNOPQRSTUV-ymjB
ybjL	FALSE	-	887357	889042	-0.509389146126789	-0.258813782158362	0.17266240438326	0.228585542262743	8	16	ybjL
ycfH	FALSE	+	1156000	1156797	-0.508985157823261	-0.699028934589573	0.0302328672610817	0.358928516225859	2	6	pabC-mltG-tmk-holB-ycfH
yfeC	FALSE	+	2516489	2516833	-0.508538363409062	-0.246030306251902	0.326177743116067	0.184670345588389	4	3	yfeCD
ygiS	FALSE	-	3164133	3165740	-0.508372102958137	-0.271343734172505	0.114915396423298	0.248722597631187	5	17	ygiS
yfbS	FALSE	-	2407542	2409374	-0.508294069068958	-0.250165357620429	0.12503647343511	0.244303407400351	10	18	yfbS
fecC	FALSE	-	4510434	4511432	-0.508206741820575	-0.408418228572426	0.234926649363873	0.468495392611082	6	10	fecABCDE
srlA	FALSE	+	2823854	2824417	-0.508051924673272	-0.262020201857346	0.195636940959345	0.0561091462542125	4	6	srlAEBD-gutM-srlR-gutQ
paaG	FALSE	+	1456288	1457076	-0.507890858636358	-0.320183561954799	0.324044236792893	0.157697656231229	4	11	paaABCDEFGHIJK
yajC	FALSE	+	426511	426843	-0.507596940599033	-0.0855682788253649	0	0	1	1	tgt-yajC-secDF
pspF	FALSE	-	1364959	1365936	-0.507566728450281	-0.422422645252784	0.29755725224318	0.268070080405942	7	9	pspF
ydiV	FALSE	-	1789331	1790044	-0.50679713509293	-0.233658562853817	0.0919457606212533	0.0984703457406506	4	3	ydiV
lacY	FALSE	-	361150	362403	-0.506208653278317	-0.231410230547667	0.145245300662217	0.330164738456187	5	15	lacZYA
yjdP	FALSE	+	4311891	4312220	-0.505811473644392	-0.302593858284601	0	0.157449857692492	1	4	yjdP
mglC	FALSE	-	2234765	2235775	-0.505679544655598	-0.404956698193521	0.375568105313246	0.363874254542905	2	11	mglBAC
rsmJ	FALSE	-	3640403	3641155	-0.50530063679146	-0.127554245985662	0.273120787391375	0.193893634287742	7	5	prlC-rsmJ
radD	FALSE	+	2278654	2280414	-0.504945841940225	-0.454850776175863	0.352820477086124	0.351599774622069	13	13	radD
ycbU	FALSE	+	1002112	1002654	-0.504803347641333	-0.20771079007199	0	0.342402106074845	1	7	elfDCG-ycbUVF
yebC	FALSE	-	1945435	1946175	-0.504666919511102	-0.517216688065398	0.0227295865517342	0.263647312637437	4	6	nudB-yebC-ruvC
csrD	FALSE	-	3399414	3401354	-0.504418218848478	-0.283078200973017	0.119457289041921	0.420248370378013	13	14	csrD
exuR	FALSE	+	3244674	3245450	-0.504340425759516	-0.605499018080785	0.322623457958065	0.606952633716037	2	5	exuR
gltS	FALSE	-	3825483	3826688	-0.504158230102298	-0.189276786626807	0.374917701541582	0.153876182173249	4	18	gltS
ybhG	FALSE	-	828197	829195	-0.504077903183017	-0.570732541859016	0.103837945883859	0.266500397306526	5	6	cecR-ybhGFSR
puuA	FALSE	-	1357514	1358932	-0.504044818113429	-0.058507209686788	0.214312919887131	0.441719738310489	12	11	puuAP
xylA	FALSE	-	3727466	3728788	-0.503898937573463	-0.266173552354798	0.399000602904763	0.247311155799625	9	10	xylAB
cysA	FALSE	-	2537739	2538836	-0.503857674305351	-0.145540668243925	0.0756218824443029	0.184327044469753	9	10	cysPUWAM
rlmN	FALSE	-	2641151	2642305	-0.503833743462676	-0.2890744288936	0.209978163506665	0.252203379097785	8	7	rlmN
rluC	FALSE	+	1144163	1145122	-0.503024991541555	-0.337227792244401	0.293090804474179	0.283304144240661	3	7	rluC
manZ	FALSE	+	1901919	1902770	-0.502346063951949	-0.666640179040757	0.151808446075886	0.33338616100356	4	12	manXYZ
ydiP	FALSE	-	1776414	1777325	-0.50173608625821	-0.276949953798493	0.222856341253855	0.229866827227438	4	6	ydiP
ybjP	FALSE	-	903175	903690	-0.50136614901394	-0.507058145300616	0.276222265268062	0.0441988366467982	4	3	ybjP
yciT	FALSE	-	1341621	1342370	-0.501220563901102	-1.37414819924686	0.07876221995448	1.37901123037099	6	2	yciZT
ydcV	FALSE	+	1512786	1513580	-0.50097931279666	-0.338456831111856	0.13035204634283	0.172715218401108	7	11	ydcSTUV-patD
rlmL	FALSE	+	1007067	1009175	-0.500879486419902	-0.350191976338934	0.318114886806668	0.21447128126955	14	15	rlmL-uup
allB	FALSE	+	538371	539732	-0.500794450853596	-0.484881263381643	0.424296472447104	0.207761381941446	9	10	gcl-hyi-glxR-ybbW-allB-ybbY-glxK
ilvE	FALSE	+	3950507	3951436	-0.5006991358441	-0.570250046019902	0.144871829591687	0.247005606115945	6	7	ilvLXG_1G_2MEDA
ydhC	FALSE	+	1737935	1739146	-0.500595072847173	-0.122777117654283	0.237487883602626	0.136834374363655	8	5	ydhC
hspQ	FALSE	-	1027627	1027944	-0.500329678074808	-1.74837857998769	0.348246009169355	0.524556214073785	4	2	hspQ
yjfZ	FALSE	-	4424651	4425445	-0.500267331721658	-0.360164562462335	0.176083024303849	0.272917970796751	5	2	yjfZ
glnP	FALSE	-	845683	846342	-0.500175335730461	-0.177515091505649	0.382952513164568	0.123953782193888	6	5	glnHPQ
yoaA	FALSE	-	1889349	1891259	-0.499910294323643	-0.545517179109918	0.16385608550025	0.221010061613913	22	9	yoaA
yabP	FALSE	+	58474	59124	-0.499770389441596	-0.433723143422386	0.470000336553985	0.596572022511417	2	3	yabPQ
dinJ	FALSE	-	246242	246502	-0.499505935059553	-0.599832791265838	0.0474299341673609	0.247382508075328	1	5	dinJ-yafQ
rrrQ	FALSE	-	1637548	1638081	-0.499342641652657	-0.488686528168514	0.00473774886499212	0.335531583379419	3	10	essQ-ydfR-rrrQ-ydfP
moaB	FALSE	+	817278	817790	-0.498994228487247	-0.280765937955691	0.224612460939579	0.158151057748325	5	4	moaABCDE
mrcA	FALSE	+	3520893	3523445	-0.498952668177366	-0.404949748065225	0.227423104278578	0.31449885254769	12	23	mrcA
yaaU	FALSE	+	45807	47138	-0.498752357614759	-0.222952941244384	0.0800465599818414	0.211121913855136	4	14	yaaU
purK	FALSE	-	550750	551817	-0.498741942623932	-0.396971712060647	0.120040758516073	0.0482288763794157	6	6	purEK
fldB	FALSE	+	3037877	3038398	-0.498721215516748	-0.0694279451477931	0.208667945071512	0.60378778760171	9	5	fldB
thiL	TRUE	+	434858	435835	-0.498711774623109	-0.48271385637276	0.189250502532985	0.596762445481397	7	9	nrdR-ribDE-nusB-thiL-pgpA
ravA	FALSE	-	3927620	3929116	-0.498599252493594	-0.367535530672058	0.137309855447361	0.308822028765787	9	4	ravA-viaA
bdm	FALSE	-	1554089	1554304	-0.498175924476372	-0.419953211890684	0.062005430409023	0.413604457313475	3	2	bdm-sra
artQ	FALSE	-	900757	901473	-0.49773708637622	-0.299556920420467	0.117750654518021	0.24126521676454	4	8	artPIQM
msrA	FALSE	-	4439561	4440199	-0.497276606450351	-0.408700883601091	0.140558616949472	0.390141852027792	8	3	msrA
yjgM	FALSE	-	4477057	4477560	-0.497028267435388	-0.542484814860726	0	0.0927828054748912	1	3	yjgM
yqeC	FALSE	-	3012309	3013079	-0.497013750113889	-0.280162538397348	0.101492360962425	0.153043255629874	3	4	yqeC
rsuA	FALSE	-	2277810	2278505	-0.496917415690018	-0.281093091551093	0.0800828184264452	0.100885945739003	1	8	rsuA
mtr	FALSE	-	3302595	3303839	-0.49684620225286	-0.490019832201685	0.171394028612721	0.338089120376226	9	11	mtr
ydcJ	FALSE	+	1493312	1494655	-0.496543264982885	-0.328442962685152	0.305615706639292	0.352267012502191	8	13	ydcJ
yliF	FALSE	+	874558	875886	-0.496540061701059	-0.517072647975693	0.112226895418096	0.189093674698504	5	7	yliF
fadJ	FALSE	-	2455037	2457181	-0.495878648400874	-0.251387005258207	0.309208735474646	0.247896470869788	10	23	fadIJ
cvpA	FALSE	-	2428297	2428785	-0.495808053063192	-0.258689098508619	0.016144752807639	0.133218007576072	2	5	cvpA-purF-ubiX
trg	FALSE	+	1490494	1492134	-0.494982111752204	-0.326739353623215	0.211683797574724	0.239066465300715	8	11	trg
yadD	FALSE	+	146968	147870	-0.494741401291335	-0.433719053692505	0	0.351027596268137	1	4	yadD
queA	FALSE	+	424235	425305	-0.494588027773787	-0.192422299157949	0.191309755994984	0.193976997322475	6	9	queA
gutM	FALSE	+	2826643	2827002	-0.494451054877581	-0.260196731010859	0.0335488024748355	0.175385844616155	5	4	srlAEBD-gutM-srlR-gutQ
entC	FALSE	+	624108	625283	-0.494319811028599	-0.439695091789748	0.107016338148091	0.395340612812529	7	9	entCEBAH
kup	FALSE	+	3929339	3931207	-0.494251286922687	-0.443258072603024	0.176405361378848	0.348868044287751	10	22	kup
lpoA	FALSE	+	3291422	3293458	-0.493772478402043	-0.314023248524786	0.293261522570557	0.51205160277632	15	7	lpoA
cpxR	FALSE	-	4102995	4103693	-0.493651119062038	-0.121566183144875	0.199979443332554	0.103853269352891	6	4	cpxRA
mcrC	FALSE	-	4574935	4575981	-0.493549943848493	-0.372200982056022	0.178450340171985	0.284423659473688	3	4	mcrBC
ygeO	FALSE	-	2993984	2994409	-0.493329396554119	-0.204584533730213	0	0	1	1	insCD-4C-4D-4-ygeONM
alaE	FALSE	+	2797186	2797635	-0.493191995841726	-0.582460341038778	0.116273792643685	0.417745414246845	3	3	alaE
trpB	FALSE	-	1315246	1316439	-0.492498453407647	-0.218281379345413	0.196428622119308	0.364747061539511	8	7	trpLEDCBA
aroG	FALSE	+	784856	785908	-0.492458713762752	-0.501790891399722	0.250452063369218	0.14141998606816	7	8	aroG
ssrS	FALSE	+	3054005	3054187	-0.491893447882624	-0.475506453641033	0.0969427009741134	0.126714790499277	4	2	ssrS-fau
ybcJ	FALSE	-	555884	556096	-0.491781139421897	-0.556894906054118	0.420262386255072	0.388902113567866	2	4	folD-ybcJ
glgP	FALSE	-	3562157	3564604	-0.491699249791445	-0.335655716700432	0.287969165686181	0.182426100745475	15	12	glgBXCAP
glcE	FALSE	-	3123492	3124544	-0.491539161325505	-0.283185912515194	0.100838216586136	0.377211176551986	5	7	glcDEFGBA
yobA	FALSE	-	1922619	1922993	-0.491066874675578	-0.557799908579814	0	0.0819666215686795	1	2	yobA-yebZY
ygdD	FALSE	-	2939258	2939653	-0.490923922513113	-0.282305824242513	0	0.16272392775433	1	6	ygdD
lsrR	FALSE	-	1598312	1599265	-0.490841464437051	-0.283787942741957	0.0300532720702661	0.126979939249204	3	12	lsrRK
glpK	FALSE	-	4113737	4115245	-0.490662200258077	-0.302724349580123	0.0566791791312065	0.322097141077678	11	12	glpFKX
bisC	FALSE	-	3712084	3714417	-0.489125223760838	-0.283744168677464	0.0797036192204789	0.162893267405459	13	21	bisC
amiC	FALSE	-	2945779	2947032	-0.488668415987615	-0.357317094967565	0.169938061441744	0.253164002794098	9	15	amiC
cpdA	FALSE	-	3174028	3174855	-0.48840595981429	-0.313995890081739	0.131161815865321	0.173425168295158	4	5	nudF-yqiB-cpdA-yqiA-parE
pgl	FALSE	+	797809	798804	-0.488374658212573	-0.513929658427	0.19616299717904	0.535465424283131	9	7	pgl
yccT	FALSE	-	1026334	1026996	-0.488269025704269	-0.350365531304161	0.142125823532792	0.137618781306634	4	6	yccT
yfiR	FALSE	+	2739897	2740415	-0.48732725979569	-0.375003159099075	0.0885462233457336	0.171903867818667	4	3	yfiR-dgcN-yfiB
btuD	FALSE	-	1790833	1791582	-0.48731360771442	-0.39436828929092	0.205270248764927	0.206624464202034	5	7	btuCED
gldA	FALSE	-	4135955	4137058	-0.487125388457544	-0.640540747252251	0.196015270492456	0.186964068570698	6	5	ptsA-fsaB-gldA
yqjI	FALSE	+	3214801	3215424	-0.48710095389719	-0.622943465028526	0.120035169106963	0.551191441146771	2	4	yqjI
ycgG	FALSE	+	1216551	1218074	-0.486979733658689	-0.33979843034135	0.075932149192163	0.056966210009774	4	11	ycgG
yaiA	FALSE	+	406203	406394	-0.486687759936145	-0.216989226657371	0.143836681460185	0.0236397210638486	3	2	aroL-yaiA-aroM
ybhI	FALSE	+	801110	802543	-0.486577426499041	-0.344388901095204	0.447727418437348	0.127775946324315	6	15	ybhI
ygeV	FALSE	-	3002030	3003808	-0.486540060478243	-0.651430515555836	0.209227536217044	0.531489576869707	9	7	ygeV
htpG	FALSE	+	494344	496218	-0.486514425365687	-0.406491090614641	0.190392077864641	0.131444877288271	10	7	htpG
narU	FALSE	-	1540696	1542084	-0.486444572928359	-0.250774002689809	0.150377121337848	0.149636886778005	5	11	narU
yidX	FALSE	+	3873461	3874117	-0.486117850760726	-0.270680008791276	0	0.0483305059523171	1	3	yidX
yjbS	FALSE	-	4266832	4267035	-0.485928544305499	NA	0	NA	1	0	yjbS
frmA	FALSE	-	377686	378795	-0.485865402736694	-0.360655807669817	0.394353104353801	0.230284128760272	13	12	frmRAB
yqgA	FALSE	+	3107575	3108282	-0.485332337901025	-0.354579908452319	0.12492461582312	0.0605733029620969	5	2	yqgA
yqhD	FALSE	+	3153377	3154540	-0.485309644011643	-0.200068882348549	0.280128395904578	0.466341126048846	9	11	yqhD-dkgA
yliI	FALSE	+	877965	879080	-0.485190050803218	-0.345672075700708	0.288442379019208	0.19970041850134	7	6	yliI
dusA	FALSE	+	4259692	4260729	-0.484784959013824	-0.402057845452395	0.0538043335205515	0.23262733637828	5	13	dusA
glvG	FALSE	-	3859372	3860010	-0.484725036468553	-0.0983323721606263	0	0.0805548800764747	1	2	glvCBG-ysdC
osmF	FALSE	-	2216586	2217503	-0.484666787301224	-0.383273010397157	0.426628016601245	0.198738488497727	4	11	osmF-yehYXW
ymbA	FALSE	+	1014134	1014682	-0.484247577438614	-1.10212291713391	0.103782789355404	0.482082590674518	5	4	ymbA
moaE	FALSE	+	818518	818970	-0.483716741221711	-1.22182785430408	0.0528973049645215	1.81181979180892	2	2	moaABCDE
cspD	FALSE	-	921589	921813	-0.48331039207273	-0.619597213006637	0	0.540726216190814	1	2	cspD
ylbF	FALSE	+	548850	549665	-0.483039367998536	-0.356145943719179	0.182661145134182	0.212269525605183	7	10	fdrA-ylbEF-ybcF
ycaP	FALSE	+	955985	956677	-0.483030097007815	-0.61227201912919	0	0.255474000348485	1	8	ycaP
fadK	FALSE	+	1781001	1782701	-0.482779177098595	-0.291794162773636	0.219630874039798	0.412370807574929	11	6	ydiQRST-fadK
clsB	FALSE	-	821721	822962	-0.482711830098086	-0.194890922046797	0.168545965759115	0.167683941212263	12	8	ybhP-clsB-ybhN
recF	FALSE	-	3878171	3879244	-0.482285697021303	-0.145228017476426	0.127747829327479	0.384448032738766	7	8	dnaAN-recF
mfd	FALSE	-	1169741	1173187	-0.482213821140213	-0.452423431586118	0.188439975477714	0.244380771976549	23	12	mfd
wecB	FALSE	+	3968156	3969286	-0.482072381566758	-0.146941682785397	0.250053296390687	0.164786012424572	14	9	rfe-wzzE-wecBC-rffGHC-wecE-wzxE-wecF-rffT-rffM
ygaX	FALSE	+	2806338	2806604	-0.48206441382297	-0.370001570600493	0.00649273985011567	0.252807028393793	3	4	ygaXY
yggP	FALSE	-	3074201	3075478	-0.481970141887786	-0.360121118288447	0.134740231490113	0.325097675499331	6	9	cmtBA-yggPFDC
moaA	FALSE	+	816267	817256	-0.481758130069513	-0.377022521490341	0.133422605731236	0.010059840980745	6	3	moaABCDE
ydhS	FALSE	+	1745155	1746759	-0.481637989261434	-0.185233475826191	0.179085005789661	0.274933089423415	7	10	ydhS
iraM	FALSE	-	1210903	1211226	-0.481601160166817	-0.559293322653268	0.284018990783906	0	2	1	iraM
ymfN	FALSE	+	1203393	1204760	-0.481499896534665	-0.460775868155493	0.0969134596613651	0.497602213834876	9	11	ymfTLMNROPQ-ycfK-ymfS
alsK	TRUE	-	4304893	4305822	-0.481004727045917	-0.477677268417956	0.321890437691007	0.58030879118604	6	10	alsK
gpt	FALSE	+	255977	256435	-0.480485703281583	-0.337976707337123	0.0758518119964204	0.380451164951162	2	7	gpt
ybbP	FALSE	+	519640	522054	-0.480343762423417	-0.3396034160504	0.167373893696116	0.287101062961978	10	25	ybbAP
yigA	FALSE	+	3993606	3994313	-0.479955783183088	-0.550838634440144	0.179204269794995	0.32757728725584	4	8	yifL-dapF-yigA-xerC-yigB
ycgR	FALSE	-	1243016	1243750	-0.479806503218607	-0.755078650348443	0.110946167962066	0.45309944236985	7	7	ycgR
fdoG	FALSE	-	4080795	4083845	-0.479167486193897	-0.442496733396241	0.136996607506167	0.382152118285745	26	21	fdoGHI-fdhE
yeaI	FALSE	+	1868409	1869884	-0.478784822242123	0.00462961947506115	0.101453638322622	0.0989398436462746	5	3	yeaI
lsrA	FALSE	+	1599514	1601049	-0.47860026538583	-0.235904391116678	0.181818217783145	0.158036184924008	7	12	lsrACDBFG-tam
ybgP	FALSE	-	748202	748930	-0.478191227773953	-0.37725970640983	0.118239562530414	0.0995086071317031	6	7	ybgQPO
frc	FALSE	-	2490026	2491276	-0.4780452602194	-0.428190218606462	0.325665227509801	0.439054429092699	7	15	yfdX-frc-oxc-yfdVE
phoH	FALSE	+	1084215	1085279	-0.477950853941468	-0.237709834747238	0.152517053161827	0.299901150323732	7	7	phoH
yggD	FALSE	-	3072708	3073217	-0.477817909605358	-0.530354768804213	0.0691317455456811	0	3	1	cmtBA-yggPFDC
ybjX	FALSE	-	917351	918307	-0.477792380324257	-0.662848670483693	0.0779399158911129	0	3	1	ybjX
ygbI	FALSE	-	2858489	2859286	-0.476989819383851	-0.143015730448212	0.222850836304367	0.236355695782167	3	4	ygbI
yceJ	FALSE	-	1117703	1118269	-0.476455734112751	-0.0960103039403463	0.0436683062789895	0.14684618818292	1	2	yceJI
ydcP	FALSE	+	1504805	1506766	-0.476311588891524	-0.301083636935378	0.308959617207827	0.29310029563018	7	15	ydcP
fepB	FALSE	-	622777	623733	-0.476256071658785	-0.260697888725402	0.0577609953458062	0.203298941101102	2	6	fepB
tynA	FALSE	-	1447100	1449373	-0.475839743319944	-0.193890187874548	0.193203569453074	0.134186994817691	10	5	tynA
hyaF	FALSE	+	1035972	1036829	-0.475771944425694	-0.415667239369488	0.336524061818754	0.171858642419204	3	6	hyaABCDEF
yhjY	FALSE	-	3710259	3710957	-0.475143710851217	-0.144866085715107	0.146177952144586	0.337930652306609	3	8	yhjY
pncC	FALSE	-	2821871	2822368	-0.47497311204477	-0.21878650866511	0.0457071368113317	0.243066454025369	2	6	pncC
gspL	FALSE	+	3461944	3463107	-0.474908665799157	-0.241611929176417	0.169330721373495	0.225341395336075	6	8	gspCDEFGHIJKLMO
ygeX	FALSE	+	3005532	3006728	-0.474366892523876	-0.460618120069112	0.136349304331478	0.41117048955002	9	8	ygeX
wzzE	FALSE	+	3967054	3968100	-0.474251688313377	-0.374648119664028	0.258663081660365	0.322281292218523	7	10	rfe-wzzE-wecBC-rffGHC-wecE-wzxE-wecF-rffT-rffM
csdA	FALSE	+	2941359	2942564	-0.474066746719251	-0.294763953622064	0.228811128755921	0.266555923248474	11	5	csdAE
waaJ	FALSE	-	3799006	3800022	-0.473819431233179	-0.358535676250879	0.120929614560214	0.199779728893588	2	4	waaQGPSBOJYZU
ghxQ	FALSE	+	3025143	3026510	-0.473663210245598	-0.355960225228372	0.162475435336014	0.113452917206574	9	11	xanQ-guaD-ghxQ
yjgN	FALSE	+	4477753	4478949	-0.47324339129926	-0.21131781143477	0.0445698939107567	0.26248290711927	2	5	yjgN
glnB	FALSE	-	2685092	2685430	-0.47320299946346	-0.240840733958345	0.120078320500202	0.0912340839684447	3	2	glrR-glnB
hycD	FALSE	-	2844511	2845434	-0.473109886166445	-0.31816196285034	0.41214091661961	0.231766617400881	6	8	hycABCDEFGHI
appA	FALSE	+	1039840	1041138	-0.472997858368415	-0.203705517970512	0.148179594369363	0.275155031203233	11	10	appCBXA
yraJ	FALSE	+	3286836	3289352	-0.472652799441609	-0.310435955508174	0.314581753969104	0.266004088215688	7	10	yraIJK
fabF	FALSE	+	1151162	1152403	-0.472444609095283	-0.256263106637182	0.290078954519264	0.369240281935094	7	9	yceD-rpmF-plsX-fabHDG-acpP-fabF
pheA	FALSE	+	2735767	2736927	-0.472213870118071	-0.181914116081965	0.265064651664021	0.219864247321439	7	8	pheLA
iraP	FALSE	+	400610	400870	-0.472188509627097	-1.17258415076014	0.174274459801133	0	1	1	iraP
yfcP	FALSE	-	2448073	2448612	-0.472185842200069	-0.58926388682018	0.363074510712569	0.218398778608494	2	2	yfcUTSRQPO
degQ	FALSE	+	3378765	3380132	-0.472008820172314	-0.398033629169628	0.145940793755888	0.111129329388712	6	14	degQS
nrdD	FALSE	-	4458545	4460683	-0.471878975932417	-0.472144434906366	0.184290564983129	0.360037475083632	15	13	nrdDG
uspB	FALSE	-	3637408	3637743	-0.471681237464142	-1.70681358672599	0.0351821941463363	0	2	1	uspB
sfmC	FALSE	+	558197	558889	-0.471529843903853	-0.282108244808854	0.174708674019194	0.223109841147206	3	7	sfmCD
fliN	FALSE	+	2019112	2019525	-0.471395616585617	-0.229694253252469	0.184122922169712	0	4	1	fliLMNOPQR
nikC	FALSE	+	3614205	3615038	-0.47092643151459	-0.437270570698166	0.221271796428927	0.287535904227477	6	12	nikABCDER
pncA	FALSE	+	1849911	1850552	-0.470805597490053	-0.465417381598564	0.184322853001937	0.237658035575198	4	6	ansA-pncA
ybhS	FALSE	-	825342	826475	-0.470803403303921	-0.307052057780113	0.0827480710781401	0.148542651804943	8	8	cecR-ybhGFSR
rhsB	FALSE	+	3617215	3621450	-0.47066080909306	-0.431816852970672	0.243783597810685	0.13520520059261	7	7	rhsB
yhbO	FALSE	+	3296996	3297514	-0.470639056077944	-0.303566004476816	0.234523486081776	0.113166431614356	2	3	yhbO
waaH	FALSE	-	3787070	3788104	-0.470256929617693	-0.152533001523687	0.23378520552944	0.0830468298435813	9	5	waaH
yjiY	FALSE	-	4587152	4589302	-0.470132407144755	-0.222854650706292	0.184182287064043	0.25670159527881	14	21	yjiY
ulaD	FALSE	+	4420209	4420859	-0.47013234094598	-0.322549808483254	0.351963949436506	0.207892590871805	4	7	ulaABCDEF
yjhX	FALSE	-	4531819	4532076	-0.470091745129515	-0.116008950307333	0.0212645873549505	0	2	1	yjhX
livM	FALSE	-	3592226	3593503	-0.46976746841959	-0.366138735604407	0.2352423937932	0.219583970667731	13	18	livKHMGF
yeeW	FALSE	+	2075964	2076158	-0.469268673307881	-0.246018894875319	0.0332761950835116	0.14431275177341	2	3	yeeRST-cbeA-cbtA-yeeW
barA	FALSE	+	2913079	2915835	-0.469097138542561	-0.380287199105121	0.314261940091351	0.168099300185472	18	15	barA
yjiJ	FALSE	-	4559520	4560698	-0.468914709152204	-0.484777353132129	0.124199618295911	0.276040712148298	10	9	yjiJ
deoD	FALSE	+	4618906	4619625	-0.468860440670849	-0.256052228086759	0.167888306257884	0.211045213479532	2	7	deoCABD
ycdZ	FALSE	+	1099519	1100010	-0.468834232068494	-0.357957720246035	0.152913336424931	0.301441501024248	5	5	ycdZ
rsxD	FALSE	+	1707166	1708224	-0.468734527865555	-0.27144542400897	0.0738595678345171	0.119050155057059	3	10	ydgK-rsxABCDGE-nth
ampG	FALSE	-	451294	452769	-0.468702390319469	-0.50726838158257	0.376630921769149	0.552113934978655	11	12	yajG-ampG
yhaH	FALSE	+	3250326	3250691	-0.468681726902288	0.225379023779439	0	0.320579611826257	1	2	yhaH
wrbA	FALSE	-	1066335	1066931	-0.46863726367867	-0.406973028163148	0.146758303114716	0.401370698441056	7	5	wrbA-yccJ
cheZ	FALSE	-	1964417	1965061	-0.46861285627791	-0.541410605077306	0.137074451450843	0.386891667458044	4	7	tar-tap-cheRBYZ
paoA	FALSE	-	301108	301797	-0.468605038998246	-0.280282969404684	0.216799877913035	0.0558616184313034	5	6	paoABCD
yaaJ	FALSE	-	6529	7959	-0.468490768180263	-0.431951693548133	0.138206512361817	0.384948822680195	12	16	yaaJ
rrrD	FALSE	+	576836	577333	-0.468355057135282	-0.410068662551504	0.20365560923016	0.118389038386405	4	4	essD-rrrD-rzpD
yggF	FALSE	-	3073239	3074204	-0.468291697339866	-0.253898427218106	0.0471348650390553	0.224775857806763	5	10	cmtBA-yggPFDC
flxA	FALSE	+	1644429	1644761	-0.468129027408429	0.00209376747663126	0	0.419501976260193	1	2	flxA
trpE	FALSE	-	1319408	1320970	-0.467931155501733	-0.31308980937841	0.115026365378097	0.270929609392692	12	6	trpLEDCBA
cspI	FALSE	-	1636479	1636691	-0.467894569633134	-0.0746179305990343	0.192366657257312	0	1	1	cspI
folX	FALSE	+	2419347	2419709	-0.467877312548255	-0.442250754952387	0	0.151980469018833	1	3	folX-yfcH
ydiN	FALSE	+	1770536	1771801	-0.467839568809	-0.441967409272691	0.227004356567223	0.11190189253063	6	7	ydiNB-aroD
araD	FALSE	-	65855	66550	-0.467546739554734	-0.279592359399566	0.238164511620881	0.162047592079359	5	2	araBAD
ymfO	FALSE	+	1204954	1205427	-0.467465946696869	-0.465247042801561	0.0362291902926821	0.49748676162079	3	4	ymfTLMNROPQ-ycfK-ymfS
bolA	FALSE	+	453696	454013	-0.467146895612226	NA	0	NA	1	0	bolA
cutC	FALSE	-	1956544	1957290	-0.467127084277632	-0.238304326889389	0.0981804168110157	0.116626495819399	3	5	yecM-cutC
thiP	FALSE	-	72911	74521	-0.466983980830789	-0.228091196491174	0.135360925102558	0.204097871664156	9	16	sgrR-sroA-tbpA-thiPQ
malK	FALSE	+	4244807	4245922	-0.466733121395075	-0.310704194979643	0.118659006668772	0.180423734692203	7	9	malK-lamB-malM
dbpA	FALSE	+	1407535	1408908	-0.466614774215623	-0.343648913708518	0.239633520170964	0.252264479377362	8	8	dbpA
btuE	FALSE	-	1791582	1792133	-0.46661471148431	-0.262115443253129	0.24003635687784	0.136296877712854	2	4	btuCED
malT	FALSE	+	3551107	3553812	-0.466549911524612	-0.245671708385615	0.182103648929478	0.195511400766538	13	16	malT
yfbP	FALSE	+	2387138	2387986	-0.466464914870986	-0.318245342320341	0.0741506189028696	0.206880581541594	4	6	yfbP
menC	FALSE	-	2373022	2373984	-0.466424166889819	-0.388041268573235	0.192141441133605	0.275955802804093	2	9	menFDHBCE
chbC	FALSE	-	1817880	1819238	-0.466217504484589	-0.104026338140812	0.168769099615493	0.232912865944903	6	16	chbBCARFG
yjdJ	FALSE	+	4350108	4350380	-0.465431670699967	-0.480101905108042	0.172225838222321	0.151679664331962	4	2	yjdIJ
yfaP	FALSE	-	2325389	2326165	-0.465128466986095	-0.198058748243303	0.33439441297424	0.183474837166782	8	6	yfaATS_1S_2QP
nupX	FALSE	-	2250917	2252167	-0.465076977428411	-0.465112119447998	0.15320513419838	0.316272457334462	2	11	nupX
prpC	FALSE	+	349236	350405	-0.464908944160709	-0.299126084414951	0.287624199847177	0.282193617017491	6	12	prpBCDE
yicS	FALSE	+	3838238	3838531	-0.46488044476153	-0.739981034612644	0	0.577907515432362	1	2	yicS
ybhL	FALSE	+	819107	819811	-0.464849637433847	-0.286414817294302	0.119751974426215	0.133486388933357	4	5	ybhL
eamB	FALSE	+	2713445	2714032	-0.464414684896347	-0.388636290314036	0	0.324796447265242	1	4	eamB
ghrB	FALSE	+	3715333	3716307	-0.464349489722475	-0.450439914936019	0.308369213949429	0.240549764964234	4	6	ghrB
ybgJ	FALSE	+	742816	743472	-0.464245944752165	-0.222008594539635	0.24668050259612	0.0567811726526489	5	6	ybgIJKL-nei
nemR	FALSE	+	1724047	1724646	-0.464072851333408	-0.403558654642244	0.121799374273937	0.119285380466027	3	2	nemRA-gloA
yhcF	FALSE	+	3364948	3365664	-0.463668170236726	-0.270323686206512	0.130372986136224	0.0637389997328976	5	4	ychE_2-yhcF
yagP	FALSE	-	296605	297015	-0.463649171833551	-0.277130848078179	0	0.183223961553128	1	4	yagP
ahpF	FALSE	+	638976	640541	-0.463069112890932	-0.421588800321029	0.0504765441615865	0.319717137837105	7	13	ahpCF
yghJ	FALSE	-	3112572	3117134	-0.462954831285925	-0.337019350331848	0.122684279578743	0.277548250454668	23	35	yghJ
yggS	FALSE	+	3093120	3093824	-0.462396607215161	-0.310750964774487	0.116304878838035	0.221894889454909	5	4	yggSTU-rdgB-yggW
betA	FALSE	-	324801	326471	-0.462273985676542	-0.265597691139714	0.188271480702085	0.239138805530482	14	14	betIBA
cyoE	FALSE	-	446039	446929	-0.462223570410201	-0.392871351496118	0.0315558903715659	0.173236196877578	3	12	cyoABCDE
dsbB	FALSE	-	1231723	1232253	-0.461546443899689	-0.44230170416813	0.237450898164238	0.124038281106845	8	3	dsbB
sbmC	FALSE	-	2078813	2079286	-0.461455589131664	-0.2507595040779	0.174070887649153	0.317260468439398	2	6	sbmC
torS	FALSE	-	1052657	1055401	-0.461449828920554	-0.381020001919798	0.273519341499523	0.501490647565656	19	19	torS
aroE	FALSE	-	3428042	3428860	-0.461428303033869	-0.34264793200036	0.305869116948118	0.234375297129906	2	12	yrdD-tsaC-aroE-yrdB
tnaB	TRUE	+	3888259	3889506	-0.461323732793742	-0.318535815950604	0.203987425489472	0.177629110178214	4	10	tnaCAB
ypdC	FALSE	+	2499152	2500009	-0.461066183556293	-0.384622442730934	0	0.193172708439159	1	9	ypdABC
ybfC	FALSE	+	734873	735442	-0.461061624678932	-0.536181987059521	0.290061074081887	0.515048549364035	2	2	ybfOC
gspB	FALSE	-	3451530	3451949	-0.460958027644699	NA	0.0317571588430706	NA	3	0	gspAB
creB	FALSE	+	4634030	4634719	-0.460900792522447	-0.533220324646507	0.0528068213101599	0.100779822986724	3	5	creABCD
araJ	FALSE	-	410521	411705	-0.460640426383039	-0.176861533335937	0.0899753324816011	0.285539176625013	5	14	araJ
mtlA	FALSE	+	3770304	3772217	-0.460557290421023	-0.453554074206358	0.227961651080586	0.27578598754373	15	15	mtlADR
bglJ	FALSE	+	4602183	4602860	-0.460350115625053	-0.260690073734067	0.0909947661329066	0	3	1	yjjQ-bglJ
bamE	FALSE	+	2751627	2751968	-0.460228587981267	-0.411180251884657	0	0.106498074402925	1	3	bamE
sohB	FALSE	+	1327356	1328405	-0.460056653028084	-0.51458133296405	0.137636095503212	0.473433724571118	4	6	sohB
aroA	FALSE	+	958035	959318	-0.45927666633251	-0.364440390070564	0.195694911615381	0.241244046260593	9	8	serC-aroA
oppF	FALSE	+	1303788	1304792	-0.459112021998077	-0.505661216920944	0.117692755833771	0.484886999732812	8	7	oppABCDF
ytjC	FALSE	+	4631820	4632467	-0.45907364027778	-0.595584665670558	0.222335904083986	0.0922213450155084	6	6	ytjC
yfbV	FALSE	-	2410699	2411154	-0.459038500084998	-0.789328022715114	0.282464460881256	0.0974127019624598	3	5	yfbV
artJ	FALSE	-	899067	899798	-0.459016807205079	-0.170553856531827	0.149073628366385	0.0701200006156851	6	6	artJ
yjdM	FALSE	-	4324422	4324757	-0.458969866691248	-1.12796693532939	0.0245565852166968	1.06423143726756	3	2	yjdM
rsmE	FALSE	+	3089156	3089887	-0.458729501674458	-0.977833388355226	0.147051788447457	0.5734174907265	4	6	rsmE-gshB
arpA	FALSE	-	4218324	4220510	-0.458704845704758	-0.465877596060124	0.158401294477524	0.290025438190784	8	5	arpA
umuD	FALSE	+	1229990	1230409	-0.458671218627881	-0.497476717449274	0.230182242880418	0.373629513941493	2	2	umuDC
ycjS	FALSE	+	1374856	1375911	-0.458616509928197	-0.237461121991341	0.0898093387872639	0.242867732659896	5	13	ycjMNOPQRSTUV-ymjB
yjjA	FALSE	-	4597718	4598212	-0.458507448325702	-0.3205516252198	0.199676205785431	0.0786886709891306	3	4	yjjB-dnaTC-yjjA
gatR_2	FALSE	-	2169419	2169757	-0.457380174233883	-0.360074392620745	0.281759694163668	0.182075529967563	2	4	gatR_2
clcB	FALSE	+	1663339	1664595	-0.456923434906785	-0.44265663406031	0.337690441917595	0.385354594846499	9	19	clcB
yebV	FALSE	+	1919804	1920040	-0.456354513935554	-0.157037562521764	0.102624606087946	0.218969615625077	4	2	yebV
adiA	FALSE	-	4336277	4338544	-0.456348059153208	-0.362435634425539	0.21067366232743	0.271170883081571	16	16	adiA
rimO	FALSE	-	875933	877258	-0.456143872773167	-0.336634205405118	0.0766591095710626	0.190700708758264	10	9	rimO
modB	FALSE	+	795085	795774	-0.456041899095176	-0.441166593515305	0.109934975672877	0.157652570642791	2	3	modABC
nagA	FALSE	-	700826	701974	-0.45602462632885	-0.225509124751887	0.261682205274127	0.147943864418903	9	4	nagBAC-umpH
uvrA	FALSE	-	4269072	4271894	-0.455928795110721	-0.248355700673955	0.231519221652439	0.377595578585049	19	20	uvrA
ybjS	FALSE	-	904963	905976	-0.455896722789232	-0.314533487847683	0.0816987585348581	0.309265069922589	7	10	ybjS
hyfJ	FALSE	+	2609479	2609892	-0.455843930190457	-0.344851840729143	0.12967773245741	0.133671703094099	4	3	hyfABCDEFGHIJR-focB
dgkA	FALSE	+	4254660	4255028	-0.45566354949453	-0.675672780149696	0	0	1	1	dgkA
purU	FALSE	-	1287005	1287847	-0.455213064665487	-1.20131065273615	0.0770141242962495	0	4	1	purU
argF	FALSE	-	288525	289529	-0.455104756646422	-0.323386345897205	0.219531168931615	0.431206374390992	9	8	argF
yhjV	FALSE	+	3698586	3699857	-0.454885667766149	-0.228673407469967	0.3610014178866	0.410741978958842	6	9	yhjV
psiE	FALSE	+	4238348	4238758	-0.454816629748907	-0.167292545713954	0.265248599614128	0.0142712108803946	1	2	psiE
ilvM	FALSE	+	3950224	3950487	-0.454590201821085	NA	0.20822778518787	NA	4	0	ilvLXG_1G_2MEDA
tsr	FALSE	+	4589680	4591335	-0.454589245003919	-0.366090789317924	0.335307869293287	0.383100845425275	5	17	tsr
clpA	FALSE	+	922487	924763	-0.454216426309084	-0.290343076415838	0.185296809091221	0.345462382174906	16	21	clpA
aroD	FALSE	+	1772710	1773468	-0.454111581286496	NA	0.310716112860458	NA	3	0	ydiNB-aroD
yfiP	FALSE	+	2717245	2717943	-0.454001945506511	-0.123685184631528	0.261162293312381	0.109504019205895	5	3	yfiP-patZ
ydgI	FALSE	+	1677581	1678963	-0.453938903928112	-0.438823850772955	0.330362025326558	0.221387647572304	9	12	ydgI-folM
yhjH	FALSE	-	3676443	3677210	-0.453927979780996	-0.239799413216969	0.0669127100765457	0.233769121941764	5	4	yhjH
yeiH	FALSE	+	2247739	2248788	-0.453556457372652	-0.210590016926975	0.428309379835485	0.291105640432699	10	7	yeiH
idnT	FALSE	-	4489229	4490548	-0.453485761160791	-0.218073935015238	0.234287805878234	0.0687617629599311	4	10	idnDOTR
yeaH	FALSE	+	1866979	1868262	-0.453325205068888	-0.324839199606099	0.109083432869441	0.159780208030441	11	11	yeaGH
ybcK	FALSE	+	568125	569651	-0.453240979391283	-0.432279485254003	0.0140150658853159	0.0214343515709452	3	4	ybcK
znuC	FALSE	+	1940686	1941441	-0.453090359272291	-0.0151190427187999	0.15486084386857	0.0730813178424976	6	6	znuCB
yjhH	FALSE	-	4522128	4523033	-0.453042988977461	-0.202903590931682	0.192666569451723	0.213386790303599	11	4	yjhIHG
caiT	FALSE	-	40417	41931	-0.453026990602269	-0.253921511271482	0.159037951937889	0.290659219362911	6	16	caiTABCDE
hepA	FALSE	-	60358	63264	-0.453005200687926	-0.291348144303264	0.134250259953642	0.246798287384299	15	22	hepA
ycjF	FALSE	+	1383535	1384596	-0.452784899411462	-0.299766319768049	0.155027465525958	0.144348916768861	4	8	ycjXF-tyrR
yidB	FALSE	-	3875090	3875488	-0.452765691592076	-0.485358467678907	3.25659493464192e-05	0.484289892731755	2	5	yidB
dusC	FALSE	-	2227460	2228407	-0.45223429814094	-0.821798299053629	0.146295365630522	0.529418879285259	7	5	dusC
hcr	FALSE	-	910405	911373	-0.452212499190786	-0.335192196462166	0.347723315604788	0.211423002444118	9	6	hcp-hcr
lysR	FALSE	+	2977043	2977978	-0.452020052141756	-0.421147318769985	0.15587957312822	0.140511237148039	8	4	lysR
rtcA	FALSE	-	3553855	3554871	-0.451868459701663	-0.421555518816694	0.0756253084329662	0.129911852610982	3	10	rtcBA
purD	FALSE	-	4202665	4203954	-0.451554298166112	-0.261925733979231	0.297451494193607	0.170647694708827	12	20	purHD
lpxT	FALSE	+	2266876	2267589	-0.45153588592305	-0.357861776003767	0.22443922326875	0.308567965124848	3	4	yeiR-lpxT
dcuS	FALSE	-	4348054	4349685	-0.451236263928367	-0.269577198721437	0.112388011894876	0.237816215841115	6	14	dcuSR
srlB	FALSE	+	2825384	2825755	-0.450937350760855	-0.867000843539744	0	0.275435245355918	1	3	srlAEBD-gutM-srlR-gutQ
mdtG	FALSE	-	1113487	1114713	-0.450863517137614	-0.380560430916376	0.230576559387571	0.331894280500399	11	10	mdtG
yafY	FALSE	-	265334	265777	-0.450713467139736	-0.251053638078404	0.103849308484125	0.404437095166329	4	3	yafY-ykfBF-yafX-ykfGH-yafW-ykfI
nupC	FALSE	+	2511064	2512266	-0.450712390283064	-0.467934659231115	0.145692741061704	0.12470318841994	8	10	nupC
paaE	FALSE	+	1454454	1455524	-0.450584611467854	-0.562846400401344	0.352990443356202	0.307955214230926	7	7	paaABCDEFGHIJK
elfA	FALSE	+	997091	997630	-0.450557020428617	-0.194243479124627	0.0153422275104781	0	3	1	elfA
yigM	FALSE	+	4009099	4009998	-0.450428765466248	-0.251937462142248	0.174385785677302	0.353056625761743	8	8	yigM
ylcI	FALSE	-	579474	579668	-0.449613661984591	NA	0	NA	1	0	ylcI
yebT	FALSE	+	1915534	1918167	-0.449349933390499	-0.327352374764114	0.225896903033198	0.294866874590103	9	27	yebST
cynT	FALSE	+	358023	358682	-0.44933648085491	-0.35124171581161	0.294641280995525	0.250755180115317	4	3	cynTSX
narH	FALSE	+	1282827	1284365	-0.448919820039136	-0.303451335557565	0.17078245579412	0.120273388389862	7	11	narGHJI
norW	FALSE	+	2831934	2833067	-0.448889452399222	-0.309355195355367	0.115614785490082	0.380337972693287	6	12	norVW
pgrR	FALSE	+	1390015	1390914	-0.448604689650949	-0.453966763992069	0.201987036668373	0.160576665871505	6	5	pgrR
rlmG	FALSE	-	3232761	3233897	-0.448541601167317	-0.240208555979768	0.16080396544086	0.126669142699562	6	6	rlmG
fhuB	FALSE	+	171462	173444	-0.448412571507504	-0.403708800925598	0.259406668448726	0.216837579436007	4	22	fhuACDB
trmL	FALSE	+	3779238	3779711	-0.448384044093123	-0.798503947932814	0.106034261612414	0.641461577025196	2	4	trmL
ycfL	FALSE	+	1161470	1161847	-0.448266393928009	-0.248004381498505	0.024704769168505	0.126271536592068	3	7	hinT-ycfL-lpoB-thiK-nagZ-ycfP
yebO	FALSE	-	1906285	1906572	-0.448190130560487	-0.231099380265192	0.0263026085093695	0	1	1	yebO
nudG	FALSE	+	1839514	1839921	-0.448160026496158	-0.271918394259093	0.14157046451739	0.463024697358021	3	3	nudG
dcuB	FALSE	-	4345427	4346767	-0.447965417361483	-0.108045352944795	0.281390126869159	0.150863498154498	7	10	dcuB-fumB
pepT	FALSE	+	1185067	1186293	-0.447667255128935	-0.37055259976182	0.0230765140197707	0.186694644924968	3	8	pepT
yrhB	FALSE	+	3582782	3583066	-0.447538135495676	-0.515255502362509	0	0	1	1	yrhB
manY	FALSE	+	1901106	1901906	-0.447512475218212	-0.505632247661508	0.1285209003815	0.195569654985124	5	4	manXYZ
yhjA	FALSE	-	3665814	3667211	-0.447418379915858	-0.245767123704775	0.475202837248912	0.404134792954079	5	17	yhjA
scpB	FALSE	+	3062015	3062800	-0.447386765638328	-0.499618535798197	0.31543457495744	0.0685685208265547	3	5	scpA-argK-scpBC
ulaA	FALSE	+	4418003	4419400	-0.44733850611045	-0.260272261838262	0.295998014164463	0.22240256770729	14	10	ulaABCDEF
ydiF	FALSE	+	1773611	1775206	-0.447278263420982	-0.522893342184564	0.177054818677664	0.868268019136278	8	6	ydiFO
pncB	FALSE	-	988377	989579	-0.447235985547872	-0.135920659745817	0.179440548371091	0.277971927470147	11	3	pncB
ygfI	FALSE	-	3064299	3065195	-0.447228968604655	-0.137250061864964	0.345929107239808	0	6	1	ygfI
soxS	FALSE	-	4275083	4275406	-0.447115541526392	NA	0.0364439417276868	NA	3	0	soxS
tmcA	FALSE	-	2591866	2593881	-0.446919010846088	-0.337226895977119	0.144466451667679	0.263250604859784	8	18	ypfJ-tmcA
hcp	FALSE	-	911385	913037	-0.446502604847879	-0.33240204728269	0.065877081727698	0.350280304751611	11	7	hcp-hcr
paoD	FALSE	-	296994	297950	-0.446501047132336	-0.271844047236988	0.138283908497176	0.406948068671479	7	18	paoABCD
msrB	FALSE	-	1860040	1860453	-0.445992649292895	0.0980092304039694	0.122352802641003	0.239386290566611	3	3	msrB
agaA	FALSE	+	3279144	3279647	-0.445810006519043	-0.662702391766799	0.154595379762749	0.61144106887267	2	6	kbaZ-agaVWA
yqfA	FALSE	-	3040511	3041170	-0.445767580480937	-0.312821220103338	0.105492689737482	0.182736718336047	3	6	yqfA
yqgB	FALSE	-	3083942	3084073	-0.445705064571375	0.106938155566664	0.095846004434078	0	2	1	yqgB
yajR	FALSE	-	444526	445890	-0.445541068066622	-0.288477103610969	0.0859312774084356	0.322536196677374	5	15	yajR
hybA	FALSE	-	3142176	3143162	-0.445348737384414	-0.515561071182796	0.142550226532397	0.543837093015991	5	6	hybOABCDEFG
nudJ	FALSE	-	1193050	1193511	-0.445184026019319	NA	0	NA	1	0	rluE-nudJ
yheU	FALSE	+	3482240	3482458	-0.445014922545477	-0.229664238589416	0.0969254744511295	0.0387315139531271	2	2	yheSTU
rlmI	FALSE	-	1028002	1029192	-0.44430017219791	-0.318187870809945	0.395155826760873	0.3889017197939	5	13	rlmI
torY	FALSE	-	1955056	1956156	-0.444236926111071	-0.153950177229853	0.188634342205593	0.134218151856101	7	4	torYZ
pldA	FALSE	+	4002885	4003754	-0.443684496909775	-0.352471478651629	0.248908545900859	0.255414979529121	4	14	pldA
rarA	FALSE	+	937217	938560	-0.443559389513442	-0.604519253559746	0.278310813480046	0.496810906279525	6	10	lolA-rarA
yncG	FALSE	+	1524271	1524888	-0.443513990415967	-0.236936275899593	0.0247930745774704	0.0960823692356832	3	4	yncG
eutQ	FALSE	-	2572324	2573025	-0.443458120149355	-0.333284464840219	0.121542918027345	0.476925093417329	5	8	eutSPQTDM
kefB	FALSE	-	3476824	3478629	-0.443402491509835	-0.388975619773431	0.21318146971939	0.208806662764221	8	23	kefGB-yheV
yheT	FALSE	+	3481224	3482246	-0.443179661793853	-0.264777514833329	0.224769597204026	0.185691488390254	8	4	yheSTU
opgB	FALSE	-	4595173	4597464	-0.443101433898686	-0.322211430091935	0.245209026107143	0.174845733073309	10	15	opgB
yeiE	FALSE	-	2246759	2247640	-0.442835777415085	-0.434778281591662	0.13819745474787	0.334461908986647	3	9	yeiE
pppA	FALSE	-	3111565	3112374	-0.44208377586079	-0.0922968626146825	0.0744141778498572	0.291033318400332	6	3	pppA
metE	FALSE	+	4011076	4013337	-0.441900353025628	-0.355202275992486	0.226892710473985	0.237757481305766	15	19	metE
wzxE	FALSE	+	3974301	3975551	-0.44188581847347	-0.349559739435271	0.198464671137484	0.33747049937606	7	14	rfe-wzzE-wecBC-rffGHC-wecE-wzxE-wecF-rffT-rffM
yihX	FALSE	+	4073576	4074175	-0.441877278047931	-0.340036687874909	0.0281896025735364	0.210083245299381	4	2	yihXY-dtd-yiiD
nadC	FALSE	-	117752	118645	-0.441670044042736	-0.136324209459154	0.0793646808598663	0.347112384839468	4	8	nadC
yceA	FALSE	+	1116030	1117082	-0.441668070635151	-0.358763856254209	0.0803733124564672	0.12051222678238	4	5	yceA
yeaP	FALSE	+	1875739	1876764	-0.441605542595958	-0.41600403174443	0.317551353336729	0.0791961772865235	6	6	yeaP
ccmG	FALSE	-	2290429	2290986	-0.441567023383951	-0.341053111227512	0.0538858252824118	0.0664713434174072	2	5	napFDAGHBC-ccmABCDEFGH
gcvT	FALSE	-	3047595	3048689	-0.441255299209666	-0.313384209279257	0.107847783886742	0.256431460702578	7	12	gcvTHP
malF	FALSE	-	4241554	4243098	-0.440803395717083	-0.255876069590969	0.160159795495296	0.307242487028363	6	13	malEFG
thiD	FALSE	-	2181738	2182538	-0.440766766529346	-0.418925799471513	0.207998672446804	0.169025771136599	6	4	thiMD
mdtK	FALSE	+	1741481	1742854	-0.440585077559361	-0.451353625726546	0.195810732700413	0.231065149386405	10	14	mdtK
gutQ	FALSE	+	2827835	2828800	-0.440350753299954	-0.35656478821157	0.265047860141084	0.384546799928496	6	7	srlAEBD-gutM-srlR-gutQ
uxaB	FALSE	-	1607253	1608704	-0.440257601254151	-0.589834507704124	0.261469130545743	0.790863743477922	7	9	uxaB
purT	FALSE	+	1928905	1930083	-0.440016440945083	-0.599017367540473	0.115811193488427	0.447853023005378	12	8	purT
flgN	FALSE	-	1128637	1129053	-0.440007306452845	-0.152173138274353	0.166678474156037	0.191098282994443	3	4	flgAMN
ttdA	FALSE	+	3204485	3205396	-0.439961210207015	-0.406619109635127	0.144996914378032	0.461478372206182	9	7	ttdABT
nfsB	FALSE	-	603994	604647	-0.439887565905906	-0.687163334570341	0.108557371939965	0.213436493150146	4	2	nfsB
aaeR	FALSE	+	3387542	3388471	-0.439764049694755	-0.236656177079974	0.0621189824230349	0.206181770774333	5	6	aaeR
kgtP	FALSE	-	2722470	2723768	-0.439742542433035	-0.178822657834101	0.21900878959954	0.0898567427266078	5	12	kgtP
ynjD	FALSE	+	1836771	1837424	-0.439723798947293	-0.195262478440781	0.232885205044582	0.2590280680984	7	3	ydjXYZ-ynjABCD
mpaA	FALSE	-	1387894	1388622	-0.439700141554608	-0.204818651054262	0.128523682984846	0.0186520800102196	7	3	ycjY-ymjDC-mpaA
hisA	FALSE	+	2093149	2093886	-0.43966390927287	-0.293355733541301	0.0497434504032192	0.274521025020726	2	6	hisLGDCBHAFI
agaR	FALSE	-	3275878	3276687	-0.439596230810647	-0.46594728714376	0	0.212307894686412	1	8	agaR
yafN	TRUE	+	252005	252298	-0.439595130845141	-0.0412787688080392	0.129119641753452	0	3	1	dinB-yafNOP
eutA	FALSE	-	2563503	2564906	-0.439168867761808	-0.495828244205087	0.267391882938562	0.296594848330735	11	14	eutHA
cysN	FALSE	-	2872014	2873441	-0.438719485418504	-0.320977992166153	0.297115317060512	0.222990509772803	6	11	cysDNC
abgA	FALSE	-	1401279	1402589	-0.438642448271216	-0.299820909088307	0.266204015615962	0.219637489540084	7	10	abgABT-ogt
yeaX	FALSE	+	1883869	1884834	-0.438207504408652	-0.425298905467606	0.0532397979589201	0.24015628392067	4	6	yeaX
yqgD	FALSE	-	3084421	3084672	-0.438182741804198	-0.883924936206842	0	0	1	1	yqgD
ypfJ	FALSE	-	2593896	2594759	-0.437879652525851	-0.200754317813562	0.394178210858869	0.151362930740087	8	7	ypfJ-tmcA
symE	FALSE	-	4577522	4577863	-0.437867721523683	-0.488117294385676	0.0240078444552494	0.156818115332333	3	2	symE
tdcF	TRUE	-	3257743	3258132	-0.437670350428811	-0.210772681535727	0.0416489678468757	0.11760628196914	7	3	tdcABCDEFG
ccmA	FALSE	-	2295043	2295666	-0.437587997900935	-0.575930340215988	0.122629516653012	0.0747136985627235	3	3	napFDAGHBC-ccmABCDEFGH
rnd	FALSE	-	1884888	1886015	-0.437558292436665	-0.318328650982215	0.267286965542074	0.0533571203838104	6	8	rnd
radA	FALSE	+	4623935	4625317	-0.437238687744683	-0.245977347581671	0.121873589978841	0.286959773978792	6	16	serB-radA-nadR
proW	FALSE	+	2804032	2805096	-0.437147224691707	-0.397092133880594	0.285783185536888	0.309904528659216	10	10	proVWX
mnaT	FALSE	-	1516352	1516870	-0.43687310351467	-0.311684397525116	0.0347288283211179	0.103595599594757	4	8	mnaT-ydcZ
yghF	FALSE	-	3110076	3110942	-0.436559727972738	-0.464992065872136	0.297183096644832	0.58138963023384	6	8	yghF
psuK	FALSE	-	2256377	2257318	-0.436467772853765	-0.295029423803553	0.134679179884923	0.117230135391989	4	7	psuKG
grxD	FALSE	-	1731778	1732125	-0.43642888476483	-0.121761149325443	0.197950226752622	0.104459574969946	6	3	grxD
pdxA	FALSE	-	52427	53416	-0.436107228250034	-0.44286918051336	0.468723542921814	0.15078427028974	11	9	lptD-surA-pdxA-rsmA-apaGH
creA	FALSE	+	4633544	4634017	-0.435978788088289	-0.198241254323519	0.0540435913450685	0.111963108106466	2	5	creABCD
yfdE	FALSE	-	2486045	2487190	-0.435964826962392	-0.637579694449318	0.23583706254866	0.39028321059405	6	6	yfdX-frc-oxc-yfdVE
ydfT	FALSE	-	1640513	1641265	-0.435963184417354	-0.181873450895662	0.0599307792416073	0.283880073619993	3	6	ydfUT
paaJ	FALSE	+	1458917	1460122	-0.435755867860152	-0.357173198352942	0.264861176806979	0.24170798484446	10	16	paaABCDEFGHIJK
yicL	FALSE	+	3836271	3837194	-0.435717791485383	-0.14290238918121	0.0312995095848124	0.200853008079398	2	8	yicL
fdoI	FALSE	-	4079248	4079883	-0.435674307405923	-0.368858859614628	0.108284765793329	0.112494123599077	3	6	fdoGHI-fdhE
fixC	FALSE	+	44180	45466	-0.435574749648873	-0.274737803401992	0.382283319309855	0.161565844345958	12	4	fixABCX
corA	FALSE	+	3999449	4000399	-0.435496056350558	-0.235919499980971	0.169974805688027	0.309984833996511	5	11	corA
frdB	FALSE	-	4377806	4378540	-0.435478576207501	-0.514321158911831	0.176510897130385	0.529858758835593	7	6	frdABCD
metQ	FALSE	-	220113	220928	-0.434793687957852	-0.202731040270759	0.128341104533555	0.278656317421485	8	2	metNIQ
hypF	FALSE	-	2833195	2835447	-0.434632214570182	-0.359478799924606	0.122813270628203	0.340711195521951	15	19	hydN-hypF
yhbV	TRUE	+	3300511	3301389	-0.434523162090734	-0.170672277784637	0.0812342550420235	0.237868767446255	5	5	yhbUV
ydjN	FALSE	+	1808958	1810349	-0.434493793899157	-0.379932946900357	0.16856206183499	0.245463612388535	4	7	ydjN
yfjU	FALSE	-	2769862	2770176	-0.434410320825429	NA	0.12000340966312	NA	3	0	ypjM_3-yfjU
leuD	FALSE	-	78848	79453	-0.434362308656075	-0.492644168561149	0.174810094267376	0.200508590280611	5	5	leuLABCD
ilvB	FALSE	-	3849119	3850807	-0.434297130992023	-0.321376349129517	0.142629085805793	0.191864943983731	18	6	ivbL-ilvBN-uhpABC
sutR	FALSE	+	1504196	1504732	-0.434160338176325	-0.307139913349371	0.348403077811835	0.667176113122164	3	6	sutR
rimK	FALSE	+	891190	892092	-0.434146173192532	-0.322933544597876	0.313203720007584	0.223475067445141	3	10	ybjC-nfsA-rimK-ybjN
yhjC	FALSE	+	3670365	3671336	-0.433905638164452	-0.257334910105297	0.147519940230819	0.0898933019241286	10	4	yhjC
nrdG	FALSE	-	4457923	4458387	-0.433460047490667	-0.165003275969702	0.364530838367573	0.0879325778490334	4	2	nrdDG
cynS	FALSE	+	358713	359183	-0.433140474516844	-0.551598309973203	0.204871732880306	0.04012226138159	5	2	cynTSX
higB	FALSE	-	3232163	3232477	-0.432899448586391	-0.398201504738532	0	0.0472437260857348	1	3	higBA
bglA	FALSE	+	3041684	3043123	-0.432874585783969	-0.414570794570543	0.214848534617929	0.31007405747043	9	8	bglA
rpiR	FALSE	-	4310124	4311014	-0.432712522441806	-0.468824047179082	0.250204953649418	0.152649225058383	2	5	rpiR-alsBACE
ymdA	FALSE	+	1104637	1104948	-0.432701821003178	-0.31278429590249	0	0.0851991264396483	1	2	ymdA
argD	FALSE	-	3486982	3488202	-0.432506057420602	-0.273051098752991	0.193275679160691	0.34594506458506	10	14	argD
leuB	FALSE	-	80867	81958	-0.432500207693604	-0.350416332903994	0.198138606201716	0.179471768962879	8	8	leuLABCD
cusB	FALSE	+	596702	597925	-0.432332150592935	-0.240978687102762	0.180374938576714	0.257800506009754	14	9	cusCFBA
hypT	FALSE	-	4555401	4556312	-0.43223223443075	-0.298527874996865	0.192715627278317	0.245149295134937	5	7	hypT
yafV	FALSE	-	239419	240189	-0.432100167910914	-0.439523010023235	0.150968971259319	0.0667674995453663	5	7	yafV
rutF	FALSE	-	1069083	1069577	-0.431852996971785	-0.220020654810759	0.110678737310575	0.0916040072964157	5	5	rutABCDEFG
uspE	FALSE	-	1395696	1396646	-0.431501752815901	-0.350333253018737	0.0958817416972255	0.273309599772088	8	9	uspE
clsC	FALSE	+	1105578	1106999	-0.431319386366655	-0.303545745280028	0.158331225679141	0.223482562910446	9	16	ymdB-clsC
sdaA	FALSE	+	1894956	1896320	-0.431302265886002	-0.358956718770451	0.139838051670137	0.38523179481028	5	9	sdaA
xseA	FALSE	+	2632254	2633624	-0.431170128608444	-0.334221171875053	0.0994965321343118	0.240058853837247	12	8	xseA
uxuR	FALSE	+	4552599	4553372	-0.431132531258156	-0.596990017712848	0.30470447888	0.590405389387746	7	5	uxuR
roxA	FALSE	-	1186342	1187463	-0.43107936055769	-0.365824013878398	0.172833493486272	0.381108084495401	7	13	roxA
hycI	FALSE	-	2840595	2841065	-0.431060079300522	-0.554792364560974	0.166891116776871	0.533034738501985	2	3	hycABCDEFGHI
yciH	FALSE	+	1340682	1341008	-0.430817598346604	-0.875273571746321	0	0.0149274191822434	1	3	lapAB-pyrF-yciH
ychN	FALSE	-	1272469	1272822	-0.430703668853632	-0.125684956308678	0.0140256130691677	0.0862764837012191	2	3	ychN
rhsA	FALSE	+	3760206	3764339	-0.430685886998919	-0.584134856603692	0.120090072003774	0.322945932876348	2	2	rhsA-yibA
napF	FALSE	-	2301025	2301519	-0.430639917724585	-0.390995713358335	0.10790244701101	0.14637016463177	3	5	napFDAGHBC-ccmABCDEFGH
yeeS	FALSE	+	2074332	2074778	-0.430259366198306	-1.94062783824553	0.0462202186359997	2.99736921178737	10	2	yeeRST-cbeA-cbtA-yeeW
yraH	FALSE	+	3285448	3286032	-0.430124648068029	-0.413661110839084	0	0.14802242302638	1	4	yraH
gltB	FALSE	+	3352654	3357207	-0.430065657005868	-0.280374262505417	0.20930428882426	0.203308607512519	32	36	gltBDF
yieL	FALSE	-	3897431	3898627	-0.429975545515401	-0.464613999299366	0.102787509835928	0.376335865760046	11	10	bglH-yieLK
appB	FALSE	+	1038519	1039655	-0.429845808101797	-0.508140470283224	0.339717828161724	0.602003304838215	5	8	appCBXA
hisG	FALSE	+	2088216	2089115	-0.429834267885385	-0.364262964084192	0.150450276153973	0.0833954668171926	7	4	hisLGDCBHAFI
fdnG	FALSE	+	1545425	1548472	-0.429701728398358	-0.457511526232177	0.263064739399624	0.359579105993717	16	25	fdnGHI
tktB	FALSE	+	2577658	2579661	-0.429645306514744	-0.269959089451736	0.244608844901356	0.273137228409819	16	26	talA-tktB
ycjT	FALSE	+	1375908	1378175	-0.429272907022625	-0.250022869891958	0.167236661451841	0.220022060180409	9	15	ycjMNOPQRSTUV-ymjB
yjbJ	FALSE	+	4257260	4257469	-0.429057881676854	-0.585826844489925	0	0	1	1	yjbJ
ycgY	FALSE	+	1244383	1244823	-0.428874010985398	-0.327642047111241	0.167753653261415	0.204094114904363	4	2	ycgY
frdA	FALSE	-	4378533	4380341	-0.428834150643655	-0.216375135219916	0.262946646996827	0.282709426869683	11	22	frdABCD
galK	FALSE	-	788054	789202	-0.428802881118869	-0.551146118886071	0.166207642530831	0.217890364021981	8	7	galETKM
glcA	FALSE	-	3117619	3119301	-0.428721045692583	-0.288387818081345	0.114997578251745	0.222657141995064	9	18	glcDEFGBA
ygiM	FALSE	+	3199229	3199849	-0.428664017308862	-0.191978276332166	0.371078988286877	0.37536303498498	5	4	ygiM-cca
galM	FALSE	-	787020	788060	-0.428411165794798	-0.425377396260968	0.122345930949173	0.27210591551864	12	13	galETKM
yhjD	FALSE	+	3671385	3672398	-0.428133771771651	-0.430765019957053	0.178135281099301	0.211457159614652	15	8	yhjD
yiaM	FALSE	+	3742351	3742824	-0.427994985700597	-0.246508701064845	0.306368572902142	0.0860164933135672	3	2	yiaKLMNO-lyxK-sgbHUE
ldtD	FALSE	+	980270	982117	-0.427802366734982	-0.200751133328669	0.167749346324241	0.274305103345222	15	10	ldtD
ansB	FALSE	-	3097704	3098750	-0.427758634829681	-0.479974876160716	0.379603313743564	0.545512970011832	5	9	ansB
tyrA	FALSE	-	2736970	2738091	-0.42766043188158	-0.788509767704925	0.0510023638771617	0.515036298350989	3	6	aroF-tyrA
rlmC	FALSE	+	897741	898868	-0.427072497278625	-0.43682058644301	0.147421832329325	0.132056107268443	8	6	ybjO-rlmC
tdcE	FALSE	-	3258146	3260440	-0.42707129812337	-0.454289133548853	0.250493237352149	0.187073664688562	10	14	tdcABCDEFG
yfiB	FALSE	+	2741647	2742129	-0.426872985286604	-0.568695271756912	0.0581352842706885	0.184585131034402	3	7	yfiR-dgcN-yfiB
hsrA	FALSE	-	3937208	3938635	-0.426577950372847	-0.18660349256682	0.149041845273058	0.0734395318209245	8	10	yieP-hsrA
eutJ	FALSE	-	2567523	2568359	-0.426374179706711	-0.57342608346777	0.270257753246796	0.514065165184714	8	12	eutNEJG
glcB	FALSE	-	3119656	3121827	-0.425847056388596	-0.184900146931128	0.117038538519539	0.200987676419701	18	19	glcDEFGBA
yegK	FALSE	-	2149735	2150496	-0.425841408316466	-0.2013496780533	0.20836264242064	0.295159899868103	4	11	yegLK
yehU	FALSE	-	2210981	2212666	-0.425826046940211	-0.269429472356286	0.437294117848123	0.331144935957035	8	17	yehUT
rmf	FALSE	+	1014938	1015105	-0.425736538659843	NA	0.0583639058533411	NA	2	0	rmf
rbsR	FALSE	+	3936250	3937242	-0.425631009534849	-0.570845040890925	0.181773202898019	0.309674228382465	3	7	rbsDACBKR
yhbS	FALSE	-	3298277	3298780	-0.425470163526545	-0.676603447442748	0	0.790181808280992	1	7	yhbTS
hisB	FALSE	+	2091492	2092559	-0.425433320198839	-0.464718922440125	0.121557994825092	0.29589203925092	2	7	hisLGDCBHAFI
umpH	FALSE	-	698797	699549	-0.425026906757376	-0.617250001547898	0.242395769857793	0.384681173923772	3	3	nagBAC-umpH
fhuA	FALSE	+	167484	169727	-0.424973797231285	-0.409405874749192	0.332403540443419	0.249939603464147	25	21	fhuACDB
sroH	FALSE	-	4188350	4188510	-0.424687572974379	NA	0	NA	1	0	sroH
yceK	FALSE	+	1112802	1113029	-0.424587316654036	-0.57786910688701	0	0.612579647409708	1	2	yceK
proC	FALSE	-	404059	404868	-0.424519003554147	-0.231115567639575	0.160666485886503	0.193741397647396	4	6	proC
ugpC	FALSE	-	3586133	3587203	-0.424358083127984	-0.270154179395171	0.180941419725823	0.325147588770642	6	10	ugpBAECQ
yccX	FALSE	+	1029287	1029565	-0.424338127425036	-0.71537492010472	0.198778050130696	0.143463764523765	5	5	yccX
ycaD	FALSE	+	945094	946242	-0.424338057811717	-0.0686890010504947	0.149448497033115	0.100207982189774	5	7	ycaD
sgbE	FALSE	+	3748109	3748804	-0.42428985473571	-0.625622592979591	0.131281205348713	0.281283786224604	3	2	yiaKLMNO-lyxK-sgbHUE
acpH	FALSE	-	423561	424142	-0.424255331219894	-0.367494747167178	0.115175791726383	0.143153491318058	7	5	acpH
yneG	FALSE	-	1609990	1610349	-0.424205044759096	-0.272685765572791	0.161598274668353	0.270552650905183	3	5	yneHG
ydcS	FALSE	+	1509678	1510823	-0.423984531887643	-0.353972285982651	0.162773723893068	0.151830590842832	8	11	ydcSTUV-patD
btuR	FALSE	-	1325791	1326381	-0.423812214002975	-0.409218078206564	0.204073875227887	0.433265681143225	2	8	yciK-btuR
dsdX	FALSE	+	2475869	2477206	-0.42379107847581	-0.344696421481082	0.122871624264971	0.258336677847485	7	14	dsdXA
garK	FALSE	-	3268647	3269873	-0.423590763197467	-0.387082058540762	0.120724417263901	0.32852268036347	6	16	garPLRK-rnpB
mak	FALSE	+	409368	410276	-0.423458215085027	-0.440575293017919	0.210164093020488	0.345230061767071	2	10	mak
yecN	FALSE	+	1950290	1950685	-0.423337778657739	-0.464419015806258	0.0804510404187992	0.245684425430786	3	2	yecN-cmoAB
ampE	FALSE	+	119281	120135	-0.422949692620338	-0.337449665002058	0.178702321703955	0.510430971287231	4	3	ampDE
purR	FALSE	+	1735868	1736893	-0.422716916838331	-0.38535121871741	0.325161145853803	0.451604376938584	8	9	purR
wcaJ	FALSE	-	2118184	2119578	-0.422664652814908	-0.366761607095027	0.109297591463683	0.301714340361676	3	15	wcaCDEF-gmd-fcl-gmm-wcaI-cpsBG-wcaJ-wzxC
purH	FALSE	-	4203966	4205555	-0.422633388986515	-0.424646610114904	0.296187863893204	0.462453175154681	16	10	purHD
satP	FALSE	-	9928	10494	-0.422572551469802	-0.217258277460662	0.0185986972075968	0.098026710246473	2	8	satP
ygcO	FALSE	+	2891941	2892201	-0.422525827604975	-0.596964240933664	0.236464614602213	0.142159565722056	5	2	ygcNOP
ascB	FALSE	+	2839012	2840436	-0.422522854071181	-0.445019218134529	0.340497881613339	0.291396323843061	7	11	ascFB
dkgB	FALSE	+	229167	229970	-0.422176236253342	-0.45510471173164	0.0248702156762778	0.15897439854262	2	5	dkgB
yneM	FALSE	+	1620670	1620765	-0.422056319455061	NA	0.137327209739489	NA	1	0	yneM
norV	FALSE	+	2830498	2831937	-0.421929275741637	-0.333521717605688	0.20405273185619	0.275254759675895	5	14	norVW
mutL	FALSE	+	4395435	4397282	-0.421764914433741	-0.240081019635403	0.222562573235981	0.224292230970519	11	16	yjeF-tsaE-amiB-mutL-miaA-hfq-hflXKC
allR	FALSE	+	532235	533050	-0.421624064093829	-0.460880508021874	0.372847420125328	0.285392088969685	5	11	allR
gadC	FALSE	-	1566978	1568513	-0.421151668266842	-0.421527295558779	0.255847311021582	0.381021291470128	8	14	gadBC
serB	FALSE	+	4622918	4623886	-0.421063174914144	-0.299791605344167	0.146594670374061	0.0609329726939603	7	6	serB-radA-nadR
copA	FALSE	-	508099	510603	-0.420729996080977	-0.428184815105383	0.145119114504936	0.399150950605046	17	27	copA
ydjO	FALSE	-	1810353	1811168	-0.42032943283206	-0.144493607397221	0.131453326229359	0.0666555225679241	3	3	ydjO
ypfG	FALSE	-	2579756	2580799	-0.419988555803892	-0.324040768233467	0.22438831525071	0.0920661026962958	6	8	ypfG
phnO	FALSE	-	4313127	4313561	-0.419775976118822	-0.231096547831282	0.178012176097179	0.22832437481079	5	5	phnCDE_1E_2FGHIJKLMNOP
yajG	FALSE	-	452813	453391	-0.419697115938581	-0.461255940659724	0.37414975972252	0.503522750337275	7	2	yajG-ampG
yhfK	FALSE	+	3484813	3486915	-0.419646244319584	-0.309601718764698	0.205673743842291	0.233554613171188	18	20	yhfK
paaC	FALSE	+	1453188	1453934	-0.41959355919448	-0.299104575360777	0.20807833383938	0.147800213102563	5	11	paaABCDEFGHIJK
hyfG	FALSE	+	2606509	2608176	-0.419442912124377	-0.417462474739427	0.187856374886076	0.27782288848389	15	17	hyfABCDEFGHIJR-focB
ydeK	FALSE	-	1592133	1596110	-0.419417619369572	-0.413095885876671	0.223872026083254	0.350939772094439	24	29	ydeK
yehI	FALSE	+	2198301	2201933	-0.419231768047908	-0.455155083482129	0.266649003311376	0.319374232703248	25	23	molR_3-yehI
yiiQ	FALSE	-	4109638	4110237	-0.419095528169617	-1.1029150023395	0.138584490584932	1.00204591548439	8	2	yiiQ
fimG	FALSE	+	4546308	4546811	-0.418994980411505	-0.669104916940958	0.296904389380828	0.323471687823411	6	5	fimAICDFGH
uxaC	FALSE	-	3241351	3242763	-0.418926152912091	-0.396498848902179	0.21788272883147	0.380900689366011	9	11	uxaCA
pepN	FALSE	+	989845	992457	-0.418878017388914	-0.516501005980945	0.19054831648875	0.224026856326952	18	12	pepN
ynjF	FALSE	-	1838807	1839427	-0.418695955571612	-0.135822306770075	0.117961846299566	0.122836630576597	4	5	ynjF
yhjG	FALSE	-	3674313	3676388	-0.418690342965676	-0.381129061315496	0.159671761678498	0.577530488937941	13	22	yhjG
yegD	FALSE	+	2145698	2147050	-0.418570334952336	-0.353524343488555	0.151107046793704	0.162207310662863	10	9	yegD
tas	FALSE	+	2969619	2970659	-0.418536711459302	-0.261780847912149	0.0976525055045443	0.0539086156764459	8	7	tas
treR	FALSE	-	4464322	4465269	-0.418405268030908	-0.119231618727518	0.290520048664782	0	9	1	treR
alsC	FALSE	-	4306512	4307492	-0.418349151045428	-0.344861493592411	0.0787341449069089	0.102169750988816	5	11	rpiR-alsBACE
gspE	FALSE	+	3456361	3457842	-0.418309035826926	-0.224286968068177	0.234940069064229	0.161328265297961	10	13	gspCDEFGHIJKLMO
mnmG	FALSE	-	3921767	3923656	-0.418258902869383	-0.654678990124839	0.193605893351615	0.49698454543538	7	17	asnC-mioC-mnmG-rsmG
dmsC	FALSE	+	943256	944119	-0.417936119261357	-0.246872116668832	0.218953706733438	0.165636278003724	10	11	dmsABC
uvrC	FALSE	-	1990898	1992730	-0.417932285943268	-0.346745773131788	0.170688140849489	0.214920135440534	7	17	uvrYC
recR	FALSE	+	493629	494234	-0.417889833655919	-0.4002896886173	0.133367222941294	0.00489898820721176	6	3	ybaB-recR
fliA	FALSE	-	1999094	1999813	-0.417659527504691	-0.331788324747284	0.139213052387216	0.140329581752636	5	5	fliAZ-tcyJ
ybhM	FALSE	+	820016	820729	-0.417577217636706	-0.110349983295523	0.0140719065009216	0.0938952956230466	3	5	ybhM
ybgI	FALSE	+	742050	742793	-0.417523740335116	-0.129669265320298	0.204454816224196	0.176232299760612	5	6	ybgIJKL-nei
tbpA	FALSE	-	74497	75480	-0.417419285432884	-0.300887882717073	0.235722846941668	0.328269727045998	8	7	sgrR-sroA-tbpA-thiPQ
ybhC	FALSE	-	805221	806504	-0.417336865057293	-0.364612917692794	0.194456021304309	0.195002111465103	10	13	ybhC
yeaG	FALSE	+	1864932	1866866	-0.416779470501548	-0.341848635595686	0.185770759656866	0.14449888071953	15	11	yeaGH
ybiH	FALSE	-	829195	829866	-0.416779251960055	-0.207144933202601	0.267511162431753	0.0328837983863491	4	4	ybiH
apt	FALSE	+	490636	491187	-0.416296195138534	-0.4355651088747	0.197949421990029	0.438511160582617	2	6	apt
ddpA	FALSE	-	1558955	1560505	-0.416292307473539	-0.399287828502301	0.131479197931494	0.300335640357509	9	6	ddpXABCDF
nudC	FALSE	+	4194926	4195699	-0.41603692591186	-0.405260488926402	0.0353254335709874	0.303489546142197	4	12	nudC-hemE-nfi
mltF	FALSE	+	2693823	2695379	-0.416004960838136	-0.361396820146203	0.235199311640477	0.199329418436436	12	14	mltF
nikA	FALSE	+	3611690	3613264	-0.41597068310654	-0.548500175128511	0.153863322709435	0.429555654933233	16	6	nikABCDER
ybdM	FALSE	-	633970	634599	-0.415878957187466	-0.685428721163723	0.225599123894338	0.202708547668669	7	5	ybdM
G0-10704	FALSE	+	3999214	3999357	-0.415594848249771	NA	0.00182139695081346	NA	3	0	G0-10704
gcvP	FALSE	-	3044190	3047063	-0.415545066556367	-0.263403782405854	0.309728167841379	0.32936287930873	22	16	gcvTHP
aidB	FALSE	+	4412298	4413923	-0.415397289391014	-0.381849330422566	0.0753479286259911	0.14941153952584	8	18	aidB
ylbH	FALSE	+	527173	527883	-0.415271813171801	-0.359356142404853	0.186700289415318	0.0287285531908665	2	3	rhsD-ybbC-ylbH-ybbD
galT	FALSE	-	789206	790252	-0.415107401956212	-0.513927541924634	0.375509655088059	0.288622480565354	8	4	galETKM
pgaD	FALSE	-	1085329	1085742	-0.415092808591944	-0.444587530491612	0.108315646917882	0	5	1	pgaABCD
ycjU	FALSE	+	1378172	1378831	-0.415074934613565	-0.249133196189503	0.462975196975158	0.197580148530909	7	9	ycjMNOPQRSTUV-ymjB
yceB	FALSE	-	1121936	1122496	-0.415004338211234	-0.0201599423712682	0.0550483825522946	0.335995158824727	4	2	yceB
menH	FALSE	-	2374856	2375614	-0.414980376465256	-0.717215009694544	0.206843764783121	0.38260174750446	5	13	menFDHBCE
yneL	FALSE	-	1588381	1588560	-0.41494869890421	NA	0.17838025295758	NA	1	0	yneL
rsmI	TRUE	-	3290497	3291357	-0.414917638287993	-0.499506417645424	0.187941070627413	0.464515021017147	4	7	rsmI
yehA	FALSE	-	2185402	2186436	-0.414809748140193	-0.607384375070079	0.162622075425153	0.107862438440158	4	4	yehDCBA
aldB	FALSE	-	3752996	3754534	-0.414628969927437	-0.357763925664607	0.0679375254686841	0.323774632785805	4	20	aldB
yijO	FALSE	-	4145489	4146340	-0.414477946990917	-0.101426146968967	0.220495698980639	0.0457502126813821	9	3	yijO
yahN	FALSE	-	344890	345561	-0.414454832050923	-0.25775317399017	0.158082226965434	0.668850482592442	7	4	yahN
ilvD	FALSE	+	3951501	3953351	-0.414414957090065	-0.323863888912862	0.172365054348078	0.26478471365897	13	18	ilvLXG_1G_2MEDA
argO	FALSE	-	3066195	3066830	-0.414272303957474	-1.07473269044212	0.223441382318141	1.2193470040395	3	5	argO
mdtF	FALSE	+	3658437	3661550	-0.414266789849992	-0.368232137360512	0.19636227921346	0.285254641842022	20	27	gadE-mdtEF
galE	FALSE	-	790262	791278	-0.414220721527417	-0.347967291099672	0.117285388258646	0.4167996772201	4	7	galETKM
yejB	FALSE	+	2272201	2273295	-0.414216396206223	-0.23350500744022	0.266151579941064	0.0443993364275016	7	4	yejABEF
ydhF	FALSE	-	1722760	1723656	-0.414149523601864	-0.503986191304884	0.0873737351564057	0.380680672540407	5	7	ydhF
ydiY	FALSE	-	1803349	1804107	-0.413899355879365	-0.177492572905182	0.237158816343176	0.394736249686069	4	3	ydiY
grxA	FALSE	-	889719	889976	-0.413736941738173	-0.785683507287273	0.119663947568675	0	2	1	grxA
greB	FALSE	+	3534834	3535310	-0.413665857967431	-0.334513859327738	0.0794152734005196	0.0818927845125533	3	4	greB
abgT	FALSE	-	1398271	1399797	-0.413630109996462	-0.614650828473691	0.19432693491556	0.304891561579821	11	16	abgABT-ogt
ppdD	FALSE	-	117109	117549	-0.413064335478519	-0.217977378472861	0	0.0677253313906001	1	2	ppdD-hofBC
yoaE	FALSE	-	1898053	1899609	-0.412695898923295	-0.431431397199102	0.125591968804759	0.232923975539379	10	16	yoaE
ygcG	FALSE	+	2903733	2904605	-0.412678826406842	-0.388964530735276	0.1197637434358	0.198927325320486	2	5	ygcG
pbpG	FALSE	-	2221960	2222892	-0.41253527247106	-0.228304065051275	0.110466999844292	0.0781105058711543	8	6	pbpG
yiiD	FALSE	+	4075472	4076461	-0.412447616318271	-0.29464867909808	0.202072374962359	0.18784639108061	7	11	yihXY-dtd-yiiD
ydgJ	FALSE	-	1701292	1702332	-0.41242822157714	-0.293323975140375	0.149752727177995	0.271847938009266	5	10	ydgJ
btuC	FALSE	-	1792196	1793176	-0.412421249462337	-0.285187804613648	0.0396274724991675	0.133652523833074	4	6	btuCED
ygcE	FALSE	+	2899918	2901396	-0.412204095598626	-0.240859872798518	0.116499723037851	0.0992975041885421	8	11	yqcE-ygcE
hyaE	FALSE	+	1035577	1035975	-0.412153829447148	-0.245495855105891	0.00145492274015935	0.200434664299261	5	2	hyaABCDEF
flhC	FALSE	-	1975290	1975868	-0.412081249477378	-0.0894005959445785	0.050042170165699	0.0465510253928763	4	2	flhDC
bioF	FALSE	+	809604	810758	-0.412035944497683	-0.214943715777809	0.243667658003752	0.293422281730629	9	11	bioBFCD
exuT	FALSE	+	3243246	3244544	-0.411788021607004	-0.222711419770028	0.0949988835799106	0.201461717252314	7	11	exuT
uidR	FALSE	-	1694486	1695076	-0.411764760053469	-0.274880648460835	0.146367676733131	0.369052055918807	5	2	uidR
ygeQ	FALSE	-	2996056	2996850	-0.411746425400712	-0.414198872532116	0.261449272398959	0.263391105208758	7	7	ygeQ
gntT	FALSE	+	3544581	3545897	-0.411297078599916	-0.529830282275847	0.0766364462260557	0.382757849494159	4	9	gntT
phnI	FALSE	-	4317622	4318686	-0.411173106384043	-0.341845269872262	0.0915026806740925	0.0696730928438425	10	9	phnCDE_1E_2FGHIJKLMNOP
ybgO	FALSE	-	747144	748205	-0.411071810301282	-0.29726706192584	0.280497697060411	0.169580038423423	8	6	ybgQPO
insK	FALSE	+	3719177	3720072	-0.411057134141897	-0.4997544446435	0	0.258550552901074	1	4	insK
arcZ	FALSE	+	3348599	3348719	-0.411047034352603	-0.387700530826271	0	0.176133650552425	1	2	arcZ
yeaY	FALSE	-	1887975	1888556	-0.410992563402943	-0.285865344556504	0.301037535087838	0.191349203840294	7	9	tsaB-yeaY
basS	FALSE	-	4330204	4331295	-0.410932511063108	-0.202137671137895	0.0903672204358305	0.272486682718601	6	10	basRS
caiD	FALSE	-	35377	36162	-0.410927050412146	-0.529007180017868	0.109187983816596	0.358816384231982	4	8	caiTABCDE
arsC	FALSE	+	3648260	3648685	-0.4107059204344	-1.25440686457524	0.0300587122109883	0.943564996559633	3	2	arsRBC
hicB	FALSE	+	1507511	1507948	-0.41051879729566	-0.837295367574908	0	0.246467865406082	1	2	hicAB
ydjM	FALSE	+	1808235	1808825	-0.410504512577445	-0.3574671756303	0.135169994842433	0.239075967737796	3	2	ydjM
yddA	FALSE	-	1575681	1577366	-0.410413441334887	-0.131206836707436	0.170095243620361	0.105035560252427	9	11	yddAB
arnD	FALSE	+	2368040	2368930	-0.410116044022973	-0.285886819572411	0.376471985973945	0.0226118195955061	7	3	arnBCADTEF
dhaR	FALSE	+	1250289	1252208	-0.410106417761863	-0.275888352226544	0.269749274603791	0.188110924627285	7	17	dhaR
folM	FALSE	+	1679000	1679722	-0.41003326938262	-0.245432005251153	0.239555666277959	0.372127203635738	8	2	ydgI-folM
epmC	FALSE	-	2442225	2442773	-0.409826385260235	-0.511660065562197	0.0418366866066185	0.158223665552832	4	4	prmB-aroC-mepA-yfcA-epmC-yfcL
mltG	FALSE	+	1153335	1154357	-0.409822493289826	-0.388516785465725	0.0682750186774285	0.0999848311280123	5	7	pabC-mltG-tmk-holB-ycfH
ycfP	FALSE	+	1164366	1164908	-0.409679862273664	NA	0.0985486364798138	NA	2	0	hinT-ycfL-lpoB-thiK-nagZ-ycfP
intQ	FALSE	+	1649536	1650732	-0.409288780108568	-0.467899786142713	0.0263500929267615	0.354228331503144	5	5	dicB-ydfDE-insD-intQ
bglG	FALSE	-	3903754	3904590	-0.409114719635816	-0.487454995034932	0	0.638604694283481	1	8	bglGFB
pliG	FALSE	-	1226294	1226695	-0.408900995330387	-0.34606786449266	0.0530763442664317	0.0161107610813636	5	2	pliG
rarD	FALSE	-	4001311	4002201	-0.408707231120728	-0.388668681400482	0.0625182785884623	0.477372864862116	5	6	rarD
mcrA	FALSE	+	1209569	1210402	-0.408701508020512	-0.53462402750422	0.0945636557396494	0.150781293552936	4	4	mcrA
napG	FALSE	-	2297587	2298282	-0.408484332277856	-0.438075614439477	0.170565464998765	0.57607369408326	7	5	napFDAGHBC-ccmABCDEFGH
atoD	FALSE	+	2321469	2322131	-0.40847814062162	-0.543685972834809	0.117974501787881	0.262583521676666	4	3	atoDAEB
grxB	FALSE	-	1122630	1123277	-0.4084779740909	-0.485793863852699	0.0105713138724243	0.0979064814571302	3	2	grxB
uup	FALSE	+	1009187	1011094	-0.408473599457595	-0.170017355664819	0.13574418774497	0.163707620400853	12	10	rlmL-uup
etp	FALSE	-	1043453	1043899	-0.40845567428907	-0.36631496632354	0.0680291645572883	0.782111674041666	2	9	gfcE-etp-etk
yfcA	FALSE	-	2442773	2443582	-0.408398648481363	-0.184139060773858	0.040749884227622	0.149054762911916	6	15	prmB-aroC-mepA-yfcA-epmC-yfcL
yaiW	FALSE	+	397096	398190	-0.408277828403807	-0.604913787835608	0.0683494907762465	0.337718505497259	9	6	sbmA-yaiW
djlC	FALSE	+	679435	680886	-0.408233477367262	-0.514293444864373	0.106921945604763	0.35295523963964	7	7	ybeU-djlC
nhaB	FALSE	-	1232399	1233940	-0.408207667488905	-0.243296558831199	0.20650510937489	0.286365389765572	13	12	nhaB
yafE	FALSE	+	231926	232549	-0.408158783234988	-0.394344935446105	0.304023102495635	0.292402645646771	3	5	yafDE
atoA	FALSE	+	2322131	2322781	-0.408124849178091	-0.245984089409487	0.29014635719492	0.282013665343761	3	2	atoDAEB
yihI	FALSE	+	4049370	4049879	-0.407865592733465	-0.444117197324367	0.1254867033999	0.421495427241125	2	4	yihI
citF	FALSE	-	647262	648794	-0.407657816535823	-0.199542409171472	0.288569474977545	0.162617015015828	14	9	citCDEFXG
yeeP	FALSE	+	2068810	2069235	-0.407619691306583	-0.27342845101989	0.345065156221525	0.268541162396486	9	3	yeeP
yqcC	FALSE	-	2921806	2922135	-0.407578123712147	-0.0709891908896408	0.293344822381368	0.284244889631029	3	2	yqcC-truC-yqcA
argC	FALSE	+	4153024	4154028	-0.407574358627198	-0.240296917269795	0.202293375716092	0.179981456563428	7	3	argCBH
emrY	FALSE	-	2478660	2480198	-0.407462493040627	-0.258926594749817	0.293063767836904	0.330650302334426	5	14	emrKY
exbD	FALSE	-	3148840	3149265	-0.407419307264005	-0.32011506887921	0.172724247125699	0.100990295726457	3	3	exbBD
yfeH	FALSE	+	2524968	2525966	-0.407413553475039	-0.385798618183718	0.0845683762363186	0.179968321456664	4	10	yfeH
exbB	FALSE	-	3149272	3150006	-0.407348200479991	-0.37907135426357	0.249984747557788	0.187755083390861	4	6	exbBD
ybjQ	FALSE	+	903816	904139	-0.407147108094572	-0.46176794849792	0.154433972146208	0.279975592097136	1	5	ybjQ-amiD
yciE	FALSE	-	1312742	1313248	-0.406852058067796	-0.271390334061899	0.189480154874829	0	4	1	yciGFE
yjdN	FALSE	-	4323321	4323764	-0.406845500080283	-0.0561135823085215	0	0.174181117114072	1	4	yjdN
nadR	FALSE	+	4625338	4626570	-0.406804146305143	-0.594635995013819	0.0773003256994845	0.536241888515405	10	10	serB-radA-nadR
ybaL	FALSE	-	500786	502462	-0.406793608935379	-0.31500531879692	0.261291810770105	0.194390895757986	11	17	ybaL
yaeR	FALSE	+	211877	212266	-0.406699068894251	-0.30868800305296	0.628491501469316	0.0218487121495989	2	3	yaeR
yraK	FALSE	+	3289363	3290454	-0.40666481582785	-0.164851975875294	0.159001360580161	0.142375088329064	6	8	yraIJK
glgS	FALSE	-	3189761	3189961	-0.406576681669264	NA	0.267864407613037	NA	1	0	glgS
yeeO	FALSE	-	2056227	2057870	-0.406181983684253	-0.382059944203508	0.128296950358798	0.263729886554856	9	17	yeeO
yeeJ	FALSE	+	2042935	2050038	-0.40612425816381	-0.33685994898191	0.191060211511323	0.27102060325292	58	58	yeeJ
queE	FALSE	-	2902769	2903440	-0.406022411234351	-0.260007648001771	0.107984744434002	0.167674236099515	5	4	queE
ygjI	FALSE	+	3224256	3225689	-0.406005775630851	-0.255855416158939	0.123484989199691	0.307099616817398	11	14	ygjI
ynjA	FALSE	+	1833539	1834087	-0.405958438407248	-0.323040016613586	0.121022247804616	0.376920851248289	4	3	ydjXYZ-ynjABCD
fucI	FALSE	+	2933606	2935381	-0.405871661346689	-0.304154790371627	0.243722962485634	0.23979102097557	20	17	fucPIKUR
dmlA	FALSE	+	1879936	1881021	-0.405855581729404	-0.399325507449096	0.165664425070367	0.204154891236114	9	8	dmlA
yhhQ	TRUE	+	3607240	3607905	-0.405815961408465	-1.23854278488287	0.163500630685659	0.446617484140835	4	4	yhhQ
yfaL	FALSE	-	2338439	2342191	-0.405813791870037	-0.390407514414098	0.16612559113288	0.315338927546941	15	43	yfaL
tamA	FALSE	+	4440405	4442138	-0.405475262743645	-0.312261998907724	0.116987278346195	0.296422510146947	11	15	tamAB-ytfP
hyi	FALSE	+	534934	535710	-0.405423854017098	-0.43858318339021	0.0144214391979017	0.255821904123927	3	8	gcl-hyi-glxR-ybbW-allB-ybbY-glxK
kduD	FALSE	-	2980519	2981280	-0.405347013824942	-0.47795583452058	0.0291729009972619	0.301982894904228	3	8	kduD
efp	FALSE	+	4373722	4374288	-0.405338506690291	-0.355157489463566	0	0.664998252100784	1	3	efp
tpke11	FALSE	+	14080	14168	-0.405250236779316	0.103680773307091	0	0	1	1	dnaK-tpke11-dnaJ
yfcQ	FALSE	-	2448609	2449097	-0.405243513293779	-0.145691680598425	0.149506072830542	0	4	1	yfcUTSRQPO
yfeZ	FALSE	-	2549299	2549748	-0.405142742290395	-0.201429235107623	0	0.158412338800454	1	6	ypeA-yfeZ
lpoB	FALSE	+	1161861	1162502	-0.404927260983221	-1.1338339102391	0.137485901510014	0.776641223765466	5	3	hinT-ycfL-lpoB-thiK-nagZ-ycfP
xapR	FALSE	-	2519615	2520499	-0.404862692201334	-0.0786571152694114	0.079227305474755	0.044796224106076	3	4	xapR
yjjU	FALSE	+	4610434	4611507	-0.404803933751832	-0.234963719414599	0.151964287522461	0.0791111896812019	5	7	yjjUV
ldcA	FALSE	-	1241389	1242303	-0.404736413710982	-0.535197454196504	0.310212060466309	0.316358664761092	4	5	ldcA
rcsF	FALSE	-	219591	219995	-0.404676505438047	-0.451557133755825	0.0980705369915561	0	3	1	rcsF-trmO
adrA	FALSE	+	402927	404042	-0.404535464363897	-0.211208969911307	0.104944372554232	0.193734047334136	4	12	adrA
ydaV	FALSE	+	1420007	1420753	-0.404479425004163	-0.234858443882308	0.184691967479571	0.297738705821453	5	6	ydaSTUVW-rzpR
wzxC	FALSE	-	2116704	2118182	-0.404327110196754	-0.360150643228814	0.226759008568065	0.269187594425404	7	17	wcaCDEF-gmd-fcl-gmm-wcaI-cpsBG-wcaJ-wzxC
cmtA	FALSE	-	3075493	3076881	-0.404195674443712	-0.291422725144691	0.2653730082076	0.254626492218792	9	15	cmtBA-yggPFDC
sbcD	FALSE	-	414974	416176	-0.403656289683135	-0.278644034983826	0.163888380274391	0.225217034802246	7	6	sbcDC
prkB	FALSE	+	3482512	3483381	-0.402959924477922	-0.173821421355123	0.0979975015096916	0.18030768898779	4	7	prkB
ymgA	FALSE	+	1215291	1215563	-0.402955623394934	-1.47762052050819	0	1.25819572835542	1	2	ycgZ-ymgA-ariR-ymgC
ydgD	FALSE	+	1669984	1670805	-0.402784481203346	-0.55164029632259	0.355611328085277	0.568919926375159	6	8	ydgD
lpp	FALSE	+	1755445	1755681	-0.402636501080304	-0.337894769232968	0	0.101263733511779	1	2	lpp
allA	FALSE	+	531675	532157	-0.402318086417848	-0.567464444455133	0.052890990142251	0.170950493746969	2	3	allA
iap	FALSE	+	2874603	2875640	-0.402246963643878	-0.106317126493737	0.0491259910098219	0.133289360173781	5	9	iap
arfB	FALSE	+	214833	215255	-0.402175034319447	-0.276099071574528	0.317220087366313	0.0170337391394028	2	3	yaeQ-arfB-nlpE
xapB	FALSE	-	2520751	2522007	-0.401857162080952	-0.241818493821546	0.258009757183655	0.293354013974511	7	11	xapAB
yebG	FALSE	-	1928481	1928771	-0.401670380350362	-0.345064965447327	0.141144667489522	0.179311391568234	7	2	yebG
gntU	FALSE	-	3573744	3575084	-0.401337760349216	-0.293074521715934	0.311612291624173	0.177143054733906	5	7	gntRKU
yhhS	FALSE	-	3608539	3609756	-0.401203055717683	-0.148370483399468	0.31847692441899	0.363338197479987	11	16	yhhS
psuT	FALSE	-	2254107	2255357	-0.401146075767445	-0.379242437781836	0.0506015912353229	0.186390059243437	4	17	psuT
nrfG	FALSE	+	4291566	4292162	-0.401141051955301	-0.295538991576331	0.104511301652015	0.28075869083265	3	5	nrfABCDEFG
yciV	FALSE	+	1321244	1322125	-0.401091719564103	-0.38902422773197	0.282320390451285	0.659780441676948	7	11	yciVOQ
yahD	FALSE	+	334504	335109	-0.401049329326042	-0.0980281020619634	0.105668795706679	0.336075610499035	2	4	yahDEFG
dkgA	FALSE	+	3154645	3155472	-0.400925721929545	-0.250963668450459	0.274427371473551	0.183026282714957	5	7	yqhD-dkgA
yfjX	FALSE	+	2773941	2774399	-0.400850836865243	-0.304587315694091	0.257084999974648	0.144769811351749	3	2	yfjXY-ypjJ-yfjZ-ypjF
pal	FALSE	+	778290	778811	-0.400673717043076	-0.810886309142042	0.160340635097641	0.308112960503231	2	2	tolB-pal-cpoB
gatR_1	FALSE	-	2167717	2168163	-0.400672917942946	-0.462136045350758	0.232388896332509	0.682129352913871	2	2	gatR_1
zinT	FALSE	+	2039399	2040049	-0.400315836240045	-0.288309203094793	0.00444819246849848	0	3	1	zinT
ygeA	FALSE	-	2977965	2978657	-0.400059356953545	-0.362612039942236	0	0.255500885136765	1	4	araE-ygeA
lhgO	FALSE	+	2788004	2789272	-0.399705507816265	-0.372886893995482	0.0612890324355888	0.255326863507013	7	11	csiD-lhgO-gabDTP
xylF	FALSE	+	3729154	3730146	-0.399534979797968	-0.467707064915016	0.207465560216399	0.0789837096500313	3	7	xylFGHR
argT	FALSE	-	2425031	2425813	-0.399335277981238	-0.474467500201715	0.0883851480511482	0.163030340874359	5	4	argT-hisJQMP
cysK	FALSE	+	2530431	2531402	-0.399328084864605	-0.219070550173117	0.216858635719549	0.409803542841454	9	8	cysK
uspG	FALSE	-	640662	641090	-0.399131143840284	-0.041586076968311	0.187740228107211	0	5	1	uspG
nrfE	FALSE	+	4289535	4291193	-0.399101374656464	-0.20691401687233	0.146721777158543	0.242136007385588	12	16	nrfABCDEFG
ycjM	FALSE	+	1368240	1369919	-0.399016550745342	-0.153030253839162	0.115597583105861	0.212053222362954	6	11	ycjMNOPQRSTUV-ymjB
waaY	FALSE	-	3798290	3798988	-0.398959185852974	-0.98907102690376	0.37253002968355	0.962498250664354	4	3	waaQGPSBOJYZU
avtA	FALSE	+	3737728	3738981	-0.398783621771503	-0.195862175488259	0.154003153436563	0.303473080981488	8	6	avtA
yfeN	FALSE	+	2523149	2523913	-0.398750041997527	-0.545294462937804	0.0520427054177049	0.195663342515315	4	7	yfeN
aroM	FALSE	+	406652	407329	-0.398743810292083	-0.256403308826812	0.0945931713355396	0.174375310411627	4	3	aroL-yaiA-aroM
yegW	FALSE	-	2180057	2180803	-0.398624817216235	-0.672155304519075	0.0869923659319089	0.525225258920061	1	4	yegW
ycjR	FALSE	+	1374058	1374846	-0.398570780925145	-0.19923350822943	0.293833181423705	0.354017610723783	8	7	ycjMNOPQRSTUV-ymjB
mrcB	FALSE	+	164730	167264	-0.398388586185572	-0.326045003898661	0.1667338765193	0.265169735182038	17	24	mrcB
yjiC	FALSE	-	4553513	4554343	-0.39835284919624	-0.520306531714514	0.210338042056191	0.0789048921320258	7	5	yjiC
glgC	FALSE	-	3566056	3567351	-0.398350423215977	-0.306998723473452	0.257421777884909	0.198721609258998	18	13	glgBXCAP
nupG	FALSE	+	3103736	3104992	-0.3982265429834	-0.398435341016701	0.0919262865512918	0.198664714876303	8	10	mutY-yggX-mltC-nupG
ydeA	FALSE	+	1615052	1616242	-0.39810564107546	-0.259957278889478	0.24849314312806	0.218457773682108	7	11	ydeA
dgt	FALSE	+	179237	180754	-0.397261411434332	-0.274287427035163	0.209836984649262	0.293308624991666	8	14	dgt
sgcC	FALSE	-	4526953	4528266	-0.397222159307359	-0.424130187984952	0.0714626214212897	0.326023903946714	9	14	sgcXBCQAER
eutC	FALSE	-	2554432	2555319	-0.397127435374097	-0.249306207802508	0.177617227471748	0.143952592265945	9	6	eutBCLKR
prpR	FALSE	-	346081	347667	-0.396998442535225	-0.463551804243275	0.208342339343084	0.266765470990475	14	18	prpR
htrE	FALSE	-	152829	155426	-0.396599456841905	-0.534665547699857	0.235114539106403	0.553006279872278	13	10	yadV-htrE
feoB	FALSE	+	3538429	3540750	-0.396464020268598	-0.447023706831499	0.202818760499253	0.219120571314405	9	18	feoABC
yfbK	FALSE	-	2382017	2383744	-0.396135506393915	-0.253953487337437	0.135248069258902	0.350221335842616	7	9	yfbK
ybdR	FALSE	+	641311	642549	-0.396124241859035	-0.245366474441137	0.153563864260792	0.15728869795583	4	15	ybdR
dctA	FALSE	-	3680184	3681470	-0.396079290908888	-0.686336908246163	0.151215410436861	0.280654834122918	7	16	dctA
carB	FALSE	+	30817	34038	-0.396065686913834	-0.596388447535364	0.191986786520802	0.431188163591385	13	21	carAB
yfeD	FALSE	+	2516835	2517227	-0.395978087726149	-0.256334715942913	0.352212229594211	0	3	1	yfeCD
ppsA	FALSE	-	1782758	1785136	-0.395867801269376	-0.327806220126537	0.283183629448126	0.275098728109863	17	21	ppsA
perR	FALSE	-	268513	269406	-0.395853479819881	-0.378337164788949	0.257126366052268	0.226227680764876	10	8	perR
yggT	FALSE	+	3093842	3094408	-0.395775988270548	-0.19637719689148	0.0418806654083327	0.380382812128586	3	5	yggSTU-rdgB-yggW
ydbL	FALSE	+	1443904	1444230	-0.395760468319712	-0.432835693734647	0	0.160415786201099	1	3	ydbH-ynbE-ydbL
ninE	FALSE	+	572144	572314	-0.395746474172697	-0.334977131492395	0	0.240018517294404	1	3	ybcN-ninE-ybcO-rusA-ylcG
yqgC	FALSE	+	3084209	3084424	-0.395447490204405	-0.378137701185677	0	0.429254083090341	1	2	yqgC
yihS	FALSE	-	4068538	4069779	-0.395428438496726	-0.601099036244394	0.135529372119876	0.492303816493312	6	13	yihUTS
abgR	FALSE	+	1402765	1403673	-0.395393129981678	-0.0561940145344383	0.0710766178242894	0.0495123525391675	6	2	abgR
fucO	FALSE	-	2929887	2931035	-0.395262486485597	-0.51119919275946	0.167607367101962	0.390283979563849	6	14	fucAO
bcsG	FALSE	+	3696237	3697916	-0.395159607389642	-0.250811475848578	0.282167196032632	0.0803860269241049	11	11	bcsEFG
sfsB	FALSE	+	3332931	3333209	-0.39509279324837	-0.34972737202095	0.184347720167547	0.101605671170455	5	4	sfsB
oxc	FALSE	-	2488278	2489972	-0.394981872758556	-0.207971292839953	0.10815956689633	0.176135004475681	13	11	yfdX-frc-oxc-yfdVE
hdeB	FALSE	-	3653989	3654315	-0.394767739861681	-0.278478342736923	0.207177959688489	0	2	1	hdeAB-yhiD
glpC	FALSE	+	2353543	2354733	-0.394753737223949	-0.386749573943966	0.152073153453569	0.374393411839473	11	6	glpABC
yagF	FALSE	+	282425	284392	-0.394674086066744	-0.20874547301642	0.144931562554013	0.221677408913123	21	27	yagEF
malZ	FALSE	+	421742	423556	-0.394482138916572	-0.37473781400109	0.270127137570135	0.231975061547598	12	14	malZ
pheP	FALSE	+	601182	602558	-0.394242490244953	-0.158325394712705	0.276701491922861	0.239422051415769	2	12	pheP
ssuD	FALSE	-	994066	995211	-0.394062084233107	-0.349762607160747	0.206356553482458	0.156116118343118	11	16	ssuEADCB
yhjK	FALSE	-	3681653	3683602	-0.393955286464711	-0.259436562738722	0.160884351382235	0.209771129925842	23	10	yhjK
gabD	FALSE	+	2789295	2790743	-0.393859772060252	-0.377223417440045	0.195381757265811	0.368584149265462	13	16	csiD-lhgO-gabDTP
glcD	FALSE	-	3124544	3126043	-0.393568780397219	-0.438278592402664	0.151637810164994	0.39701458342475	11	16	glcDEFGBA
ygdR	FALSE	+	2969293	2969511	-0.393478571428108	-0.10221697401065	0	0.0477134700087564	1	2	ygdR
ynbA	FALSE	+	1475645	1476250	-0.393477149067905	-0.246605638992778	0.048996724468908	0.264706557317612	4	6	ynbABCD
zntR	FALSE	-	3436727	3437152	-0.39328744106019	-0.686910936510729	0.105101013719937	0.856658092909067	3	3	yhdN-zntR
cobU	FALSE	-	2063243	2063788	-0.393135469464841	-0.338160288384214	0.067608441626021	0.466813191189646	3	6	cobUST
csiR	FALSE	+	2793696	2794358	-0.39305274440192	-0.724344278805857	0.0796123431794095	0.616693354589871	4	9	csiR
trpA	FALSE	-	1314440	1315246	-0.393042979697221	-0.25075241589369	0.108296837244202	0.210644655355642	5	6	trpLEDCBA
tdcD	FALSE	-	3260474	3261694	-0.392879489401359	-0.217134250451861	0.17267853070475	0.33390102534387	10	7	tdcABCDEFG
mazF	FALSE	-	2908778	2909113	-0.392584166144735	-0.494276112965221	0.0692305257479697	0	4	1	relA-mazEFG
galR	FALSE	+	2974621	2975652	-0.392574692320667	-0.637512244860835	0.242386988001711	0.575281779318292	7	7	galR
ssuA	FALSE	-	995208	996167	-0.392487998974309	-0.263728237105555	0.230810954743795	0.084093598996748	9	8	ssuEADCB
yfaY	FALSE	-	2360453	2361655	-0.392477597220908	-0.599641861344967	0.179613685226702	0.394277735228885	6	8	yfaY
ynfG	FALSE	+	1661014	1661631	-0.39242414436595	-0.312693177249554	0.110602018460285	0.243505248710147	10	6	ynfEFGH-dmsD
napH	FALSE	-	2296737	2297600	-0.392323542294852	-0.383900771183571	0.196743395729482	0.336465668783905	7	7	napFDAGHBC-ccmABCDEFGH
ahpC	FALSE	+	638168	638731	-0.392284238494429	-0.605086525562284	0.218388284336242	0.140021938220978	5	4	ahpCF
acrD	FALSE	+	2585617	2588730	-0.392227113825913	-0.498805526513469	0.189492155984641	0.293271682585577	24	19	acrD
ycgX	FALSE	-	1211926	1212330	-0.39208019282138	-0.228337118941819	0	0	1	1	ycgX
yigZ	FALSE	+	4030515	4031129	-0.391939049288946	-0.2914436044777	0.00985645026422832	0.334475434261827	3	9	pepQ-yigZ-trkH-hemG
arsB	FALSE	+	3646958	3648247	-0.391921089669911	-0.371389331793215	0.0594114338571739	0.264273442482639	10	19	arsRBC
yqjG	FALSE	+	3249046	3250032	-0.391740339994591	-0.118292952414437	0.219101521600266	0.124588210778354	8	7	yqjG
clpB	FALSE	-	2729622	2732195	-0.391616106070508	-0.445208997488068	0.14092500322463	0.21054757567648	9	15	clpB
pdxB	FALSE	-	2434737	2435873	-0.391467569726216	-0.557201995465669	0.152660829753174	0.315974116910233	10	9	pdxB-usg-truA-dedA
ymdB	FALSE	+	1105043	1105576	-0.391394045751499	-0.0392314989592485	0.107657224820283	0.0887367945665859	5	5	ymdB-clsC
ygcR	FALSE	-	2893798	2894577	-0.391319704059553	-0.24526858279574	0.095191296699118	0.247446019699859	6	13	ygcRQ
yeaV	FALSE	+	1881212	1882657	-0.391186080059681	-0.304969328519307	0.213286229301533	0.295079869495679	9	9	yeaVW
yjaZ	FALSE	+	4187809	4188348	-0.390871009543815	-0.205296250966099	0.174518619162334	0.290716807050027	4	6	yjaZ
pflB	FALSE	-	950495	952777	-0.390745179030122	-0.243644461537678	0.146332418032882	0.220671206646411	20	24	focA-pflB
ahr	FALSE	-	4493213	4494232	-0.390505046185524	-0.303087407746251	0.324820056907119	0.149364259377689	5	11	ahr
ugpA	FALSE	-	3588047	3588934	-0.39034593378088	-0.22026347830309	0.2556931055178	0.15809908543013	8	4	ugpBAECQ
mscK	FALSE	+	485760	489122	-0.390221153477635	-0.335135521365782	0.228919151182331	0.213916398314701	22	21	mscK
dinG	FALSE	+	832293	834443	-0.389880330307851	-0.5043065823877	0.122700862025531	0.471965997641184	19	15	dinG
qmcA	FALSE	-	514080	514997	-0.389767705122958	-0.511480498506707	0.280607597965999	0.0834731527548313	10	4	qmcA-ybbJ
intF	FALSE	-	294920	296320	-0.389660652260607	-0.303205173377506	0.313429332897599	0.436028993246133	10	7	intF
bcsQ	FALSE	-	3693256	3693984	-0.389555221522614	-0.158997520361445	0.122652181142362	0.0338425663409754	4	5	bcsQ
rstB	FALSE	+	1680906	1682207	-0.389271741972505	-0.340575975192903	0.304157567957853	0.0445808204274581	6	14	rstAB
yigI	FALSE	-	4002253	4002720	-0.389008448707105	-0.298324669765243	0.0981373879071086	0.0988382489566295	3	4	yigI
ypeA	FALSE	-	2549735	2550160	-0.388998476629326	-0.269089058622998	0.0556337104403569	0.331387516055273	1	5	ypeA-yfeZ
fecD	FALSE	-	4509481	4510437	-0.388983770561938	-0.104239119347586	0.325474693640092	0.0505041061739402	8	6	fecABCDE
ygjH	FALSE	-	3218937	3219269	-0.38892044992186	-0.207123564540438	0.631625380486672	0.0147208715442568	1	3	ygjH
chpB	FALSE	+	4446715	4447065	-0.388745635962305	-0.691056199768663	0	0.338178636141506	1	6	chpSB
mgsA	FALSE	-	1025780	1026238	-0.388310249540738	-0.312427209269476	0.138249849490259	0.177028874841205	4	5	mgsA
yrbG	FALSE	+	3338297	3339274	-0.388299086366884	-0.294052561499031	0.45519391507088	0.202960546192275	3	13	yrbG-kdsDC-lptCAB-rpoN-hpf-ptsN-rapZ-npr
prmA	FALSE	+	3407092	3407973	-0.387858813889548	-0.224239177963346	0.0778119723556613	0.134783694439485	7	8	yhdT-panF-prmA
ymfM	FALSE	+	1203045	1203383	-0.387857061586115	-0.430633709913758	0.00247440255067738	0.0700186832972699	3	3	ymfTLMNROPQ-ycfK-ymfS
queD	FALSE	+	2890236	2890601	-0.387821327539524	-0.497346434447657	0.0842578222683702	0.0429299837607096	3	2	queD
glpB	FALSE	+	2352287	2353546	-0.38765403501536	-0.215025590097952	0.161279897590221	0.344651643101974	6	11	glpABC
ydhB	FALSE	-	1736890	1737822	-0.387633040980426	-0.423784216217246	0.153436767032922	0.607138721807696	4	8	ydhB
yfdC	FALSE	+	2463323	2464255	-0.387578863676556	-0.322825710059688	0.156107626370542	0.193379610487561	6	6	yfdC
paaX	FALSE	+	1461563	1462513	-0.387258067580643	-0.599232157233059	0.411929450556276	0.505149770153359	3	11	paaXY
yafU	FALSE	-	238746	239084	-0.387229545956772	-0.505668290529116	0	0	1	1	yafU
agp	FALSE	+	1064808	1066049	-0.387228726717669	-0.531826364381982	0.0336522001852471	0.204892872878322	5	7	agp
thiM	FALSE	-	2182535	2183323	-0.38708588653974	-0.537339882360096	0.203751643097282	0.0136834458103421	4	4	thiMD
ybaS	FALSE	+	510865	511797	-0.3869440670981	-0.353763936258093	0.366992052180984	0.350518513956473	4	12	ybaST
rnk	FALSE	-	642780	643190	-0.386773631977139	-0.268229461193878	0.47903303546994	0.160845227573843	5	4	rnk
opgG	FALSE	+	1108558	1110093	-0.386667399345758	-0.00173612903846171	0.167593054772435	0.130119992281322	11	6	opgGH
ppx	FALSE	+	2623137	2624678	-0.386118709530163	-0.570258033594958	0.147351851494151	0.317816440170734	6	10	ppk-ppx
ykgM	FALSE	-	311738	312001	-0.386113180971904	-0.475196460356638	0.161560940979128	0	3	1	ykgMO
yjeM	FALSE	+	4381862	4383364	-0.385687233232173	-0.423669802101373	0	0.373247713876932	1	12	yjeM
dld	FALSE	+	2220207	2221922	-0.385677341533435	-0.291878124856491	0.153281862258397	0.133982270366767	10	19	dld
purM	FALSE	+	2619219	2620256	-0.385515595771121	-0.450686685157251	0.140337439128126	0.21164375500011	7	4	purMN
astA	FALSE	-	1827755	1828789	-0.385327432833909	-0.358294137578553	0.184948283932844	0.290340760165829	7	9	astCADBE
idnO	FALSE	-	4490610	4491374	-0.385112075704639	-0.265984359121278	0.10643587529999	0.298374366044934	5	8	idnDOTR
cadC	FALSE	-	4358419	4359957	-0.384996879177629	-0.325887237097088	0.247367803141712	0.255513394906787	8	6	cadC
yqiH	FALSE	+	3187903	3188652	-0.384909412597329	-1.76516867104934	0.272360027318382	2.05436947117804	3	2	insC-5CD-5D-5-yqiGHI
ycdT	FALSE	+	1092099	1093457	-0.384763710077624	-0.3112376920238	0	0.280317462837904	1	5	ycdT
ybhR	FALSE	-	824225	825331	-0.384555802824185	-0.601158791581816	0.176252216365619	0.495182083518962	10	5	cecR-ybhGFSR
rsmF	FALSE	+	1918247	1919686	-0.384342583323787	-0.332539545143111	0.181328871807686	0.215836010232027	10	14	rsmF
alsB	FALSE	-	4309130	4310065	-0.384179304522947	-0.250672292903119	0.256695543453774	0.253848352904461	5	6	rpiR-alsBACE
frlA	FALSE	+	3497932	3499269	-0.383973415376314	-0.343733139029855	0.234257304977673	0.221352174503409	12	14	frlABCDR
malQ	FALSE	-	3546008	3548092	-0.383836903526544	-0.432774968877044	0.164109725164428	0.246295318900975	15	15	malPQ
recO	FALSE	-	2699763	2700491	-0.383819566145964	-0.378729814771965	0.0717490017424405	0.356578554686314	6	4	rnc-era-recO-pdxJ-acpS
argG	FALSE	+	3316659	3318002	-0.383768706803895	-0.320082426492583	0.152583982671836	0.213078365031924	7	10	argG
yoaB	FALSE	+	1891391	1891735	-0.38370707281023	-0.675183885542459	0.0201798565196957	0.656918843073571	2	3	yoaB
yddE	FALSE	-	1532989	1533882	-0.383674038139351	-0.278883199565869	0.148578310298854	0.311936962683395	6	12	yddE
pflA	FALSE	-	949563	950303	-0.383364863178608	-0.239593560784875	0.0958505737974106	0.177609758992043	7	5	pflA
cheR	FALSE	-	1966528	1967388	-0.383299329334517	-0.538062553880968	0.0193327236752352	0.250231097803126	3	5	tar-tap-cheRBYZ
yahK	FALSE	+	342108	343157	-0.383033073400994	-0.368994318926663	0.15992216784078	0.199143549285808	4	16	yahK
arnE	FALSE	+	2370579	2370914	-0.382977262591003	-0.287133906801746	0.00387014274709269	0.26594201577123	2	5	arnBCADTEF
abrB	FALSE	-	745946	746992	-0.382838893677649	-0.287394463717817	0.125732773012289	0.214959536491199	4	11	abrB
ompN	FALSE	-	1433784	1434917	-0.382471434736719	-0.425995031446377	0.19229218826346	0.271065821760373	5	7	ydbK-ompN
yffM	FALSE	+	2559390	2559635	-0.382098069372834	-0.382764966896904	0.059311458865608	0.00269018574802346	3	3	yffMN
cdd	FALSE	+	2229866	2230750	-0.382023031258253	-0.417750881040849	0.197403960901104	0.331674112186477	4	10	cdd
yodB	FALSE	+	2040392	2040922	-0.381701260878656	-0.746851880516516	0	0	1	1	yodB
ucpA	FALSE	-	2541854	2542645	-0.381678000074606	-0.225789125947895	0.254734830899983	0.348975612613171	8	7	ucpA
livF	FALSE	-	3590747	3591460	-0.38164974193866	-0.423379461632693	0.554535796538687	0.11615151932689	3	4	livKHMGF
mqo	FALSE	-	2303130	2304776	-0.381301481402641	-0.346440242955903	0.283548628858432	0.392139888249388	10	19	mqo
preA	FALSE	+	2233287	2234522	-0.381219147087062	-0.39733149655757	0.145232235562423	0.360975329720275	8	12	preTA
hsdR	FALSE	-	4581272	4584838	-0.381136476575122	-0.362259604081544	0.153179450428532	0.451807380859185	27	29	hsdRMS
yibQ	FALSE	+	3786124	3787083	-0.380922992131009	-0.269888505973502	0.11903027432329	0.111183838946973	11	7	gpmM-envC-yibQ
rtn	FALSE	+	2268748	2270304	-0.380865023519113	-0.210240477398859	0.16506802853143	0.183484939554962	11	7	rtn
fdhF	FALSE	-	4295242	4297389	-0.380775283341685	-0.3090746145463	0.277310282900196	0.178230406397481	12	19	fdhF
yfbM	FALSE	+	2384956	2385459	-0.380396644331427	-0.042782754823788	0	0.39753393282894	1	3	yfbM
malI	FALSE	-	1696176	1697204	-0.380380209707752	-0.213089670050955	0.383210798750062	0.283629834267124	6	11	malI
nepI	FALSE	-	3838572	3839762	-0.380339710564032	-0.382555964202738	0.0784190948514397	0.192436611033698	4	9	nepI
ydhW	FALSE	-	1749101	1749748	-0.380169718685953	-0.126030971464342	0.0775565133749242	0.216004429768066	4	5	ydhYVWXUT
ydiJ	FALSE	-	1763653	1766709	-0.380005715222622	-0.487877041233813	0.0981286564515455	0.383804068510801	14	27	ydiJ-menI-ydiH
livK	FALSE	-	3594474	3595583	-0.379948866407839	-0.396977743307576	0.136371147181193	0.165463652608037	9	11	livKHMGF
hofN	FALSE	-	3519455	3519994	-0.379854777598806	-0.532282663266746	0.118789026051994	0.186575022647149	4	2	hofMNOP
soxR	FALSE	+	4275492	4275956	-0.379806689734612	-1.375377690329	0.199053660866955	0	5	1	soxR
thrC	FALSE	+	3734	5020	-0.379804698712323	-0.781369341359439	0.273462319576294	0.620723579739026	3	6	thrLABC
nirB	FALSE	+	3492033	3494576	-0.379742053329451	-0.362769099996331	0.244618035240837	0.312016840247316	17	15	nirBDC-cysG
gstA	FALSE	+	1712401	1713006	-0.379610476108633	-0.555043216185407	0.0404073667868801	0.0713379319378616	6	4	gstA
[truncated: 2,214 more rows]
