# Supplementary material for: Genome-wide CRISPR-dCas9 screens in E. coli identify essential genes and phage host factors
Source: PLoS Genet. 2018 Nov 7;14(11):e1007749. doi: 10.1371/journal.pgen.1007749 (PMC6242692; doi:10.1371/journal.pgen.1007749)
Supplement: S3 Table — (XLSX) [file pgen.1007749.s013.xlsx]

## Sheet: Feuil1
S3 Table. List of essential genes not found essential in our screen.
Gene	Explanation	Reference
chpS	TA system	Zhang et al. (2005)
mazE	TA system	Zhang et al. (2003)
yafN	TA system	Brown et al. (2003)
yefM	TA system	Christensen et al. (2004)
alsK	Not essential	This study, Yamazaki et al. (2008), Goodall et al. (2018)
bcsB	Not essential	This study, Yamazaki et al. (2008), Goodall et al. (2018)
entD	Not essential	This study, Yamazaki et al. (2008), Goodall et al. (2018)
minD	Not essential	This study, Yamazaki et al. (2008), Goodall et al. (2018), de Boer (1992)
rsmI	Not essential	This study, Yamazaki et al. (2008), Goodall et al. (2018)
tdcF	Not essential	This study, Yamazaki et al. (2008), Goodall et al. (2018)
tnaB	Not essential	This study, Yamazaki et al. (2008), Goodall et al. (2018)
waaU	Not essential	This study, Yamazaki et al. (2008), Goodall et al. (2018)
yagG	Not essential	This study, Yamazaki et al. (2008), Goodall et al. (2018)
yceQ	Not essential	This study, Goodall et al. (2018)
yhbV	Not essential	This study, Yamazaki et al. (2008), Goodall et al. (2018)
yhhQ	Not essential	This study, Yamazaki et al. (2008), Goodall et al. (2018)
ymfK	Not essential	This study, Yamazaki et al. (2008), Goodall et al. (2018)
degS	Conflicting results	Gerdes et al. (2003), Goodall et al. (2018)
fldA	Conflicting results	Gerdes et al. (2003)
folK	Conflicting results	Goodall et al. (2018)
ftsE	Conflicting results	Goodall et al. (2018)
ftsK	Conflicting results	Gerdes et al. (2003), Goodall et al. (2018)
ftsN	Conflicting results	Gerdes et al. (2003), Goodall et al. (2018)
ftsX	Conflicting results	Gerdes et al. (2003), Goodall et al. (2018)
polA	Conflicting results	Gerdes et al. (2003), Goodall et al. (2018)
secD	Conflicting results	Goodall et al. (2018)
secF	Conflicting results	Goodall et al. (2018)
asd	Other / False negative
birA	Other / False negative
can	Other / False negative
cca	Other / False negative
coaA	Other / False negative
coaD	Other / False negative
coaE	Other / False negative
erpA	Other / False negative
fbaA	Other / False negative
folC	Other / False negative
folD	Other / False negative
glmS	Other / False negative
gpsA	Other / False negative
grpE	Other / False negative
hemG	Other / False negative
hemL	Other / False negative
lexA	Other / False negative
ligA	Other / False negative
murJ	Other / False negative
nadE	Other / False negative
psd	Other / False negative
rho	Other / False negative
ribB	Other / False negative
tadA	Other / False negative
thiL	Other / False negative
ubiA	Other / False negative
