# Supplementary material for: Genome-wide CRISPR-dCas9 screens in E. coli identify essential genes and phage host factors
Source: PLoS Genet. 2018 Nov 7;14(11):e1007749. doi: 10.1371/journal.pgen.1007749 (PMC6242692; doi:10.1371/journal.pgen.1007749)
Supplement: S4 Table — Each sgRNA is indexed with its position, orientation (ori), strand (coding), information on the targeted gene (gene, essential, gene_left, gene_right, gene_ori) and computed fold change for each phage (log2FC_lambda, log2FC_T4 and log2FC_186). (CSV) [file pgen.1007749.s014.csv]

target	position	ori	gene	essential	gene_left	gene_right	gene_ori	log2FC_lambda	log2FC_T4	log2FC_186
AAAAAATGATGACGCAACGT	143931	-	yadH	FALSE	143702	144472	+	0.386708532844976	-0.99973111972526	0.240616482931701
AAAAACCCGCCCTGTGCTTC	3295532	+	yraQ	FALSE	3295120	3296160	-	0.424333172714288	-1.17959561618412	0.68174715198457
AAAAAGCTGCTGTTCGCTCT	1605998	-	tam	FALSE	1605370	1606128	+	-0.00681714640371228	-1.21310411063821	0.272982657984501
AAAAATCAGCATACCGGCGC	4560345	+	yjiJ	FALSE	4559520	4560698	-	0.843709370059526	-0.928963124746555	0.80906553876275
AAAAATCATCTTGCACCTCC	1758560	+	sufD	FALSE	1758544	1759815	-	1.07254382697949	-0.582753780107183	-0.360074688456639
AAAAATCGCCATGCTCTGAC	4339385	+	melR	FALSE	4338743	4339651	-	0.524800975283964	-0.916228418739399	-0.0352419979212038
AAAAATGCAATCCCTGCTCG	742658	-	ybgI	FALSE	742050	742793	+	0.0020087466037905	-1.70041761903731	0.00228007432324982
AAAACACTGGCTTTTGCAGC	3724233	-	wecH	FALSE	3723910	3724905	+	0.373917309817644	-0.840159952615594	0.653879197925282
AAAACATTGGTGTGATCGCG	738488	-	ybgA	FALSE	738224	738733	+	0.406882604766654	-1.21587648048182	0.625349555927223
AAAACCAGCGTATCGATCTG	3705019	+	dppA	FALSE	3704121	3705728	-	-0.237033703456483	-0.792589698584575	-0.084262137524073
AAAACCATTTACCGTTGCGT	2489703	+	oxc	FALSE	2488278	2489972	-	0.357244931704392	-0.963719140497576	-0.228906303546773
AAAACGACCGCCGCCGCCAC	3389448	+	tldD	FALSE	3388605	3390050	-	1.12073706646604	-1.22764960446719	0.808960166318075
AAAACGATCTGCCGCTCGTG	1946334	+	nudB	FALSE	1946204	1946656	-	0.666975167152879	-0.544721200932498	0.22842584904465
AAAACGATGGTGAAAGTCGT	1375235	-	ycjS	FALSE	1374856	1375911	+	0.653663148576959	-0.878748780585503	0.77565685328209
AAAACGCGCCACACGCTCCT	162976	-	hrpB	FALSE	162105	164534	+	0.74849340054901	-0.574293672287763	0.0676191768060686
AAAACGGGTTTACTTTCGCC	3751666	+	yiaV	FALSE	3750986	3752122	-	0.00355993077578412	-0.527062597884893	-0.0528930833354312
AAAACGGTTGTATAACGTGC	416000	+	sbcD	FALSE	414974	416176	-	0.504345377457527	-0.218231134389897	0.777755815405454
AAAACGTGTACTGATCGTCC	1681211	-	rstB	FALSE	1680906	1682207	+	1.27343313765024	-0.349006696135857	0.773140053209942
AAAACGTTTTGCCGTATCGT	2578247	-	tktB	FALSE	2577658	2579661	+	0.301119742788487	-0.597493823640501	0.321375256471172
AAAACTCCACCGCGTCTTCA	4075846	-	yiiD	FALSE	4075472	4076461	+	1.07345665959195	-1.97835710549216	0.841834977974137
AAAACTCTGGCGTGAAGACC	2082075	-	sbcB	FALSE	2080780	2082207	+	0.620492433092895	-1.31795110240666	1.10725286497275
AAAACTGCCGTAGTAACTAC	1520589	+	yncD	FALSE	1518987	1521089	-	0.384914173322515	-1.44874844757709	-0.137596065980895
AAAACTGCGCCACGCTCTCG	2499748	-	ypdC	FALSE	2499152	2500009	+	0.954355585093238	-0.429625428942174	0.209011851501385
AAAACTGTGTCGACGCTGAC	2959665	+	recC	FALSE	2957082	2960450	-	1.11179733889127	-0.767818343958022	1.31006356350785
AAAACTTCGTCGCTTCCCCG	3310625	+	truB	FALSE	3309855	3310799	-	0.840480631689028	-0.851300534586368	0.906221362301973
AAAAGACGCAGCCCACGGTC	1882367	-	yeaV	FALSE	1881212	1882657	+	0.388556952540921	-0.834833052919413	0.286693383050813
AAAAGACGCTGCTTAACTCA	3473647	+	tusD	FALSE	3473354	3473740	-	1.63607003964035	-1.13025060853641	0.792165598645601
AAAAGCCCTGCTCACGGGTC	3589283	+	ugpB	FALSE	3589032	3590348	-	0.4916564377924	-0.861070895731184	0.366894594509919
AAAAGTGCAATCGCCAGCTC	1111775	-	opgH	FALSE	1110086	1112629	+	0.166473454579353	-0.795751065465824	0.335982692687299
AAAATAGCCTTGTTGCGATC	3858053	+	yidK	FALSE	3856424	3858139	-	-0.16049150822685	-0.794848372359271	0.220621054478788
AAAATAGTGGTGCCAAGTTG	632845	-	ybdL	FALSE	632809	633969	+	-1.17476796491436	-1.45636854241145	0.36368672000618
AAAATATACGTGCAGCTACC	948491	+	ycaN	FALSE	947883	948791	-	1.41185105903347	-1.17478767646368	1.35505937152603
AAAATCGATCTCACCTTCAG	1415216	+	recE	FALSE	1412810	1415410	-	0.496534318338969	-0.55909799483064	-0.237633587046881
AAAATCGCCAGCGTATTGCC	1836079	-	ynjC	FALSE	1835281	1836771	+	0.604651474207152	-1.20891975089556	0.0494718031733304
AAAATCGGTGACGCGCTGCC	532060	-	allA	FALSE	531675	532157	+	0.45703211303907	-0.830342989592085	0.544430374882556
AAAATCTTGTGCAGCATCGC	2016474	-	fliK	FALSE	2016410	2017537	+	-0.310299191042123	-1.09116504229478	-0.494392218091712
AAAATGTCATCGCGTTCGGT	612242	-	fes	FALSE	612038	613162	+	0.252979952644044	-0.979155629005079	-0.241393601363061
AAAATGTGGCTTCGTCTCAA	2699503	+	pdxJ	FALSE	2699020	2699751	-	0.11466419426103	-0.896521710627422	0.37480360055488
AAACAACTTGCCCCAGAACT	770835	-	cydA	TRUE	770681	772249	+	0.400695245611481	-2.19285917427168	0.492432430197048
AAACAAGATCTCGCGACTGG	4096186	-	rhaS	FALSE	4095759	4096595	+	0.579959644659102	-1.36741728198627	1.09981748976713
AAACAAGCCTAACGTCCATG	3262974	+	tdcC	FALSE	3261708	3263039	-	-0.135132603602643	-1.13261247523411	-0.567191277135696
AAACACAATTCGCCCGCTGG	3591290	+	livF	FALSE	3590747	3591460	-	0.139508621354863	-0.936838603703209	-0.10811109280604
AAACACCACCTGGTCAAAGC	1784498	+	ppsA	FALSE	1782758	1785136	-	1.21233228002383	-2.1395168184186	0.92195958081029
AAACACGAATCGGTAATTTA	192484	-	pyrH	TRUE	191855	192580	+	1.32700011233939	-1.22725669946186	0.281129728535802
AAACACGCGGCTGTAAGACG	2458876	+	yfcZ	FALSE	2458672	2458956	-	0.783787547229176	-0.615708457727415	0.860283130523451
AAACAGCAAAGCCATGTGCA	1342226	+	yciT	FALSE	1341621	1342370	-	0.437909420862037	-1.03784654781989	-0.384901415133136
AAACAGCATGATTAAGTCGC	2136179	-	yegH	FALSE	2135926	2137509	+	0.28367976032207	0.943521655892332	0.30178482692053
AAACAGCGTGGCGGCATGGC	4566525	+	mdtM	FALSE	4565310	4566542	-	0.290739905793248	0.098328279204033	0.49631785442415
AAACAGCGTTCCGGCAAAAC	3592535	+	livM	FALSE	3592226	3593503	-	0.923553352050613	-0.758827299288016	0.948150379471657
AAACAGGCGGCCCAGTACTG	3159119	+	ygiQ	FALSE	3156949	3159168	-	0.233360821172717	-1.31319917933556	1.08949575262099
AAACAGGTCGCGGTCCGACT	976303	-	mukB	TRUE	975549	980009	+	1.16431013650978	-0.653611294628954	0.921510763183115
AAACAGTGCGCCGATGGTTC	2508109	-	yfeO	FALSE	2507652	2508908	+	-0.0139731542674948	-1.11237140628899	0.132178251021552
AAACATATCCTTGATCCAAC	167230	-	mrcB	FALSE	164730	167264	+	0.31446781438465	-1.75215317141377	-0.107950636075968
AAACATCATGTTTCAGTAAC	84964	-	leuO	FALSE	84368	85312	+	0.24562396003475	-0.506731773770169	0.0423712944884008
AAACCACCCGCAACAGGTTC	3826582	+	gltS	FALSE	3825483	3826688	-	0.62122177023731	-1.12546874458157	0.42472406552023
AAACCACGCTGAAGCACTCC	2461716	-	yfdF	FALSE	2461034	2462092	+	0.386240362282308	-0.575915587202535	0.117151859493603
AAACCAGTCATCCCAACGTT	1964789	+	cheZ	FALSE	1964417	1965061	-	0.560996368896313	-0.887625014625157	0.213555669380599
AAACCATGAACCAATGGCAG	2006761	-	yedE	FALSE	2006301	2007506	+	0.614613734899316	-0.824828437610196	1.82688434658998
AAACCCCCTCCTGCGCGTTG	4582810	+	hsdR	FALSE	4581272	4584838	-	-0.66405471280236	-0.541980028899898	-0.710744979748588
AAACCGACCGCGCCGCCTTT	2011559	-	fliF	FALSE	2011253	2012911	+	0.925732464745503	-1.57111765742258	0.749215645460263
AAACCGTTTCTGTTTTCGTC	4267856	-	aphA	FALSE	4267437	4268150	+	-0.216540473362042	-0.82160194893854	-0.7806023990669
AAACCTTGCTCCGCACCACA	2916623	+	gudD	FALSE	2916067	2917407	-	0.724916196279541	-1.1258784736841	0.384252663326949
AAACCTTTCATCAGTTCCTC	1227018	-	ycgL	FALSE	1226904	1227230	+	0.110320787187012	-1.38941050575464	-0.338408319076897
AAACGCAGACGCTCGCCATC	2353648	-	glpC	FALSE	2353543	2354733	+	0.952756458407205	-1.48041446490486	0.779118366777725
AAACGCATCCTTTCAATCAG	2621156	-	ppk	FALSE	2621066	2623132	+	-0.448030222219322	-0.564253265181826	0.427740332783282
AAACGCCAGCCCCACCATAA	4281639	+	actP	FALSE	4281276	4282925	-	0.74858268292808	-0.791308239563962	1.13229825251417
AAACGCCCCCCCGTTTCACC	3428941	+	tsaC	TRUE	3428865	3429437	-	-0.781195644583767	-0.518947173404054	-0.310996905971634
AAACGCCGATCAGTTTACGA	3869039	+	dgoT	FALSE	3868461	3869753	-	0.325558841573301	-1.16052706359963	0.367241138315374
AAACGCGCAGTGCGGCATTA	4334304	+	adiC	FALSE	4333717	4335054	-	0.887749192546491	-0.743881964969475	0.533882833801639
AAACGCGCCCAAACGTAAAC	213202	-	tilS	TRUE	212331	213629	+	0.70126006317535	-1.42702382560584	0.0793912294988989
AAACGCGGTTTCCCACGCCC	3135222	+	gss	FALSE	3134685	3136544	-	0.681821898816467	-0.406785338964882	0.299020542020672
AAACGCTGCCGGGAGACTGT	2168113	+	gatR_1	FALSE	2167717	2168163	-	0.71505945498099	-0.70329178766017	0.678472356503376
AAACGCTTTCATTTTCCCGC	1512201	-	ydcU	FALSE	1511855	1512796	+	0.400575061661318	-1.50079229005701	0.1911308098068
AAACGGAACCCAACAACTGT	2806918	-	ygaY	FALSE	2806634	2807515	+	0.912389539924679	-0.585734156956851	1.10576568173517
AAACGGCAAATCCTGTACTC	810514	-	bioF	FALSE	809604	810758	+	0.308488843121117	-0.408699998295169	0.388769503355021
AAACGGGTCGTGGCAGTTGT	2214399	+	yehW	FALSE	2213767	2214498	-	0.532980776759669	-0.367024293272704	0.400333505639629
AAACGTAGTACCAGCCCAGC	2160531	-	mdtD	FALSE	2159488	2160903	+	1.1328107717078	-1.22629027601308	0.943761534431747
AAACGTATTCGGGATACCAT	464508	+	queC	FALSE	464076	464771	-	0.766613988789072	-0.673747697864839	0.264309870142036
AAACGTGTACTGATCGTCCA	1681210	-	rstB	FALSE	1680906	1682207	+	-0.207482825570559	-0.203184974138346	-0.263803601565368
AAACTCATCGTTCAGAGTGC	3357539	-	gltD	FALSE	3357220	3358638	+	-0.35259908100009	-0.321920170218075	-0.279853774407342
AAACTCCCCATTCGCCGCGA	1822836	+	ves	FALSE	1822386	1822961	-	0.457315635759419	-0.72699378788197	0.125100183136689
AAACTCGGTCATAAACCACC	1038278	-	appC	FALSE	1036963	1038507	+	1.37280893676019	-0.926300915748622	1.26892864483484
AAACTCTGCAGACGGTTTCT	1583260	+	ydeP	FALSE	1582231	1584510	-	-0.239324577024969	-1.04314720086555	-0.273903137437351
AAACTGCGCGCCCGCCTGCT	1779771	-	ydiS	FALSE	1779419	1780708	+	-0.136327768783116	-0.341645013825414	0.154989236416692
AAACTGGTGCTGGCTTTCAA	1251109	-	dhaR	FALSE	1250289	1252208	+	0.97530956170011	-0.555615553979236	0.957176018330892
AAACTGTCGATTCTTCGCGC	1061457	-	torD	FALSE	1061022	1061621	+	-0.165834950918787	-0.561866334798513	-0.305748500279719
AAACTTCTGCACCGTGACCG	4057962	-	typA	FALSE	4056430	4058253	+	0.0563252579343201	-1.11609789203122	0.777071343142795
AAAGAACGGCGAGGCCACGT	4020943	-	tatC	FALSE	4020759	4021535	+	0.875168065890153	-0.617179524077215	0.935962598814848
AAAGAAGTAGTCGGCGTGCG	4422063	-	ulaF	FALSE	4421723	4422409	+	0.39828092802424	-0.939342586679174	0.676357928481886
AAAGACCGACACTTTACTGC	2612038	-	focB	FALSE	2611956	2612804	+	-0.0934604501121458	-0.97705779415698	0.00546157399823162
AAAGAGCGATCCGTTCAGAT	3127368	+	yghO	FALSE	3127065	3128237	-	-0.359273036257322	-1.2669998778025	-0.0893360472893673
AAAGATCAACCGCCGCCTGG	507657	-	ybaQ	FALSE	507442	507783	+	1.32305860473078	-1.85508856483604	1.01045121673476
AAAGATCGTCACCGGCAGGT	3906722	+	pstA	FALSE	3906572	3907462	-	-0.0584157432481887	-1.03116093841175	0.354977561562236
AAAGCACTTCCTGATTGGTT	2678970	+	yphG	FALSE	2677486	2680767	-	0.41217682848056	-0.984894456726564	0.319225739705919
AAAGCATACGCCGAGCGCCA	2874634	-	iap	FALSE	2874603	2875640	+	0.94947991618667	-1.38377468279636	0.713360221933015
AAAGCCACGCGCTCTACGCC	2170999	+	gatC	FALSE	2170945	2172300	-	0.379359765528763	-0.5929471958709	0.531375519668942
AAAGCCCGGCCAGCCCGCTG	2767976	-	yfjR	FALSE	2767725	2768426	+	0.443445864695005	-1.0363236745996	0.991354854842084
AAAGCCGACGCTGTAATCGA	4617378	-	deoA	FALSE	4616252	4617574	+	-0.122617723059261	-1.46267746051453	0.135365276604995
AAAGCCTGCAACGTCTCTTC	836615	-	ybiC	FALSE	835574	836659	+	-0.101671293426174	-0.735944748227594	-0.254122633125497
AAAGCGACGTAGTGTTCTTC	1660422	-	ynfF	FALSE	1658580	1661003	+	0.863516764268672	0.251301834261146	-0.031874138746854
AAAGCGAGCTACTTGTACTT	667024	+	mrdA	TRUE	665539	667440	-	0.398123064505758	-0.319162079916307	0.240888039468856
AAAGCGAGGACTACCCGCCA	996721	+	ssuE	FALSE	996160	996735	-	0.428309746960477	-0.724649524589946	-0.645155557767246
AAAGCGCAGGCAGCTCCCGT	1949739	-	yecE	FALSE	1949419	1950237	+	0.254786499515983	-0.136748842417271	0.0863100913376969
AAAGCGGCTGGCGGTCAGAT	615829	-	entF	FALSE	613380	617261	+	0.809590291224943	-0.834738096874832	1.33199273527701
AAAGCGTTCCACTGTTCTTG	3526297	-	yrfF	TRUE	3524491	3526626	+	0.941207783369672	4.2042411983122	0.720319423182501
AAAGCGTTTACGCGATGCAC	3302739	+	mtr	FALSE	3302595	3303839	-	0.853697017745913	-0.176480629251277	0.114429583395927
AAAGCTGCCAACCAGCCCCT	960118	-	ycaL	FALSE	959487	960251	+	0.834988871461419	-1.12949255407917	0.86169114277478
AAAGGAAGAACCGCAACCGC	176923	-	erpA	TRUE	176610	176954	+	0.534158306944032	-0.612554950602104	-0.251884028974113
AAAGGCGTCAGGCGTCTGCG	3111266	+	yghG	FALSE	3111089	3111499	-	-0.0542499477640312	-0.895438073496551	-0.0825112948069086
AAAGGCTTGCTGGTAGCGCG	3871730	+	dgoK	FALSE	3871619	3872497	-	0.165689961656328	-0.257829193640916	-0.39305535040892
AAAGGTATCTCCGGCAGCAA	3936065	-	rbsK	FALSE	3935317	3936246	+	0.237525787585055	-0.597647734551329	0.652550056196652
AAAGGTCACCCACTGCGTTA	197303	-	rseP	TRUE	196546	197898	+	0.529588877391288	-0.959604020433662	-0.443657260647845
AAAGGTCATCTGTGCGGCAG	150831	+	yadC	FALSE	149715	150953	-	0.221242208981768	-0.785680317011885	0.330059071960185
AAAGGTGACGCGTAATGTTG	1873764	-	yeaN	FALSE	1873697	1874878	+	1.28923884688257	0.0759787327289146	1.13078940150383
AAAGGTGATCAGCACGCCAT	3822110	-	spoT	TRUE	3820423	3822531	+	0.12411294585228	-1.76268028308619	0.130781594234951
AAAGTACCGTTGGTGTACCA	2226369	+	mdtQ	FALSE	2225345	2226433	-	1.44085581769744	-1.3213206409596	1.53472547959699
AAAGTATAGTCGGTCAGTCC	3671327	-	yhjC	FALSE	3670365	3671336	+	0.532948165591597	-0.759380736840439	0.830636207968791
AAAGTCATCGATGCTGGCAG	2472232	-	yfdQ	FALSE	2472054	2472878	+	0.513975714159402	-1.54098512892951	-0.399293510930105
AAAGTCGACGAATCCCGCCC	4377628	+	frdC	FALSE	4377400	4377795	-	0.162728459398552	-0.476250661888003	-0.161250702488667
AAAGTCGCTTCCGCTGCGCC	2643228	+	pbpC	FALSE	2643035	2645347	-	0.364022514665363	-1.51112057086948	-0.093259733038029
AAAGTGAATCAAGATGCCCC	1461240	-	paaK	FALSE	1460149	1461462	+	0.241952648610897	-0.594149702413536	0.196294269091191
AAAGTGCATAGCGTCGCAAT	243706	-	lpcA	FALSE	243543	244121	+	1.92669600284132	-0.0276024102499565	1.63809077934081
AAATACCAGATGCAGGCCGC	4442220	-	tamB	FALSE	4442135	4445914	+	1.22754609956911	-1.56826906318273	0.501603632047639
AAATAGCGTGATCGTCTTCG	3740186	+	yiaJ	FALSE	3739707	3740555	-	0.153516381432541	-1.26427940566164	-0.133368019622343
AAATCACCCAGTTGCGGCAG	2845166	+	hycD	FALSE	2844511	2845434	-	0.86808203259246	-1.15016655953947	0.522061526413359
AAATCACCTTGTTCACAGGC	1859070	+	ydjL	FALSE	1858280	1859356	-	-0.0459097843120089	-0.74036989504173	-0.170286963451135
AAATCAGCTCAGTTGACGGC	187150	+	glnD	FALSE	185978	188650	-	-0.0424193448561937	-1.11976498994324	0.438400504622848
AAATCATGTTGGCACCGATA	2530559	-	cysK	FALSE	2530431	2531402	+	-0.0246920985287256	-1.02594392720526	-0.0258410986257021
AAATCCACCGTATGTGCCAC	1205891	-	ymfP	FALSE	1205483	1206145	+	0.471966126958061	-0.901899889533634	0.368999894116174
AAATCCAGCACCAGTTTATC	1243608	+	ycgR	FALSE	1243016	1243750	-	-0.0690403626663912	-1.86406296368514	-0.328768284852349
AAATCCAGTCCGTCCATCCG	1966347	+	cheB	FALSE	1965476	1966525	-	-0.148107985435419	-0.940345579454527	-0.612258628607934
AAATCCAGTTCCATACCGCA	2069205	-	yeeP	FALSE	2068810	2069235	+	-0.113681654331506	-1.40816080486885	-0.185519576460637
AAATCCCACTGCCAATCACC	1742590	-	mdtK	FALSE	1741481	1742854	+	0.384932435530423	-1.43087399562025	0.571476070976905
AAATCGACCAGTTTTCCCCA	1881596	-	yeaV	FALSE	1881212	1882657	+	0.642169546700658	-1.4880527074037	0.647512216398434
AAATCGAGCCTGCCGCCACC	4568325	+	yjiR	FALSE	4568185	4569597	-	-0.136872998761412	-1.48378722222123	-0.378404746159644
AAATCGCCAGGTGTGTTGTC	2958894	+	recC	FALSE	2957082	2960450	-	0.591536501476812	-0.413926849250447	0.635261056493451
AAATCGCCCCGCGCGCATAC	4114171	+	glpK	FALSE	4113737	4115245	-	0.160248199343907	-1.31911596811592	0.104833104951575
AAATCGCCGCTTCGTCTTCC	2539179	+	cysW	FALSE	2538826	2539701	-	0.559768019543526	-1.63374925635332	-0.377888011718956
AAATCGGTGATCGCCAGTGC	205234	-	dnaE	TRUE	205126	208608	+	-0.606904733126678	-0.976940397537485	-0.733043495348685
AAATCTTACGCCGTTGAGAC	4478129	-	yjgN	FALSE	4477753	4478949	+	0.013610140642791	-2.1349444309347	0.315081057530306
AAATGACTCGGCAAGACGTT	4271253	+	uvrA	FALSE	4269072	4271894	-	0.91751281155246	-0.219689495639799	0.800149936409806
AAATGATGTTCTTCCGCGAT	1897411	-	yoaD	FALSE	1896451	1898049	+	0.0281538925208934	-0.4317645092867	-0.268641944618505
AAATGCAACGGCAGCATTAG	557691	-	sfmA	FALSE	557435	557977	+	0.519211808216668	-0.746153161142048	0.73068472656348
AAATGCATCGTCATCTTTTA	2739518	-	yfiL	FALSE	2739382	2739747	+	0.442461683850506	-1.08436364154804	0.0983311653517093
AAATGCCAAACGCAACTACC	1157661	-	ptsG	FALSE	1157092	1158525	+	0.852635176673437	-0.658242836878753	-0.0202288449155004
AAATGCCTCGTGGACTATGC	3343905	-	rpoN	FALSE	3342739	3344172	+	0.788213089477475	-0.828949696641656	0.733893000008011
AAATGCCTTCGCCATGTTGA	4190020	+	thiG	FALSE	4189888	4190658	-	0.396718058961184	-0.804728276024745	0.422035038245518
AAATGCGCCACACTGAATAG	3316906	-	argG	FALSE	3316659	3318002	+	0.104577890736637	-1.78447514809956	0.36026134833556
AAATGCGCTTAATCAATTGC	3201418	+	bacA	FALSE	3201332	3202153	-	0.499320877440979	-0.315057471664873	0.0900301237744147
AAATGCGCTTTCACGCCGAT	3044896	+	gcvP	FALSE	3044190	3047063	-	0.158281468951026	-0.4899162671495	-0.420480102411329
AAATGCGGCCGACTGCGTGG	4026262	+	fadA	FALSE	4025632	4026795	-	0.890834210185661	-0.141400175332119	-0.286412059841895
AAATGCGTAATGCGCGGATG	1815422	+	chbF	FALSE	1815172	1816524	-	-0.0801415558955145	-0.458715506629043	0.414860833470494
AAATGGTGGCGACCTTTTGT	3986735	+	hemX	FALSE	3985908	3987089	-	1.56922233811853	-1.02460057015188	1.10127700292669
AAATGTGTTTTACCACGGCC	1304459	-	oppF	FALSE	1303788	1304792	+	0.58664682564624	-1.21066382618937	0.505926923446241
AAATTACTGCTGTTCCATGG	1168523	-	bhsA	FALSE	1168296	1168553	+	0.0341217325975664	-1.29990998880557	-0.139576181027156
AAATTATTGTGTCTGATCCT	4435736	-	ytfI	FALSE	4435730	4436668	+	-0.136705670852894	-1.12812632495973	0.359148893433087
AAATTCGAACTCTTCAACGT	4019309	-	ubiB	TRUE	4018249	4019889	+	0.104380556589188	-2.12090076815065	0.192626610391415
AAATTTCGGTGCGATATCAC	2598516	-	bcp	FALSE	2598500	2598970	+	-0.76893031666327	-0.742179716316044	0.0791665897819679
AAATTTCTTTGCGCTCTTCG	3954517	-	ilvA	FALSE	3953354	3954898	+	0.532765259172456	-1.22374830354251	-0.377950774427645
AACAAAACGCACGTCACGAC	2631688	+	guaB	FALSE	2630626	2632092	-	-0.682745499014499	-0.43107087181094	-0.975627302082008
AACAAACGTCCCTGCAACAG	1813106	-	katE	FALSE	1811891	1814152	+	0.781577632037704	-0.678418411283569	0.423312758754835
AACAAACGTTGACTCGATGT	1371388	-	ycjO	FALSE	1371246	1372127	+	0.487667218280028	-0.681395183087128	0.663252087929471
AACAAAGCTGCCAGCACAAA	4560289	+	yjiJ	FALSE	4559520	4560698	-	0.748495735829423	-0.985073712865796	0.517188567232907
AACAACAGCCCCCCCACAAC	3302842	+	mtr	FALSE	3302595	3303839	-	0.115399812314221	-0.2651798275089	-0.281516026943567
AACAACCACCAGCCCCTGGT	946552	-	ycaM	FALSE	946452	947882	+	0.379969552281826	-0.547019456282859	0.602758175887673
AACAACCACTGCCGTCAGAC	3893646	+	adeP	FALSE	3893295	3894632	-	0.185106084413713	-0.58663676910945	0.0209505254593737
AACAACCAGATTGTCGTCTT	2348827	+	glpQ	FALSE	2347957	2349033	-	0.313998470893845	-0.390649720314203	0.337390817284075
AACAACCTGCGCCGAAGAGC	7902	+	yaaJ	FALSE	6529	7959	-	0.629327197945164	-0.214867785857985	0.339788875569305
AACAACGCCGTTAACAACGA	2635922	+	bamB	FALSE	2635496	2636674	-	-1.19105341593096	-0.98991287896624	-1.36971396543096
AACAACGCCTCGTAATGCTC	2854737	+	ygbA	FALSE	2854475	2854828	-	0.576155290090914	-0.305046780332815	0.224005419018737
AACAACGGCAGAAACGCACG	694957	-	ubiF	FALSE	694324	695499	+	0.997170451950515	-1.23835177953149	0.524222875424069
AACAACGGCGCGGCGTCGTG	30728	-	carA	FALSE	29651	30799	+	1.26788748632796	-0.511581348778498	0.0164582321638407
AACAACGGTTGCAACAGCCA	2248229	-	yeiH	FALSE	2247739	2248788	+	0.708214117072696	-0.0848169554951359	0.920879789340979
AACAACGTGAAGGTCGAGGT	2325704	+	yfaP	FALSE	2325389	2326165	-	0.696745160253403	-0.463718449735187	0.363357510502871
AACAACTGCACTACAATTTT	4367669	+	yjeH	FALSE	4367179	4368435	-	0.0166738853751348	-0.95566622723818	0.731760635315766
AACAAGCTCCTTGGCTGGGA	3683057	+	yhjK	FALSE	3681653	3683602	-	0.241852674767437	-0.792893421951627	0.475744027632772
AACAAGGATTCGCTCCCGTA	1272788	+	ychN	FALSE	1272469	1272822	-	0.683268380468285	-0.496616213525547	0.649214281403618
AACAAGGCCGATTGCGATAA	3087216	-	galP	FALSE	3086306	3087700	+	0.891656733327957	-0.991665122995947	-0.443959755270354
AACAAGGCGATAACCTGCTC	1842282	+	ynjI	FALSE	1841855	1842895	-	0.809383640377371	-1.23529226821647	0.885903217262436
AACAATACGCACCGGGCTTC	1056061	-	torT	FALSE	1055484	1056512	+	0.388108730073783	-0.473927700414976	0.134907764940638
AACAATATCCAGCACGTTCC	537737	-	ybbW	FALSE	536857	538311	+	1.34780652711882	-0.589818529746533	0.725575374352118
AACAATATTAATCCCTGCTT	1336708	+	ribA	TRUE	1336594	1337184	-	1.60530063229363	-0.363115668401178	0.774689373618673
AACAATGCGCACATCGCCGA	2132468	+	wzc	FALSE	2131514	2133676	-	0.270859336331763	-0.756841417635903	0.526207882601977
AACAATTGATCGTCTGTGCC	406129	-	aroL	FALSE	405629	406153	+	0.332940720985521	-1.0999102412544	0.400464362064367
AACAATTGTGCCATCCCGCG	1074287	+	putA	FALSE	1074143	1078105	-	0.447524991405136	-0.621258350266473	-0.318588604893398
AACACACACAATCCGTGTGC	3567400	+	glgX	FALSE	3567369	3569342	-	0.824763799694624	-0.270993188413959	0.284275286911733
AACACACCAGCACGCTGGGC	981323	-	ldtD	FALSE	980270	982117	+	0.330372958459886	-0.51832214763904	0.125787212994392
AACACCACCGCCACGCCAAT	2811163	-	emrB	FALSE	2810638	2812176	+	0.168810019819712	-0.846082843924641	0.307648113725707
AACACCACGTTGCCAAACCA	3137388	-	yghU	FALSE	3136749	3137615	+	0.136243801133323	-1.02355786375587	0.5887131560398
AACACCAGCGGTTTCGATGC	3641766	+	prlC	FALSE	3641163	3643205	-	0.650828007614816	-0.776153836750063	0.272501973322173
AACACCAGGATGACGGCTAA	4558123	+	yjiH	FALSE	4558020	4558703	-	0.296600575493722	-0.536192967290563	0.159577919473175
AACACCATAGGGCAGGCGTA	1820720	-	nadE	TRUE	1820482	1821309	+	0.728834489129569	-0.0902946839900434	0.659293530972927
AACACCATCACCGGACGTAG	3751389	+	yiaV	FALSE	3750986	3752122	-	0.520453267410131	-0.337095081871161	0.364782251784932
AACACCATTTCCATCGGACT	3483740	+	yhfA	FALSE	3483436	3483840	-	0.453657560724733	-0.647562032656221	0.577997472025495
AACACCCAGCGTTGCCAGGT	3603840	-	yhhN	FALSE	3603774	3604400	+	0.862760250106406	-0.211533583693379	0.323348259909696
AACACCGCCGCCGCATCCCT	2353461	-	glpB	FALSE	2352287	2353546	+	-0.12074471284427	-0.461775621478772	-0.502288431449862
AACACCTGATCGCTGTGATA	3494669	-	nirD	FALSE	3494573	3494899	+	1.81028378225818	-1.18673622676294	1.20951468635178
AACACCTGCCAACATCAGTT	4307208	+	alsC	FALSE	4306512	4307492	-	0.558629073864601	-0.295752258926102	0.529254389142854
AACACGCCAACATACTGCAA	1316899	+	trpC	FALSE	1316451	1317809	-	0.633525519720912	-0.40182364940776	0.62316201614073
AACACGGGTGCGGTAACTCA	2400218	+	nuoC	FALSE	2400077	2401867	-	0.901593788036591	-0.610126550263882	0.418322979972743
AACACGTCACATGAATGTTC	2708454	-	nadB	FALSE	2708442	2710064	+	0.500860412929831	-0.221036370644066	0.214801817738448
AACACTGAACGCTATACAGC	3327016	-	dacB	FALSE	3326985	3328418	+	0.218373123177497	-1.19768793565602	-0.333823009547598
AACAGAACGCCCCACGACCG	1041463	+	etk	FALSE	1041253	1043433	-	0.754750081620991	-1.72261920902869	1.02888635551103
AACAGAACGCGCTGCGTGGC	4622055	+	lplA	FALSE	4621124	4622140	-	0.584706140554212	-0.827317212550852	0.194120131439648
AACAGACGCGCATTGTCTGC	692567	+	ybeZ	FALSE	691561	692640	-	2.52007745629056	-0.434159116599174	0.750674391758148
AACAGAGTGAAATGGGCTTC	3921441	+	rsmG	FALSE	3921080	3921703	-	-0.014342210510873	-0.270343030929053	0.78580549608752
AACAGATCGCTGGAGCCAAC	3401065	+	csrD	FALSE	3399414	3401354	-	0.817216971779831	-0.985110119283879	-0.230834438163983
AACAGCACAGCCAGTGATTC	1522144	-	yncE	FALSE	1521331	1522392	+	0.625434702476594	-1.42196324166462	-0.0424690318860296
AACAGCACCACCATAGGTTC	1852729	+	ydjF	FALSE	1852120	1852878	-	0.120686027044752	-0.617165290835086	0.344206221703567
AACAGCACTTTCTTGTCCGT	629360	-	cstA	FALSE	629117	631222	+	0.386076227797959	-0.463139250576924	0.0793117425308713
AACAGCCAGTCGAGCAGTTG	4250595	-	ubiC	FALSE	4250529	4251026	+	0.306295651689124	-0.957943854288818	0.797719458397435
AACAGCCAGTGCGACTTGAC	4311512	-	rpiB	FALSE	4311373	4311822	+	0.719737451320394	-0.659779995814704	0.168192736486113
AACAGCCCCTGCAAATAGCG	1135114	-	flgH	FALSE	1134787	1135485	+	0.338267091197801	-0.396442519453311	-0.17290019844966
AACAGCGCAGTAAGTACGCT	3905042	+	phoU	FALSE	3904876	3905601	-	0.927675284242317	0.524581221251714	1.05090750687539
AACAGTCTTACAGTCCCAGC	1902755	-	manZ	FALSE	1901919	1902770	+	0.656130226218524	-0.605184384599322	-0.0962643159582693
AACAGTTCAGCATAACGTTC	1778464	-	ydiR	FALSE	1778425	1779363	+	0.325137694308652	-0.648881411125167	0.0885605678644948
AACAGTTCGCGGCTGCTTTC	1275571	+	narX	FALSE	1275045	1276841	-	0.338002411984246	-0.921516071858754	0.191822217315933
AACATACCAGTCGCGTTTTA	3376644	+	rplM	TRUE	3376245	3376673	-	-0.372845622000589	0.397191761003241	0.509912167709405
AACATACGCAAGATGGCTTC	187533	+	glnD	FALSE	185978	188650	-	1.649394718899	-0.297981213053586	0.348174323404715
AACATACGTTCGACAGCGGA	2202804	-	yehL	FALSE	2202618	2203706	+	-0.21863031433318	-0.130143365133803	-0.291615316226976
AACATAGGTGCCATTGGTTG	2494325	-	lpxP	FALSE	2493667	2494587	+	-0.784163973016185	-0.805156641315577	-0.423769253043195
AACATATCCATGGAGCCAAG	2924348	-	ygdH	FALSE	2924330	2925694	+	0.838284118883004	-0.789009950340649	1.11350958185865
AACATCACGCGAGTTGCTGC	1928932	-	purT	FALSE	1928905	1930083	+	0.889975598741948	-0.770106360418577	0.539323069075632
AACATCATGCCTATAATGGC	567793	-	emrE	FALSE	567538	567870	+	-0.168417876931305	0.14329967780107	0.108806943204885
AACATCCCGTAGGCATGACC	2473474	-	yfdR	FALSE	2473006	2473542	+	0.193769114567402	-0.123282070924623	-0.0597924906168891
AACATCCTGATCATAGTTGA	392909	-	yaiU	FALSE	392239	393642	+	0.0791369902406546	-0.439887387869777	0.240825066420702
AACATCGACGCTACCGGTTG	95446	-	murF	TRUE	94650	96008	+	-0.425088117819127	-0.346691066823636	0.781502676427626
AACATCGCAGCCTTCCAGGG	3842447	-	adeD	FALSE	3841987	3843753	+	-0.00278340892751753	-0.395877445849699	-0.248374883858012
AACATCGCCACAGGTATTGA	3167213	+	ygiV	FALSE	3166771	3167253	-	0.623046061782033	-0.495093245258402	0.627689804909981
AACATGACGTAATAGCCAGT	1642080	+	ydfU	FALSE	1641279	1642328	-	0.324326154171049	-0.687589670918773	0.214589211009123
AACATGATCACGTATCTGGG	321725	-	ykgF	FALSE	321562	322989	+	0.0304129706733055	-0.286363833943479	0.242181458806339
AACATGGGTAAACATCGCCA	2916367	+	gudD	FALSE	2916067	2917407	-	-0.439438059823095	-0.551931574546245	-0.686014632944308
AACATGGTGTAATACAGACC	150586	+	yadC	FALSE	149715	150953	-	0.14375446978801	-0.524780867275628	0.216154958978447
AACATTCCATAACCCAACAC	3180761	-	zupT	FALSE	3180572	3181345	+	0.819027489489258	-1.04642672917317	0.464247866213384
AACATTCGCTTTTGATGGGC	4273722	-	yjcC	FALSE	4273494	4275080	+	0.790330097302129	-0.634741576632047	0.570373840769285
AACATTTGCGCCATCCACGC	4131332	-	metF	FALSE	4130639	4131529	+	0.349988685122011	-0.713990099328708	-0.075013008901842
AACCAACGACGCTGTTTATT	48729	-	kefC	FALSE	47769	49631	+	0.777598716913841	-0.860683304780593	0.523316947910782
AACCAATATTCGCTGACTTC	2387528	-	yfbP	FALSE	2387138	2387986	+	0.20366177523778	-0.922450307250694	0.171946479563483
AACCAATGAATGGCGAAACT	2940285	+	gcvA	FALSE	2939672	2940589	-	0.602694494802496	-0.659325349907879	-0.132982329482285
AACCACACCTTTGGCTACAT	254712	+	pepD	FALSE	254259	255716	-	0.826755864682347	0.31919159224345	0.107434737788707
AACCACCATTTACTGTCTGT	4280681	+	yjcF	FALSE	4279806	4281098	-	0.501088876448255	-0.658562043476665	0.194079204910236
AACCACCCGTCCCCAGTCAG	2672992	+	yphC	FALSE	2672722	2673783	-	-0.548231838151872	-0.452669682975786	-0.096267115527306
AACCACCGAGGATACAACCG	3244076	-	exuT	FALSE	3243246	3244544	+	0.910596771347926	-0.556969566720325	0.818280431437831
AACCACGAAAATCGAGATTC	2872676	+	cysN	FALSE	2872014	2873441	-	0.420245498362942	-0.305516599389128	-0.255899790807671
AACCACGACAGGTGCATGAA	2351264	-	glpA	FALSE	2350669	2352297	+	0.0708315407503703	0.0532818244739074	0.561441684488402
AACCACGGTAAAAACCATCC	1034485	-	hyaC	FALSE	1034289	1034996	+	0.534208268145593	-0.615539752012904	0.562605087485991
AACCACTGATGGTTCCATGT	1724340	-	nemR	FALSE	1724047	1724646	+	0.64466512782016	-0.334911640811945	0.393991235358285
AACCAGATCCGCTCGTTCTC	2694936	-	mltF	FALSE	2693823	2695379	+	-0.00781698685072811	-0.415758651532753	-0.274057621233595
AACCAGATCGTAACCCCCTT	1509928	-	ydcS	FALSE	1509678	1510823	+	-0.0660942456723372	-0.321289143973231	-0.00606439396021115
AACCAGATTGCCGCCACCAC	1698579	-	malX	FALSE	1697379	1698971	+	0.0737035275349055	-0.264868395987969	0.0740117239889112
AACCAGCCCAATACCGTTGA	3857567	+	yidK	FALSE	3856424	3858139	-	-0.285600175034514	-1.08312512756247	-0.155757175383258
AACCAGCGAAGTCCTTTGTG	3747409	-	sgbU	FALSE	3747255	3748115	+	0.860909421025373	-1.04663660844508	0.552977485467502
AACCAGCGGTGCCCAACGGT	3050476	+	ubiH	FALSE	3050362	3051540	-	0.34669586899076	-0.537016838428855	0.296035295110591
AACCAGCTCCGTGGCTGTAT	1846005	+	selD	FALSE	1844989	1846032	-	0.778783336501831	-0.126628121682855	0.594650196283627
AACCAGCTGCGCAAATGTTC	1923264	-	holE	FALSE	1923132	1923362	+	0.18615566583462	-0.91725357006093	-0.102443113947369
AACCAGTAACGAGACTCTTT	4250733	-	ubiC	FALSE	4250529	4251026	+	0.202002115126435	-0.841931740040057	0.595408330450643
AACCAGTGAATCCAGGCCGC	1263247	-	hemA	TRUE	1262937	1264193	+	1.10613705440871	-0.721742458483986	1.51892254808836
AACCAGTGGTATCGCCGGTC	1661583	-	ynfG	FALSE	1661014	1661631	+	0.0972360826373685	-0.626087589952636	-0.00786769059865618
AACCAGTTCTTCTGGCTCTG	1346721	+	rnb	FALSE	1345002	1346936	-	-0.0848743053427416	-1.34909745789643	0.114924127625181
AACCATCAATCCCATAGTCG	3736866	-	malS	FALSE	3735520	3737550	+	-0.234030195359412	-1.15968456371203	-0.0325225651818292
AACCATCCCTTCACCTACGC	884223	+	ybjH	FALSE	884169	884453	-	0.0523115773971009	-0.0478415772901655	-0.400711459244707
AACCATGACGTGGCGGACGA	1514995	-	patD	FALSE	1513602	1515026	+	1.37008907970237	0.023313456838618	0.533420149586843
AACCATGCCAACATTAGCGC	2521900	+	xapB	FALSE	2520751	2522007	-	0.0275168430032667	0.0294828490791535	-0.122360524831352
AACCATGCCATGTTGATGTA	3798539	+	waaY	FALSE	3798290	3798988	-	-0.252616893491938	-0.511693640805938	3.00688895812235
AACCATGTGAGCCAGTAGCG	2493706	-	lpxP	FALSE	2493667	2494587	+	0.649549724857297	-0.897593356860428	0.0478376085164518
AACCATTTTCATAGTCCATC	4068726	+	yihS	FALSE	4068538	4069779	-	0.719042838473064	-1.15169892163846	0.080984337152466
AACCCACCAGCAACCGCGCG	3615957	-	nikE	FALSE	3615799	3616605	+	-0.173095056021387	-0.689350281632154	0.0432458998569233
AACCCAGGCTGTGTTTGCCC	3120244	+	glcB	FALSE	3119656	3121827	-	-0.52876258351063	0.139145018750038	-0.69332530262094
AACCCATACTTTCACTTCCA	2742478	+	rplS	TRUE	2742205	2742552	-	0.105348559916939	-0.642043843746639	0.431631247149458
AACCCATTGCCGCCTGCATC	4000165	-	corA	FALSE	3999449	4000399	+	0.533076697482096	-0.0299725374658098	-1.3303429490668
AACCCCAGTAATCGTGCTCA	3684835	+	bcsC	FALSE	3683723	3687196	-	0.658836486895372	-0.116684162112926	0.452114481068853
AACCCCATGTGCAATACCGC	2779435	+	ypjA	FALSE	2776168	2780748	-	0.0502344099050557	0.336128996271744	-0.394145148553284
AACCCCCCATATTAATCGCT	2201371	-	yehI	FALSE	2198301	2201933	+	-0.853776190415508	-0.25461849833274	0.0143118337004668
AACCCCCGACATCACACGCA	1133617	-	flgF	FALSE	1133025	1133780	+	-0.73128254995945	0.147945954618822	-1.40583434811691
AACCCCGCCGGACGTTGCGC	371843	-	mhpD	FALSE	371339	372148	+	-0.0227045253676131	-0.165634800690437	0.0876161002297513
AACCCCGGCACATTCATGCC	3075281	+	yggP	FALSE	3074201	3075478	-	0.491276426347779	-0.435696745957239	0.781540562700928
AACCCCGGCACTTCAACCTG	3131600	+	yghS	FALSE	3131266	3131979	-	0.530828875130941	-0.809597432201883	0.639114107787558
AACCCGCATTCTCTTTCACG	2939166	+	rlmM	FALSE	2938165	2939265	-	-0.427174837730046	-0.500180636690455	-0.729150567108671
AACCCGCGATCTTCAGCCAG	3091187	-	yqgE	FALSE	3090959	3091522	+	1.39914925151566	-0.274956889272068	-0.122012527862337
AACCCGCTGCAAGACCACGA	879970	-	dacC	FALSE	879950	881152	+	0.391734347225856	-0.66625559008509	0.523988823031317
AACCCGGCGTGCGCAGGTGC	4623229	-	serB	FALSE	4622918	4623886	+	-0.810811493729199	-0.194308231100824	-0.885774234450373
AACCCTATGGCGACATACAT	820178	-	ybhM	FALSE	820016	820729	+	-0.0662050204050988	-0.50847455986792	0.0808077748435949
AACCCTCACCTTGCAGGGTC	2903413	+	queE	FALSE	2902769	2903440	-	0.974398611400132	-0.412222461942352	0.531200236190517
AACCCTGATAAGCACCATTT	3020990	-	xdhD	FALSE	3019338	3022208	+	-0.626949676733602	-0.0765362163162732	-0.215068574890355
AACCGAAATCACGCTGACCA	3489905	+	ppiA	FALSE	3489747	3490319	-	0.76451888665911	-0.587659562989879	0.575235759965794
AACCGAGACATTACCCGCGA	27396	-	rihC	FALSE	27293	28207	+	0.694732781932796	-0.402714025382829	0.0813000357253017
AACCGAGCGGATCGTGTGAT	1565944	+	yddW	FALSE	1565528	1566847	-	0.936411069003304	-0.689536984951834	0.15139654441631
AACCGATAAATTATTCGCTG	1120576	+	dinI	FALSE	1120465	1120710	-	-0.0789190936253178	-0.570064277167116	-0.04894936815584
AACCGCAAATCCCACACACG	2607228	-	hyfG	FALSE	2606509	2608176	+	0.29239378532589	-0.283320414959223	0.300141743374647
AACCGCAATCAGCTGACCGA	4419003	-	ulaA	FALSE	4418003	4419400	+	0.629957585697128	-1.05350619427789	0.499769449757196
AACCGCACGGGCAATGTCAC	1889400	+	yoaA	FALSE	1889349	1891259	-	0.103358916177666	0.0114345166702234	0.395921075499913
AACCGCATTCGCAGTCCCCA	2258278	+	fruA	FALSE	2257741	2259432	-	0.455564975425894	-0.930958449604572	0.539473337202117
AACCGCCAGATCGGATTTAT	2178604	-	yegU	FALSE	2178117	2179121	+	-0.593367303419132	-0.822603154395364	-0.384869501251603
AACCGCCCGCCTGTTCCAAC	866934	-	gsiA	FALSE	866776	868614	+	-0.0221616601779796	-0.507836787766381	0.240868602273834
AACCGCCGCATCTACCGCGC	3870551	+	dgoD	FALSE	3869873	3871021	-	0.738203176407739	-0.413749919202469	0.175820613655316
AACCGCCGTTTAATCACCGA	359543	-	cynX	FALSE	359216	360370	+	-0.30855413557678	-0.786271963054024	-0.392086477639107
AACCGCCTTTCACTGCCGGA	4055541	+	glnA	FALSE	4054648	4056057	-	0.0248334365184639	-0.611511826000092	-0.192342484500755
AACCGCGCAGCATCTGCGGC	4253145	+	plsB	TRUE	4252066	4254489	-	1.07577026492134	0.589374033703608	1.01322852675371
AACCGCGTTACCTGCACTGG	4616991	-	deoA	FALSE	4616252	4617574	+	-0.554837438590977	-0.189608872743174	-0.189368283819513
AACCGCGTTGGGTCAGCTCC	3595205	+	livK	FALSE	3594474	3595583	-	-0.262409132571812	-0.971605940086762	-0.867573202501687
AACCGGACTGCCTTTAATCA	1896872	-	yoaD	FALSE	1896451	1898049	+	0.694117458237055	-0.416904322520003	1.04019065489672
AACCGGCACGAAACTCGCTC	71202	-	araC	FALSE	70387	71265	+	-0.139130272274606	-0.829515708816311	-0.31671899177132
AACCGGCGGTATTTTGCGCG	1559944	+	ddpA	FALSE	1558955	1560505	-	0.114890040347832	-0.793648202486535	-0.246629110141003
AACCGGCTCTTTACGCGTCC	1446012	-	feaB	FALSE	1445543	1447042	+	-0.368256091050874	-0.658646619208329	-0.736541641583415
AACCGGCTGGCCTAACATTG	1334558	-	acnA	FALSE	1333855	1336530	+	0.0331778508042417	-0.373216210902517	0.245324245321815
AACCGGTACCGGACCCTGGT	3476220	+	slyD	FALSE	3475929	3476519	-	0.684736534397058	-0.0626887266023413	1.41695224581773
AACCGGTACGGGGGCACGCC	967710	-	lpxK	TRUE	967589	968575	+	0.825548971343316	-0.859206109861671	1.18338860411271
AACCGGTTTCCGGCTCGTTC	168287	-	fhuA	FALSE	167484	169727	+	0.88222688185305	-1.18859376449065	-0.0320139939933659
AACCGTAACCGTTGGCCAGT	1702198	+	ydgJ	FALSE	1701292	1702332	-	0.566435666341229	-0.941617539168812	-0.105193049278807
AACCGTACCCCCGGTACGCG	645324	+	citT	FALSE	644340	645803	-	0.272590277565799	-0.609596657149221	0.231372172865613
AACCGTGATAAATGTCACCA	964729	-	ycaI	FALSE	963543	965807	+	1.07220673346885	-1.82489709006502	0.95051656605479
AACCGTGCTCTTTGTAGTAC	8867	-	talB	FALSE	8238	9191	+	0.118142022528773	-0.560775242385594	0.417370714854767
AACCGTTTTCCAGCATCAGC	3249309	-	yqjG	FALSE	3249046	3250032	+	0.419105216068385	-0.886791386024645	0.425674076286113
AACCGTTTTGCGTTGCGGTG	2335210	+	gyrA	TRUE	2334815	2337442	-	0.33294581635503	-0.40870304547396	-0.73356523210399
AACCTCGGCGCAATTTGTTT	3513687	+	dam	FALSE	3513099	3513935	-	1.21403150517296	-0.05453678850927	0.41621545504799
AACCTGGCGCACGATATTCC	1545754	-	fdnG	FALSE	1545425	1548472	+	1.11207413582795	0.0880331970356208	-0.121315182315308
AACCTTCACGGGCCACGGTC	4205228	+	purH	FALSE	4203966	4205555	-	1.90778649395321	-0.919389921766356	0.796455078485035
AACGAACTGCACGAAGTGTT	113847	-	guaC	FALSE	113444	114487	+	0.667475754557297	-0.305079680775422	0.0853143796027735
AACGAAGCTGACGCTTAATG	3978656	-	rffM	FALSE	3977979	3978719	+	-0.0144144105150519	-0.744072436887273	-0.144090966498741
AACGACAATGCCATAATTTG	1920894	+	pphA	FALSE	1920337	1920993	-	0.0759427233462651	-0.422246580258532	0.586829724286964
AACGACACCACAGCCAGTAA	2601477	-	hyfB	FALSE	2599840	2601858	+	-0.043366641040563	-0.308351121266743	-0.494226254417981
AACGACCGACGGATCGCGAC	1508322	-	ydcR	FALSE	1508027	1509433	+	0.206356708777304	-0.226524891954004	0.221402280244262
AACGACGCCGCAGCGCCCTG	2860841	-	ygbK	FALSE	2860357	2861523	+	1.04189180629604	-0.142127892226902	0.0230592797618709
AACGACGCGCCTGCATCGCA	166226	-	mrcB	FALSE	164730	167264	+	-0.0265385109881753	0.14922624137501	-0.523517268226658
AACGACGGGACAGAGCGTAA	3829209	-	yicH	FALSE	3828480	3830189	+	0.978623318498415	-0.400983608253543	0.486090307743847
AACGACGTGCTCGGCATGTT	68254	+	araA	FALSE	66835	68337	-	0.00827858247509563	-0.0443116081246381	0.258292728214147
AACGACTCCAGCGGATCGCG	3759737	+	yibF	FALSE	3759370	3759978	-	0.127824105961091	-0.690951995098818	0.406805641552685
AACGAGTACCAGTCGCGCCA	422567	-	malZ	FALSE	421742	423556	+	-0.125993637457441	-0.284760387033564	-0.201878452656529
AACGAGTGATTATCGTCGGC	4104687	-	fieF	FALSE	4104492	4105394	+	-0.0989659807335649	-0.0734687590904269	-0.188841519692386
AACGATAATCGCCACCGGTG	2804345	-	proW	FALSE	2804032	2805096	+	1.21678524268155	-1.21951203221985	1.83060688299333
AACGATAGGTCGGTTCTGCC	3881386	+	dnaA	TRUE	3880349	3881752	-	-0.488588942833609	-0.735136032970755	-0.18290312915101
AACGATCGACGGTCACCGAG	1334238	-	acnA	FALSE	1333855	1336530	+	0.354525343302521	-0.81552354563606	0.360340238776219
AACGATCGAGCAAGAATACC	4448299	-	ytfQ	FALSE	4447985	4448941	+	0.939210087045391	-0.942498140618149	0.63981015657865
AACGATGCTCAAGCACGAAC	4423623	-	priB	FALSE	4423543	4423857	+	-0.704982578976364	-0.268926452477842	-0.482962723420676
AACGATGTCTGCGTCTTTGA	3005062	-	ygeW	FALSE	3004284	3005474	+	-0.505100550715732	-0.201292952300469	-0.638825789987918
AACGATTTCTGCATCGCTTT	4005444	-	recQ	FALSE	4003887	4005716	+	-0.106475565372083	-0.981218141636628	-0.0369434915116272
AACGCAAACGACGAACCAGT	1967232	+	cheR	FALSE	1966528	1967388	-	0.929502999194382	-0.755784024336888	0.592931658666833
AACGCAAGGGTTAATGTCCC	963612	-	ycaI	FALSE	963543	965807	+	0.0137872627553472	-0.695137129199297	-0.108523871366421
AACGCAATACGCAGCGCAGA	2422798	+	hisM	FALSE	2422539	2423255	-	0.706665022006164	-0.638534924565455	0.260481418423019
AACGCACCACAGTTTCGAGC	1136941	-	flgJ	FALSE	1136594	1137535	+	0.414085660899841	-0.401489336469073	0.340711727956263
AACGCACCATGTTGATGTCC	3106816	+	speC	FALSE	3105042	3107177	-	-0.0927235332195773	-0.13963660905124	-0.261785586995043
AACGCACCGTTAACAATTTG	2145302	+	alkA	FALSE	2144716	2145564	-	-0.231756798767496	-0.489103124304952	0.018422201674869
AACGCACTGACTTCCTGCGC	195134	-	ispU	TRUE	194903	195664	+	-0.505475565898848	0.150476974712045	-0.476168209395806
AACGCAGCATCACATGGTCG	3110567	+	yghF	FALSE	3110076	3110942	-	0.372738051681705	-0.686386875117584	0.115858384643336
AACGCAGCTCGACATAGTGC	1700529	-	add	FALSE	1700257	1701258	+	0.569124233346133	-0.291471264608162	0.132440655295039
AACGCCAGGCGTCCCGGGAT	1258405	+	dauA	FALSE	1258347	1260026	-	0.414827417930461	-0.539438450322371	0.322732811161498
AACGCCAGTAAGATCCCCCA	3419869	-	yhdY	FALSE	3419347	3420450	+	-0.882736462927382	-0.789547298992294	-0.92827226012523
AACGCCCAGATGCTCGTAAT	954737	+	ycaO	FALSE	954095	955855	-	0.205400025535021	-0.538108284888008	-0.219664132369555
AACGCCCATCCCCAGCAGAT	4051023	-	hemN	FALSE	4050068	4051441	+	-0.131865690622141	-0.418661384874517	-0.422254283714473
AACGCCCGAGCGCACTTTGG	2951526	+	recB	FALSE	2950483	2954025	-	0.788577155187256	-0.247986563445918	1.04250288040982
AACGCCCTGACGCGCGCGGC	3605135	-	zntA	FALSE	3604474	3606672	+	0.86244054985491	0.253717756715041	-0.170931127238266
AACGCCCTGGCGGTGGTGGG	906745	+	ybjT	FALSE	906075	907505	-	0.389239468357436	-0.159290057613452	0.605954132557695
AACGCCGCCAAACACGCCGG	3817267	-	yicG	FALSE	3816897	3817514	+	0.576990951655938	-0.362121294631306	-0.0656483486581745
AACGCCGCTTTTACTTCTTC	4400790	-	hflK	FALSE	4400061	4401320	+	-0.454099145872624	-0.50469140092838	-0.270103375993088
AACGCCGTGCCGCTGTCAGC	4450011	-	ytfR	FALSE	4449081	4450583	+	0.0591404385901534	-0.282315520604392	-0.721492176696963
AACGCCTCCCAGCAAAGTCA	2223896	-	yohD	FALSE	2223823	2224401	+	-0.482754513482731	0.0237747981153867	-0.31809993877632
AACGCGAATGCCAATGCGAT	1725365	-	nemA	FALSE	1724683	1725780	+	0.705070594792186	-0.697473790267209	0.510378240188889
AACGCGACCATCTGACCTGA	2538760	+	cysA	FALSE	2537739	2538836	-	0.0215028869855039	-0.00436112819612199	0.190537005713722
AACGCGCAGCCCCAGCAGTG	642903	+	rnk	FALSE	642780	643190	-	-0.136521223894474	-0.0813252410372148	-0.00374136759880932
AACGCGCCAACCAGTACCGT	3647972	-	arsB	FALSE	3646958	3648247	+	0.596990734827244	-0.743121174994463	0.531110093491041
AACGCGCCAGCACGTCCGGG	990243	-	pepN	FALSE	989845	992457	+	0.188870846796691	-0.0191324594261667	0.156443013819989
AACGCGCCTGTCCGCGGATA	3106088	+	speC	FALSE	3105042	3107177	-	-0.327238270845379	-0.197192125427179	-0.247925702151625
AACGCGCGGCGTTTCGCTGG	4547150	-	fimH	FALSE	4546831	4547733	+	-0.0864085581618702	-0.30353998988082	-0.465976195678683
AACGCGCTCACAGCCTGGCG	3418615	-	yhdX	FALSE	3418156	3419337	+	-0.0490508334042663	-0.260402522866118	-0.188843664947518
AACGCGGCAGCAACCGCTTC	4188852	+	thiH	FALSE	4188758	4189891	-	0.241499479604242	-1.22242897636585	0.19571143652165
AACGCGGTCATTAAAGACTG	4195514	-	nudC	FALSE	4194926	4195699	+	-0.229684186971854	-0.524841158430806	-0.611604044659315
AACGCGTCGCGGGAAGGCAT	213132	-	tilS	TRUE	212331	213629	+	0.134360673544215	-0.88679143094916	-0.250632353476607
AACGCGTGCGCACTGTCCTG	1850463	-	pncA	FALSE	1849911	1850552	+	0.26118021237808	0.115534817402243	0.0367752244884376
AACGCTATAGTTCTGGCTAA	2291421	+	ccmF	FALSE	2290983	2292926	-	0.878457976913239	-0.579844887201028	0.329315095214008
AACGCTGCCGCCGTCGCAAA	2294424	+	ccmB	FALSE	2294384	2295046	-	0.762196018565756	-1.29559080093075	0.249266378512249
AACGCTGCTCAATGCGTTGA	4397904	-	miaA	FALSE	4397275	4398225	+	0.295393769869515	-0.321871761817146	0.310062363239749
AACGCTGGTGTGTTTGTCAC	2451149	+	yfcT	FALSE	2450378	2451274	-	0.25623325494609	-0.221808082296185	0.0574936516423657
AACGCTGTGGGTATTGTCGA	3284104	-	agaD	FALSE	3283500	3284291	+	1.34097809991033	-0.940727028028739	0.484049063885467
AACGCTGTTGGCTTCAGCCT	3346112	-	npr	FALSE	3345988	3346260	+	0.402468451404315	-0.652583071342855	-0.154573354120591
AACGCTTTGCTGCCTTCCTC	2221476	-	dld	FALSE	2220207	2221922	+	-0.123328221087521	-0.265326919539121	-0.230764820911983
AACGCTTTTGCGTCCGGGCT	3403740	-	accB	TRUE	3403458	3403928	+	0.320140167640533	-0.677302969587548	-0.133404685419875
AACGGAACAGCACGTCGCTG	1022308	+	yccS	FALSE	1020953	1023106	-	0.699957847793169	-0.390298734786554	0.809035630061441
AACGGAATTTCGGTGGCGAT	3613214	-	nikA	FALSE	3611690	3613264	+	0.474283150614459	-1.07376784961553	-0.338114036263995
AACGGACAACAAACGTTTGA	4352200	+	lysU	FALSE	4351223	4352740	-	0.246802307402017	-0.90217024570743	0.813674813214658
AACGGATACGACGGTTGCCG	4180608	-	rpoB	TRUE	4179268	4183296	+	-0.309413789072652	-1.66587566807313	-0.675876377016938
AACGGATATTGTTTCTGTGG	3945843	+	hdfR	FALSE	3945151	3945990	-	1.50660338203335	-0.760046491006897	0.877971995417373
AACGGATGATCAGCGGAATG	3855509	+	yidJ	FALSE	3854934	3856427	-	0.166780756407605	-0.415890271854525	0.583517357227272
AACGGATGTACACCCAGGTG	3671016	-	yhjC	FALSE	3670365	3671336	+	0.849568312962583	0.460152991132272	-0.240460570248232
AACGGCACGACCGCTTTCCA	686392	+	gltI	FALSE	686062	686970	-	0.428653111480422	-0.333001009598006	0.326224559903193
AACGGCACTGGATCGCCTGA	2275102	-	yejF	FALSE	2274322	2275911	+	-0.0399127201245999	-0.41170915721742	0.386285924229686
AACGGCAGCAACGTTTCAAT	2034081	-	hchA	FALSE	2033859	2034710	+	1.00957821960766	-0.0293770273022847	0.793938111365728
AACGGCATCATCAGACGTGA	2408977	+	yfbS	FALSE	2407542	2409374	-	0.597045496977208	-0.260515731300006	0.41678163932347
AACGGCCAGGCAGCCCAGTA	789582	+	galT	FALSE	789206	790252	-	0.390762881644706	-0.656491330761095	0.326867464952779
AACGGCGCACTGCTTTCATC	3598551	+	rpoH	FALSE	3597952	3598806	-	0.620285167843826	0.224354808198607	2.07510444286145
AACGGCGTTGACATCGCTCC	3234704	-	ygjQ	FALSE	3234562	3235254	+	-0.603883114800719	0.196835240626231	-0.477156150657704
AACGGCTTCCAGCCCACCGA	3406824	-	panF	FALSE	3405629	3407080	+	0.104689027362843	-0.729845198590908	0.166902559098918
AACGGGAATATCCATCATAC	3858655	-	yidL	FALSE	3858276	3859199	+	0.60000603178814	-1.5175368239351	0.513242152225689
AACGGGATAGTTAAGTCACG	3483442	+	yhfA	FALSE	3483436	3483840	-	0.378719896206878	-0.247535288001754	0.164524364918184
AACGGGCAGATGTCGATCCC	4248440	-	malM	FALSE	4247577	4248497	+	0.355135796194657	-0.486999090734825	0.165558243260425
AACGGGCGTACCAGAAGCGT	947455	-	ycaM	FALSE	946452	947882	+	0.199658283688378	-0.139279193129732	0.133393883425649
AACGGGGTAGGAATGTCACC	1724782	-	nemA	FALSE	1724683	1725780	+	0.456766460552302	-0.246914479741695	0.518118769603513
AACGGGTGCGCGAGGTCAGC	3990672	-	cyaA	FALSE	3989176	3991722	+	2.20697697690421	-0.206457362648932	0.161716081140885
AACGGTAAATCCACCAGTAC	533608	-	gcl	FALSE	533140	534921	+	0.331529031033376	-0.820088886074986	0.270592754795149
AACGGTAGAGTCCGTGGAGT	4252810	+	plsB	TRUE	4252066	4254489	-	0.331111565611105	-0.706304683126294	1.0066937448509
AACGGTGCCAGTTCACGTAA	3407794	-	prmA	FALSE	3407092	3407973	+	0.557718529148521	-0.473147711297287	0.248902906098756
AACGGTGCTGCAGGATCTGT	3083657	+	speA	FALSE	3081957	3083933	-	-0.263185982198687	-0.237670256668456	-0.206597897682153
AACGTACCATCGGGATTGAG	1758114	+	sufS	FALSE	1757327	1758547	-	-0.0101815743698754	-0.383672427908163	0.209871438909308
AACGTATCCTATCGTTTGGC	4425002	+	yjfZ	FALSE	4424651	4425445	-	0.998180155823291	-0.200451960778526	0.388174450135904
AACGTCATTAAGGAGCCTGG	542936	+	allE	FALSE	542485	543270	-	0.207914824405028	-0.551865869608378	0.824420903781314
AACGTCCGTCAACACCACGT	1442253	-	ydbH	FALSE	1441075	1443714	+	-0.0325117745891718	0.141859598258909	-0.32986526233046
AACGTCGTCGATATCAGATA	13151	-	dnaK	FALSE	12163	14079	+	1.27329667357498	0.339964951781536	1.68956199923225
AACGTCGTTCGCGGTTTCGT	4246559	-	lamB	FALSE	4245994	4247334	+	3.43900401565537	-0.261750581376211	-1.2083340029809
AACGTGACCGTCGCTAATGC	1357068	+	puuP	FALSE	1355826	1357211	-	0.351136079713997	-0.316996528055098	0.193550111373895
AACGTGACTGTGTTCGCGCG	3529867	+	yhgE	FALSE	3528737	3530461	-	0.673527869188999	0.00794409940655492	0.61497184007594
AACGTGATCGTGGTGATGGT	234627	+	gloB	FALSE	234027	234782	-	0.374385451286922	0.227877675238723	-0.141197373561484
AACGTGCACTGTTCAGCGAC	2155131	-	mdtB	FALSE	2153287	2156409	+	-0.0202176893651965	0.00396737325984306	-0.30711721672222
AACGTGCCCAGTCAAAATCG	4430635	+	ytfF	FALSE	4430114	4431088	-	0.258766868232163	-0.456481054335388	0.338857191147494
AACGTGCGGGCGTAACTGGG	416013	+	sbcD	FALSE	414974	416176	-	-0.201249045823933	0.0126136279901611	-0.606539342722815
AACGTGTCATTTGCGTCATA	868760	-	gsiB	FALSE	868634	870172	+	0.226544789633842	-0.329520884807281	-0.466033112189179
AACGTTCAGCGGCAGATCGC	495323	-	htpG	FALSE	494344	496218	+	0.0711195949108129	-1.21183654961243	0.916504910740332
AACGTTCGCGGTAGTGTTGC	3996623	-	uvrD	FALSE	3996006	3998168	+	0.381605351614657	0.244534967965991	-0.00469567610104622
AACGTTGAGGATGCGGTTGA	3000231	-	xdhA	FALSE	2998367	3000625	+	0.304874551794258	-1.22560711744351	0.194241883882859
AACGTTGAGTTGCCATTGTT	1119489	+	solA	FALSE	1118691	1119809	-	0.583828344198267	-0.777133340111859	0.250070273647752
AACGTTTATGAGGCGTATCA	3484977	-	yhfK	FALSE	3484813	3486915	+	0.13897433114997	-0.727682340632799	0.353031555086068
AACGTTTTGCGTGTCGCAAA	4057289	-	typA	FALSE	4056430	4058253	+	0.715457702244822	-0.28045539941204	0.432283623464227
AACTAACGTTGCTCCAGCGC	4146179	+	yijO	FALSE	4145489	4146340	-	0.616779476240724	-0.593670972459114	0.526831742662003
AACTACCGGATGGCGACCTT	2856856	-	mutS	FALSE	2855115	2857676	+	-0.408129958068763	-0.49637083764706	0.179582523956198
AACTACCGTCGGCATGCAGA	1148512	-	fabH	FALSE	1147982	1148935	+	-0.444892598854999	-0.511017821767002	1.0713390710416
AACTACGCCATCGGTGACGA	3818375	+	ligB	FALSE	3817511	3819193	-	0.130894052217789	-0.335725677844049	-0.269915677291498
AACTACGGATACGGCGCAGT	3100829	+	trmI	FALSE	3100155	3100874	-	0.12201661368996	-0.284028803120413	0.49503518383597
AACTAGATATAATGGCCATA	677758	-	djlB	FALSE	676638	678065	+	0.504376240883572	-0.867112253095007	0.689330317231089
AACTCACCGAAAGATAGTCG	2592423	+	tmcA	FALSE	2591866	2593881	-	0.499295008840935	-0.494411411228198	-0.133277413831635
AACTCAGTTGCCATATCCAC	1689100	-	ydgA	FALSE	1687876	1689384	+	1.18330091637587	-0.316036511401176	0.212801523970303
AACTCCAGACCCAGCACGTT	645160	+	citT	FALSE	644340	645803	-	0.399039688633775	-0.0289287602011186	-0.370967187637688
AACTCCGCGTGCTGGATCGC	4152283	+	argE	FALSE	4151719	4152870	-	0.368756320450092	-0.359813633072436	-0.715040477566884
AACTCGCTGGTCACGTAGGC	2020406	-	fliP	FALSE	2019893	2020630	+	0.894608906446043	-0.659888506397664	-0.0711484023708896
AACTCGGTGCTATCCAGTCC	652733	-	dpiB	FALSE	651458	653116	+	-0.0356976851370531	-0.389362575221131	-0.0112283259478903
AACTCTTCAACGTTGGTATC	4019302	-	ubiB	TRUE	4018249	4019889	+	0.551258650152261	-0.58816865178032	0.206473278894616
AACTGATGTGGTGTTAACGT	2951213	+	recB	FALSE	2950483	2954025	-	1.07356779429687	-0.0136526005884364	1.63855577653824
AACTGCAAGCGATACGCATG	2707106	+	rseA	FALSE	2706776	2707426	-	0.835325562122798	2.61102135486026	-1.18484021940071
AACTGCACAAACAGTTCACC	2590367	-	dapE	FALSE	2589629	2590756	+	0.790773477861442	-0.0565601277281529	0.50269964928016
AACTGCGCTTCCGTGGAATG	4289123	-	nrfD	FALSE	4288499	4289455	+	-0.041245462902515	-0.311666589199137	-0.359274197229393
AACTGCGGAAGAACATCGTA	1194035	+	rluE	FALSE	1193521	1194174	-	0.343471392587569	-0.368593545422865	-0.422383388968725
AACTGCTCAATAAATTCGTT	3115921	+	yghJ	FALSE	3112572	3117134	-	0.311546483343231	-1.22303322627635	0.342676761795124
AACTGGCGACCACCGACGCT	4040756	-	rdoA	FALSE	4040438	4041424	+	-0.676622083748086	-0.330616285761427	-0.00945368415136395
AACTGGCTCGCCATCGCACC	171795	-	fhuB	FALSE	171462	173444	+	0.240798839913647	-0.512901870714202	0.316367632477877
AACTGGTGCCACTCTGCACG	3849783	+	ilvB	FALSE	3849119	3850807	-	0.396951340075313	-0.246367182221485	0.119129998617079
AACTGTAAAACAACGGTGCC	375660	-	mhpT	FALSE	374683	375894	+	0.472173594066796	-0.996224127458537	0.481381635103992
AACTGTCGCTCAAGATGATT	271345	-	insO-1	FALSE	271054	271479	+	0.0280698903031524	-0.432902895881476	0.399039933053616
AACTGTCGCTTACCGCTTCC	1457959	-	paaH	FALSE	1457078	1458505	+	0.992967039445447	-0.278297109753585	-0.558647880649331
AACTTACTTGCGACGTCGTT	2045902	-	yeeJ	FALSE	2042935	2050038	+	0.668083073091242	-0.499554025061162	0.29293145389161
AACTTCACGGTTACGGCCTT	1325441	-	rluB	FALSE	1324876	1325751	+	0.551084825045091	-0.343275396584882	0.720715650783743
AACTTCATCCGCAACGCGTA	1971801	+	cheA	FALSE	1971384	1973348	-	0.0709076178261088	-1.05977884373805	-0.358971007588217
AACTTCCAGCTCTTCTGGAT	4476677	-	rraB	FALSE	4476496	4476912	+	0.395405257356036	-0.512231299900689	0.888818320435872
AACTTCGCTGTTGACTTCGT	486961	-	mscK	FALSE	485760	489122	+	0.864173697506359	-0.238831663733566	0.0916894151757255
AACTTCTGTTGACACGCGAC	2576953	-	talA	FALSE	2576688	2577638	+	0.406049358876067	-0.67173929522602	0.615509832987826
AACTTTCGCGCAGAACTGCG	2934373	-	fucI	FALSE	2933606	2935381	+	0.42606304173794	-0.843453720190962	0.066053135673736
AACTTTGCCGTTGATAACAC	961543	-	rpsA	TRUE	961218	962891	+	0.0121537468627988	-0.861860580814068	-1.03032391367306
AACTTTGCGCTTGTCGAAAC	4115877	+	glpF	FALSE	4115268	4116113	-	-0.845069147743905	-0.685684289327602	-0.914211936555471
AACTTTTATCCAGCATGACG	1789564	+	ydiV	FALSE	1789331	1790044	-	0.3623852240789	-0.691740294842377	0.676006362150213
AACTTTTTTACCGTTGCGAT	2653589	+	pepB	FALSE	2653097	2654380	-	0.742548032786018	-0.93861472158291	-0.413103669298359
AAGAAACAATGTGACCTGCC	1874334	-	yeaN	FALSE	1873697	1874878	+	0.659156069949789	-0.62465668026342	0.510738282434912
AAGAAAGTTGTCGCCAGCGG	682035	+	hscC	FALSE	680946	682616	-	-0.916541232890106	-0.484244524247604	-0.566252156484554
AAGAAGCGATATTTCACATC	4288071	-	nrfC	FALSE	4287831	4288502	+	0.793729465733752	-1.29989904095558	0.751930682300947
AAGAAGTTGATGGCAACGCG	2662490	-	yfhR	FALSE	2662385	2663266	+	0.358255625065861	-0.882729389137302	0.0542121931099024
AAGAATGACCGCCATCGCAT	2276808	+	bcr	FALSE	2276592	2277782	-	0.840177138302468	-1.02590703795717	0.0686447689536058
AAGACACGTCACCAATCGCC	4436206	-	ytfI	FALSE	4435730	4436668	+	0.370999293867335	-0.290892573374556	0.295872659895937
AAGACAGCAACACGCCAGTA	1051245	-	ymcE	FALSE	1051070	1051300	+	0.169002832427371	-1.29138313794992	0.174650024520603
AAGACCAGCAATGATGTTAC	4550179	-	uxuA	FALSE	4549659	4550843	+	0.537561782292571	-0.956399592920824	-0.255081721353851
AAGACCATCGGCAGGTTGTG	472838	-	amtB	FALSE	472190	473476	+	0.334538176622246	-0.333114154142702	0.638660635662432
AAGACCGCCCCGGCTATGTA	1285108	-	narI	FALSE	1285072	1285749	+	0.626345364014774	-1.50857781579265	0.787638019877081
AAGACCGTGAAGATCATCAG	943280	-	dmsC	FALSE	943256	944119	+	1.45542272247841	-0.677052757574109	1.10328718537404
AAGACGCAGCGCCGGTTCAT	3487957	+	argD	FALSE	3486982	3488202	-	0.537819048610662	-0.627331836793162	0.301133795583026
AAGACGGACAATGCCAGTAG	1339679	-	lapB	FALSE	1338582	1339751	+	0.466745234234958	-0.468424371288224	0.73855094362287
AAGACTTAGCGGACAGGCCA	3445118	+	rplE	TRUE	3444921	3445460	-	0.447546346715405	-0.916678562596912	0.572559127145158
AAGAGACGTGCCCGGCGTGC	3193722	+	rfaE	FALSE	3193342	3194775	-	2.8410960225507	1.56660022405614	2.58084258363178
AAGAGCGCGACGCCATGGCG	1145792	+	yceF	FALSE	1145234	1145818	-	0.904796915313722	-0.744479787064174	0.473884491417557
AAGAGCGGATGAAGTAGTCC	4512471	+	fecA	FALSE	4512376	4514700	-	0.700113300904575	-0.0528198917522188	0.670274395863948
AAGAGGCTATCTGGCGCAGC	1314763	+	trpA	FALSE	1314440	1315246	-	0.521867535377912	-0.479797237976879	1.29344510826
AAGAGTGGCGATATTTGCCC	3691519	+	bcsA	FALSE	3690641	3693259	-	0.435346436329549	-0.736078811735133	0.182988513993172
AAGAGTGTTCTGCAACGCTG	1738929	-	ydhC	FALSE	1737935	1739146	+	0.396104216756959	-0.808254112260554	0.431401656740746
AAGATAGCCACCTTCGCTTA	542965	+	allE	FALSE	542485	543270	-	0.32716664270259	-0.687645005850199	-0.12751834637391
AAGATATCGCCACCATTCAG	3206056	-	ttdT	FALSE	3206046	3207509	+	0.515869144023749	-0.873675388055337	0.633552097789729
AAGATCATGACGTCCGCTTC	1890610	+	yoaA	FALSE	1889349	1891259	-	0.124707582022879	-0.841936762137729	0.13135404092884
AAGATCCCTGCTCCAGGCCC	2878383	+	casE	FALSE	2877810	2878409	-	-0.623591252390073	-1.4117113205393	-0.34661311688648
AAGATCCGTCTGGGCGACCC	3112782	+	yghJ	FALSE	3112572	3117134	-	-0.0590961802788411	-0.743840467298291	-0.146711490051198
AAGATCTTCCGCCATCCGCT	814112	-	uvrB	FALSE	812749	814770	+	0.0243044936385085	-0.941780332288584	-0.392079706911761
AAGATCTTTTGTCGCGTCCC	4537177	+	nanC	FALSE	4536808	4537524	-	0.0165395498549967	-0.972289238993667	-0.636272604574224
AAGATGAGTCAGATTTTGCC	927855	+	cydC	TRUE	926697	928418	-	0.765027448540657	-0.368008180763768	1.04436153659638
AAGATGATCGCGGGTCTGCC	2401838	+	nuoC	FALSE	2400077	2401867	-	0.483791194078418	-0.702818658013724	0.602406956966142
AAGATGATCTGCAGGTGACG	3563469	+	glgP	FALSE	3562157	3564604	-	-0.986424691500952	0.0200300711119428	-0.957685092064103
AAGATGCGAGATTAACCGCT	994483	+	ssuD	FALSE	994066	995211	-	0.584610788640693	-0.724512637695082	0.403625831626084
AAGATTTGCGCCTGGGTTGT	1351081	+	sapD	FALSE	1350660	1351652	-	1.29505515757969	-2.34005326477318	1.2062870353839
AAGCAAAGGCTTGATCCGCG	4362972	+	dsbD	FALSE	4361368	4363065	-	0.849880426021978	-0.620061446919312	0.97192294539234
AAGCAACGCCAATGCCGACC	1914785	-	yebS	FALSE	1914282	1915565	+	0.464102078678211	-0.232275144350341	0.0923709720241715
AAGCAACTTATTATCCAAAT	820493	-	ybhM	FALSE	820016	820729	+	0.333752312838522	-0.643538824579631	-0.221226229718485
AAGCAATGAAGGCCGACCTG	1583602	+	ydeP	FALSE	1582231	1584510	-	0.872279149815581	-1.06381244449986	0.333267717736809
AAGCACCAACTCGCCCCGAT	4437181	+	ytfJ	FALSE	4436731	4437285	-	-0.0270091592584426	-0.411918718522459	-0.0434793413742039
AAGCACCGCCACTGCCGAGC	540475	-	ybbY	FALSE	539789	541090	+	0.112912038653689	-0.640041353536417	0.336930944914032
AAGCACGATTAATATCGCGG	2671567	-	yphA	FALSE	2671296	2671790	+	-0.501899590755523	-0.317495897137576	-0.139962225700618
AAGCACGTTCACCTTCTCGT	2909610	+	relA	FALSE	2909439	2911673	-	-0.913806787549719	0.216529171019445	-0.313610765331883
AAGCAGACTCCTCATCCCAG	1648350	-	ydfE	FALSE	1648102	1649022	+	-0.63873714286198	-0.0224159503538394	-0.381807826747272
AAGCAGCATTTGGGCATCGA	4294726	+	yjcO	FALSE	4294459	4295148	-	0.221262890024219	-0.574494035844508	-0.0305880811824319
AAGCAGGCATTTACCTATTC	2359820	+	yfaX	FALSE	2359451	2360233	-	-0.142671531598732	-0.468884715346438	-0.21783694254216
AAGCAGGTGACCGATACACC	1844868	+	topB	FALSE	1843023	1844984	-	0.835946836207211	-0.773703860387233	0.863644594303059
AAGCAGTTCGCGCGGGTTAG	648057	+	citF	FALSE	647262	648794	-	0.825790764117322	-0.384890399458631	0.774164313712028
AAGCAGTTGGTCGGGCGCTG	2970018	-	tas	FALSE	2969619	2970659	+	0.480795704329299	-0.613402098002898	0.54282075213991
AAGCATACGGCAGGGATGGC	4098844	-	sodA	FALSE	4098833	4099453	+	0.43551655090756	-0.427040855972386	0.377040205208807
AAGCATCACGACGCGCGCTC	3756886	+	selB	FALSE	3756040	3757884	-	-0.125524536229458	-0.103603421989945	-0.194276260867533
AAGCATTGATCCTGGGTTAG	4371470	+	yjeJ	FALSE	4371388	4372257	-	0.607458131630059	-0.813250549579641	0.406805120032101
AAGCATTTCCGCTGCCGTCT	298728	+	paoC	FALSE	297960	300158	-	0.989337176600328	-0.746961753892118	0.278361276258526
AAGCCAGCAACTGCTGCCGT	2377644	+	menF	FALSE	2377370	2378665	-	0.55030748012119	-0.617344103163375	0.627923218594233
AAGCCCACCAAAACTCTGCC	612792	-	fes	FALSE	612038	613162	+	-0.358879739204089	-0.195430821631011	-0.218219927423856
AAGCCCATCCATTTAGCATA	3570705	+	glgB	FALSE	3569339	3571525	-	0.160099336922044	-0.943368698557895	-0.0691355979342017
AAGCCCCATAAATGCGCCGA	4451904	-	yjfF	FALSE	4451606	4452601	+	0.828328057396564	-0.351612413054803	-0.00656966358155777
AAGCCCGGTTCCTGAGGCTT	2319740	-	atoS	FALSE	2318065	2319891	+	0.887130912700035	-0.471489168846546	0.498424811399378
AAGCCGCTGGTAAACATCTC	240068	+	yafV	FALSE	239419	240189	-	0.601959587837115	-0.381911227525248	0.547001995832426
AAGCCGTTAAGGATCAGCAG	3115114	+	yghJ	FALSE	3112572	3117134	-	1.02694181243159	-0.24910597935704	0.0437351632081342
AAGCCTCAGCTCATGCTGCC	2848007	+	hycA	FALSE	2847996	2848457	-	0.108751986339468	-0.126016732514399	0.018679878726939
AAGCCTGAACGTCTTCGCGC	126762	-	aceF	FALSE	125695	127587	+	0.543627275884797	-0.535688938637287	-0.775296573130954
AAGCCTGATTTAGTATTACG	691772	+	ybeZ	FALSE	691561	692640	-	0.234544415625448	0.270651201646686	-0.60036674853674
AAGCGAAAGTATGGCCTTGT	675491	+	ybeQ	FALSE	674793	675770	-	-0.247931444313295	0.0879511772707139	-0.385628477514088
AAGCGAACGGTAAACTGCCG	2201094	-	yehI	FALSE	2198301	2201933	+	0.435564670149983	-0.444801030510591	0.625485244624972
AAGCGATATTCAGCCCCCAC	3540519	-	feoB	FALSE	3538429	3540750	+	-0.214706344964706	-0.413917647664108	0.0832461129120096
AAGCGATGCAAGCACTGGCG	739474	-	phr	FALSE	738730	740148	+	0.0326419275589619	0.0550733787957546	-0.205619375597174
AAGCGCACCACTTCTTTCGC	2316013	+	rcsC	FALSE	2315049	2317850	-	0.180461762661285	-0.466322701815796	0.0131602117929585
AAGCGCACGCCGGTCAGCGG	186068	+	glnD	FALSE	185978	188650	-	1.35332673238239	-1.16101094679085	1.36797128806834
AAGCGCATGATGTCTGCAAG	3542002	-	yhgA	FALSE	3541189	3542067	+	0.820793764619441	-1.32542597995129	0.372916630651192
AAGCGCCGCGCAGCCGCTCC	300710	+	paoB	FALSE	300155	301111	-	0.0407292387573054	-0.755068418202087	-0.197832031832545
AAGCGGATATCGGCATCTCC	650182	+	citC	FALSE	650021	651079	-	-0.0834261600955989	-0.0911435656658638	0.14285146870557
AAGCGGCCCGTCAACCAGCG	3429127	+	tsaC	TRUE	3428865	3429437	-	2.09997876982473	-0.872393359176123	0.624120787554322
AAGCGGCTCCGGTCCAAGAT	3808795	+	mutM	FALSE	3808366	3809175	-	0.712187921983379	-1.25323453168149	0.846045521400106
AAGCGGGATCGGGCTGACGC	2663046	-	yfhR	FALSE	2662385	2663266	+	0.377640413777935	-0.752472375570678	0.506175310985641
AAGCGTCATACGATTGCAGC	2122900	+	wcaI	FALSE	2122547	2123770	-	0.2105735968131	-0.555461068256141	-0.211937710513891
AAGCGTCATGACGCTGCTTT	3820026	-	gmk	TRUE	3819451	3820074	+	1.0697194020828	-1.11970809865384	-0.974850871889042
AAGCGTCGCCGCTAACAATC	178724	+	mtn	FALSE	178455	179153	-	0.335498116912665	-0.601459758556378	-0.273408165094611
AAGCGTCGGTACAATTCCTC	1051564	+	yccM	FALSE	1051512	1052585	-	0.559329795163676	-0.671177293881709	0.506008028022519
AAGCGTGAGGCCAGCGGTAG	1323420	-	yciQ	FALSE	1322770	1324665	+	1.10559265074469	-0.348837049199665	0.00450591484266081
AAGCGTGATGACGCGCGGCG	178397	+	btuF	FALSE	177662	178462	-	-0.11405541785265	-0.121194540971108	-0.253981456885203
AAGCGTGATTTTAGCGCAGC	4073409	-	yihW	FALSE	4072692	4073477	+	-0.252468270357454	-0.0664491669575298	-0.186158596548781
AAGCGTGCGAACAGGGCGTT	3659955	-	mdtF	FALSE	3658437	3661550	+	0.444898416298166	-0.457272349355526	-0.00602226160339072
AAGCGTGTACGCCCGACAAC	1237880	-	dadA	FALSE	1236794	1238092	+	0.165875463656444	-0.476826571022685	0.00761988927415836
AAGCGTTGATGTCCGGCGCA	1910303	+	htpX	FALSE	1909719	1910600	-	0.160819812074951	-0.378102011068281	0.414382817187025
AAGCGTTGTTGATTTTGTTC	588016	+	nfrA	FALSE	587205	590177	-	-0.708093503991734	-0.60593064631787	-0.753530307961432
AAGCGTTTGCGAGGCATAGG	901126	+	artQ	FALSE	900757	901473	-	0.0856402911247127	-0.554170635375351	-0.319039561879376
AAGCTGACGTTGAGAATGTT	2658661	+	iscS	FALSE	2658339	2659553	-	0.315206268933179	-1.41378658833986	-0.456613211866815
AAGCTGATGCGGTTTGCGTT	894641	-	potG	FALSE	894214	895347	+	0.766928593719102	-0.506706760447612	0.267894254561949
AAGCTGCGACGGGCTTAAAC	810022	-	bioF	FALSE	809604	810758	+	0.507970112416879	-0.401653399997672	-0.177349185905278
AAGCTGGCTTCCTGACGGCC	4103266	+	cpxR	FALSE	4102995	4103693	-	0.563492074280963	-0.710737328150321	1.03316714034822
AAGGAAACCGGCTACGCTAC	4556551	+	iadA	FALSE	4556377	4557549	-	0.483756355408297	-0.759892061969864	0.398621187578124
AAGGAAGGTCATGTAATAGC	3708235	+	eptB	FALSE	3706807	3708498	-	0.634447604253337	-0.371389708662534	-0.065395394074005
AAGGACCCGTGCCGATCAGT	465753	+	ybaE	FALSE	464836	466536	-	0.481160722625808	-0.710217034627065	0.669776406868773
AAGGACTCGTCACCCTCGTA	952671	+	pflB	FALSE	950495	952777	-	-0.371605337096077	-0.0964055070155961	0.0312742644116351
AAGGATGGTGTATTTGATAC	2389063	+	nuoN	FALSE	2388070	2389527	-	0.481803594999521	-0.579265547858735	0.400844860707765
AAGGCACATCAGACATCAGA	697734	+	asnB	FALSE	696736	698400	-	0.147829955854603	-0.707371614827395	-0.0228039472575518
AAGGCATAACGACCGCCTAC	1737365	+	ydhB	FALSE	1736890	1737822	-	0.00720709492087769	-0.032727704373596	0.301287074427223
AAGGCATATTTTCATCAACA	2435864	+	pdxB	FALSE	2434737	2435873	-	0.0593138627784283	-0.954552076719359	-0.912991959560821
AAGGCATGGTGGCGGAGTTC	196789	-	rseP	TRUE	196546	197898	+	-0.311338153691647	0.446607629891932	-1.52145881855923
AAGGCATGGTGGTGGCGATG	4197007	-	nfi	FALSE	4196813	4197484	+	0.439067682805545	0.929044171465088	-0.0758500057910387
AAGGCATTGTGACCGTCTTC	1401853	+	abgA	FALSE	1401279	1402589	-	0.204898416483133	0.0444203867270054	0.318703792034792
AAGGCCCAGTTGCGTGTTAT	1312207	-	ompW	FALSE	1312044	1312682	+	0.23700286941648	-0.274474904249558	-0.0567489272715798
AAGGCCGACATCCATAGCGC	269587	-	insN-1	FALSE	269466	269870	+	0.663177317264142	-0.316339565005066	0.141945535911486
AAGGCCGTACTGGCTGTCGT	1362019	-	puuC	FALSE	1360767	1362254	+	0.348577154330288	-0.456694709066832	0.409790277619398
AAGGCCGTCGCAGGTCGGGC	4271067	+	uvrA	FALSE	4269072	4271894	-	0.352702935641226	-0.291022891622207	0.88068685787949
AAGGCGCGCTAAAGCCTCTG	3489526	+	yhfG	FALSE	3489475	3489642	-	0.136072316477752	-0.355682524045755	0.181279886512032
AAGGCGCGTAACAGATTTAG	269384	+	perR	FALSE	268513	269406	-	0.289769642890768	-0.705458123529659	0.122347898073414
AAGGCGTTCAGCCCCATTGC	3841541	+	adeQ	FALSE	3840478	3841812	-	-0.194143379720957	0.236457107063291	-0.80739839205091
AAGGCTTTCACCATCTCCGG	3521115	-	mrcA	FALSE	3520893	3523445	+	-0.284722411299701	-0.131778404610178	-0.50238578586842
AAGGGACGCCACTCCGCCGA	3452138	+	gspA	FALSE	3451951	3453420	-	0.457102354811538	-0.386266158277315	0.378691566080149
AAGGGATTGCCCGTTCCCAC	971967	+	elyC	FALSE	971845	972624	-	0.334774848429528	-0.357130043610238	0.267233544627727
AAGGGCAATACCTGACACGC	1177198	-	lolE	TRUE	1176543	1177787	+	0.328267370315755	0.60828635634183	0.0616482096206676
AAGGGCGGTGAGGCGTCCTT	299982	+	paoC	FALSE	297960	300158	-	0.131778532834293	-0.125306441260916	0.0148973574373511
AAGGGGCAATAGCTTTCACC	612739	-	fes	FALSE	612038	613162	+	0.267432630367658	-0.373323164676116	0.173824200786164
AAGGGGCGTTTTCACACTGA	3026869	+	ygfS	FALSE	3026546	3027034	-	0.0712030309984522	-0.644383268831009	0.0213218629159348
AAGGGTAGATTTACCGGCGT	4399311	-	hflX	FALSE	4398695	4399975	+	-0.60534346302108	-1.16888926351348	-0.0144215440388232
AAGGGTTTCGCGGTTGGTGG	142089	+	can	TRUE	142008	142670	-	0.368032204310096	-1.1431503609938	0.185570562723362
AAGGTAATGGTCAGCAGGTC	2406264	-	alaA	FALSE	2405583	2406800	+	1.30349641620649	-0.830534597632903	0.866492441961728
AAGGTACGGTTTATGCTGGA	220674	+	metQ	FALSE	220113	220928	-	0.0788632626410416	-0.065914054117329	0.329094376325122
AAGGTAGAGAGGTAGTCACG	629948	-	cstA	FALSE	629117	631222	+	0.328125313715967	-0.400143133007336	-0.0504115615641255
AAGGTCAAGTGCGGCTTTTG	4304153	+	yjcS	FALSE	4302635	4304620	-	-0.122842503997889	-0.0280236485057927	0.0233666090966527
AAGGTCACCCACTGCGTTAA	197302	-	rseP	TRUE	196546	197898	+	1.10339658846395	-0.534761685296807	-1.5290579163205
AAGGTGATTTCATTCACGCA	4088854	+	frvX	FALSE	4087878	4088948	-	-0.0988079559693194	-0.806777194007811	-0.0209108596321061
AAGGTTATAAGTGTCGTTGC	1912418	+	prc	FALSE	1910792	1912840	-	1.15143936625886	-1.14444596982179	0.121866065009918
AAGGTTTTGCCACAGTTACC	643466	+	rna	FALSE	643420	644226	-	0.665730027874968	-1.01274111456595	0.439809423850995
AAGTAAATACCCACGCCATC	3132974	+	pitB	FALSE	3132894	3134393	-	0.892627014800644	-1.08555674624064	0.470613959281237
AAGTAATGGTGCCAATGCGC	3216054	+	aer	FALSE	3215578	3217098	-	-0.090221295136388	-1.43714933437296	0.421283276583242
AAGTACAGCGGCGCTACACG	771821	-	cydA	TRUE	770681	772249	+	0.346266994240446	-0.868148593152872	-0.225037458962404
AAGTACATGTTCCCGGCGCA	1931983	+	edd	FALSE	1930817	1932628	-	0.101282921269635	-0.442858314340188	0.193740871163317
AAGTACGCCAATACCCAACC	1115749	+	lpxL	FALSE	1114885	1115805	-	1.52966078745402	-0.348238190216652	2.8382468672133
AAGTCACCGACGTTTTTGTC	299686	+	paoC	FALSE	297960	300158	-	0.015700428145114	-0.529652534736465	-0.531974918483666
AAGTCATCAGCACGCGGAAC	2193770	-	metG	TRUE	2192322	2194355	+	-0.380599660157533	-0.822394070408231	-0.591423269103409
AAGTCGCACAGCTCAACGTG	556068	+	ybcJ	FALSE	555884	556096	-	0.153364214966634	-0.567894852671963	-0.322913018118701
AAGTGAACCAGCGTACCGCG	2025387	+	yedQ	FALSE	2024347	2026041	-	0.565717400532761	-0.672896238554835	0.186798908646358
AAGTGAGTTCTATCGCCCAT	4495372	-	intB	FALSE	4494773	4495963	+	0.770808954373338	0.107094061419457	0.886065933419371
AAGTGATCTTCGCCCCGCCC	958436	-	aroA	FALSE	958035	959318	+	-0.377673937979151	-0.560641974457061	-0.141392348159123
AAGTGATTACCGCTTGATCC	2668882	-	hcaF	FALSE	2668412	2668930	+	-0.107692979879229	-0.550510412276238	0.0844901216307079
AAGTGATTTGTCTTCCAGCG	3240278	+	uxaA	FALSE	3239849	3241336	-	0.681500987800348	-0.869466348778274	0.397137202425818
AAGTGCAGTCAACAATGACC	1980	-	thrA	FALSE	337	2799	+	-0.110945257895353	-0.233220868843671	0.139360614436857
AAGTGCTGGCTAATCGCCGC	825952	+	ybhS	FALSE	825342	826475	-	0.56150298285028	-1.03065096639133	0.0170761760116205
AAGTGGCACAACGTGACCAG	2839393	-	ascB	FALSE	2839012	2840436	+	0.0678292294254131	-0.394194693769911	-0.105335516015044
AAGTGTTAGTCCCTGCAATC	1503856	+	ydcO	FALSE	1502929	1504104	-	-0.409439865121014	-2.12856227790179	-0.375622811868435
AAGTTAATCACCCATGCATT	1816103	+	chbF	FALSE	1815172	1816524	-	0.962657648835824	-2.02261356867214	0.757833578260936
AAGTTCGTGAGCTGCGTCGG	3169227	-	qseC	FALSE	3168506	3169855	+	0.517873873628852	-0.846048469024523	-0.185666562393296
AAGTTCTGGTATTCCGCCGT	4203602	+	purD	FALSE	4202665	4203954	-	0.886999040698172	-1.03982199536574	-0.0847849937045047
AAGTTCTTGCGCGCGCCCAA	2602611	-	hyfC	FALSE	2601869	2602816	+	1.05483647592864	-0.42184957518401	0.7101268015006
AAGTTGACGCACAATTGACC	2313793	-	rcsD	FALSE	2311510	2314182	+	0.199592703949348	-0.0643842724854647	0.0802112802201358
AAGTTGCATCGGTGAGCTGG	1509051	-	ydcR	FALSE	1508027	1509433	+	0.577475331433985	-0.465753983997905	-0.02320274579429
AAGTTGTGCCAGAGAACATT	7636	+	yaaJ	FALSE	6529	7959	-	1.04049845325903	-0.397573851726966	0.43956169428197
AAGTTTGATGACGCTTTGTG	998113	-	elfD	FALSE	997713	998414	+	0.91286248940336	-0.497808339024678	0.829686005827811
AAGTTTGCCGTTGATCTCTC	4603162	+	fhuF	FALSE	4602898	4603686	-	0.415263139265703	-0.609288554773619	-0.0769913456385882
AAGTTTTGCAATCCATCCGC	2646870	+	yfhM	FALSE	2645348	2650309	-	-1.24019408116035	-0.865153828236079	-2.28174313636681
AATAAACCGTGTACACGCAG	868021	-	gsiA	FALSE	866776	868614	+	-0.732093040594436	-0.441486205749727	-0.576011197346949
AATAAATCGTTGTGCCGCGT	180273	-	dgt	FALSE	179237	180754	+	-0.00141884187720434	-1.01742325611713	-0.066987629267982
AATAACACTGGTCCCCATCC	2056821	+	yeeO	FALSE	2056227	2057870	-	0.0871936865405735	-0.476863450671903	0.133727889051684
AATAACAGCGTTTCCCATAC	1665835	+	mlc	FALSE	1665368	1666588	-	0.146014161760239	-0.826068794508015	0.599414928047463
AATAACCAACGCAGACGATC	4625698	-	nadR	FALSE	4625338	4626570	+	0.611268881322417	-0.977027790228323	0.427354554911695
AATAACCGATGTACGCTGCG	4140765	-	frwC	FALSE	4140553	4141632	+	0.0127255864342998	-1.11572196875839	-0.10467764022641
AATAACCTGTTGATCGTGCA	3071162	+	epd	FALSE	3070694	3071713	-	0.0888269957558659	-0.279790482452132	-0.0768514914080492
AATAAGCGCCGCGCCATCAT	3647286	-	arsB	FALSE	3646958	3648247	+	-0.000830540347782632	-0.835820441120485	0.571974173113356
AATAAGGCGATACTGCATGC	2347140	+	inaA	FALSE	2346844	2347494	-	0.622377279398204	-0.954768301584885	0.425380707464603
AATAAGGTGTAGATCCCCGT	1745185	-	ydhS	FALSE	1745155	1746759	+	0.438064296351795	-0.67144644200835	0.412474246848443
AATAAGTAACCGACGACCAC	795259	-	modB	FALSE	795085	795774	+	-0.0634153944507355	-0.913279297749835	0.356902939316038
AATAATGCTTCACGAACGCG	960742	-	cmk	FALSE	960424	961107	+	-0.103958646201233	-0.249113349496341	-0.580138219560618
AATAATGGCGCGCTGTACCC	559626	-	sfmD	FALSE	558920	561523	+	0.436487298065086	-1.06570623848867	0.596589262123645
AATAATGTTGTTCTGGCTAT	1001928	-	elfG	FALSE	1001030	1002100	+	0.930147164945126	-1.40966221564758	0.549635644962945
AATACCAACGGGCTTGTTCA	4228588	-	rluF	FALSE	4228377	4229249	+	0.617579020217706	-0.885813579377846	0.600119229554194
AATACCCGCAGACATCTATT	2469726	+	yfdL	FALSE	2469566	2470084	-	0.00100620590826362	-1.35606111941947	0.0476096074951062
AATACCGACGGTCCACCACT	4246976	-	lamB	FALSE	4245994	4247334	+	3.67377481578233	-0.849139833658583	0.851380115427939
AATACCGATGCCGCCAGCCA	2584213	-	narQ	FALSE	2583753	2585453	+	0.415872380795663	-1.29683759861143	0.734704103995402
AATACCGATTCCCAGTCATC	50210	-	folA	TRUE	49823	50302	+	-1.54602981980161	-0.445473992431289	-1.76287754694687
AATACCGCACCGAAACCGTT	2792863	-	gabP	FALSE	2792275	2793675	+	0.326539918255928	-0.859065571643671	0.138410237450821
AATACCGCACTAAGAATCGC	2314472	-	rcsB	FALSE	2314199	2314849	+	0.112166869975199	-0.939266315826338	-0.0189243678591548
AATACCGCCAGTACACAGTC	1437691	+	ydbK	FALSE	1435284	1438808	-	0.186532170748507	-1.16769552504438	0.326451221937111
AATACCGCCTTCACGCAGTC	102315	-	ddlB	FALSE	102233	103153	+	-0.0139712537325681	0.103981079641409	0.632854174116341
AATACCTGCCGCCCTTTCTT	4440663	-	tamA	FALSE	4440405	4442138	+	-0.158132547080162	-1.09083595741315	0.048678213891827
AATACGACGTAATATTCAGT	3286616	-	yraI	FALSE	3286112	3286807	+	1.02083366240075	-0.545986678987118	0.0784339671144088
AATACGCATATGCATCAGAT	216305	+	yaeF	FALSE	216179	217003	-	0.366952168955837	-0.352371317529587	-0.00402790484328449
AATACGCATGGCTTCACCAC	2074854	-	yeeT	FALSE	2074841	2075062	+	0.788293564796164	-0.55486396274922	0.375878001170042
AATACGCCAGTTCACCCCAG	4162998	-	btuB	FALSE	4161662	4163506	+	0.671473090400929	-0.628470696968308	0.107306028675417
AATACGCCGCGCCTTTGCCA	2489321	+	oxc	FALSE	2488278	2489972	-	0.898250120591109	-1.12089664363293	0.336405159423209
AATACGCGGGTAACCACCGG	744217	-	ybgK	FALSE	743466	744398	+	0.596872240574364	-0.876063378245329	1.48203408493132
AATACGCGTCGCGTTGGTAC	2809042	-	mprA	FALSE	2808792	2809322	+	1.71206498938006	-0.26414027771628	-0.0462693879730866
AATACGCTGGCGATACGCCA	1121663	+	pyrC	FALSE	1120784	1121830	-	0.410645214981083	-0.389673170486663	-0.0416572798945496
AATACGCTTAACCAGCATTA	4061474	-	yihN	FALSE	4060270	4061535	+	0.263311649754914	-1.19425938204296	0.477743508063263
AATACGGCCGCCGTGATTCA	3788613	+	tdh	FALSE	3788343	3789368	-	0.665093850640131	-1.57881636086539	0.240527433829036
AATACGGGCTCTTTACGCAC	2909225	+	mazE	TRUE	2909113	2909361	-	0.326689939302852	-0.957238096640956	0.150752892809577
AATACGTCCCGACACCTGTG	1719430	-	ydhJ	FALSE	1719288	1720145	+	0.129280683030222	0.00869153219415503	0.0565408902458208
AATACTCTTCGCCAGGACGC	787076	+	galM	FALSE	787020	788060	-	-0.141391467334881	-0.722307876851385	0.146478235579947
AATACTGTTCTCAGCAATCC	4508798	+	fecE	FALSE	4508713	4509480	-	0.0225826354785244	-0.566928745089535	0.0745132968046253
AATAGAGAGTTCGCCCATGC	1436203	+	ydbK	FALSE	1435284	1438808	-	0.864827509257642	0.201514977776973	0.852762836506335
AATAGCACCCTCGGTTAAGG	3187586	-	yqiG	FALSE	3185422	3187887	+	0.506643445135557	-0.552252806041122	0.264413367453944
AATAGGGTAGATCGCGCCAT	1738860	-	ydhC	FALSE	1737935	1739146	+	0.828260515675671	-1.04008553977731	0.77918643068833
AATAGTAGTTACATAACCGC	1347837	+	yciW	FALSE	1347004	1348131	-	0.286966874431136	-0.835792582021876	0.454749440695058
AATAGTCAGCTTGCCTTTAG	538702	-	allB	FALSE	538371	539732	+	-0.133600583947644	-0.519113307833991	0.0220898273479202
AATAGTCGCACTCATCAGGT	2254155	+	psuT	FALSE	2254107	2255357	-	1.26349093819577	-0.83508331533849	0.14784856302796
AATAGTGATATCGGTCCGGC	2218452	+	bglX	FALSE	2217714	2220011	-	0.53263868925899	-0.98361703555155	0.438856570996363
AATAGTGGTTTTGCCGCAGC	277904	+	afuC	FALSE	276980	278026	-	-0.110641202900603	-1.3763647164813	-0.144101914629953
AATAGTGTCAACATTCAGCC	2700935	+	era	TRUE	2700503	2701408	-	1.9674210500598	-0.206961764096943	-0.0450779370932611
AATATCAATGTTGCCATTCT	2914349	-	barA	FALSE	2913079	2915835	+	0.583305728385282	-0.305198239452538	0.359855484597424
AATATCACGTCATCCCCCAG	983413	-	ycbL	FALSE	982873	983520	+	0.362461305551747	-0.147467172334681	0.164262181782791
AATATCAGGCACATCTTCCC	2998539	-	xdhA	FALSE	2998367	3000625	+	-1.09684778095276	-0.121892514535023	-0.519779025010462
AATATCCGACGGGCTCATAG	2186245	+	yehA	FALSE	2185402	2186436	-	-0.369999532242811	-0.680598124478939	0.617362421806465
AATATCGCACCGTATCGCTG	1908333	-	yebQ	FALSE	1908300	1909673	+	0.0394376143062632	-0.557715688240597	0.339935488544238
AATATCGCCGACTAAAACGG	1229444	+	hlyE	FALSE	1228706	1229617	-	0.0595493745823518	-1.29536608062091	0.542243843667412
AATATCGCGCATAAATGCGT	627401	-	entB	FALSE	626917	627774	+	-0.553480022712353	0.366145204221408	-0.509703280993611
AATATCGCTGAAGCCTGCTT	516302	-	fetB	FALSE	515807	516586	+	-0.120944332832176	-0.592933254002642	-0.613038245963249
AATATCGTCACCGCTGGCAC	3600450	+	ftsE	TRUE	3600102	3600770	-	-0.0225900828591755	-0.526340482939173	0.0757192769915413
AATATCTGCGCCCATGTCTT	1856159	+	ydjJ	FALSE	1855814	1856857	-	0.861803189495855	-0.459317994527129	-0.998892089413385
AATATGCTTTTCCGGTGTCG	327684	+	betB	FALSE	326485	327957	-	0.420091277070378	-0.691296152175823	0.61345754664463
AATATGGCTTTGCCATCCCT	3461847	-	gspK	FALSE	3460946	3461929	+	0.0536835128755483	-0.00859108684034179	0.849345697926224
AATATTGCCAGGCGGTGTTG	3131725	+	yghS	FALSE	3131266	3131979	-	0.392018263053242	-0.247661043775279	0.239486546921839
AATATTGGCAATCTGCATAC	2590314	-	dapE	FALSE	2589629	2590756	+	-0.00847422710668866	-1.001315926797	-0.483478699238567
AATATTTGCCGACGGGTAAT	3185556	-	yqiG	FALSE	3185422	3187887	+	0.338685576807825	-1.25724296346238	-0.0308077768577209
AATCAACCGCCCAGGCAGCC	1756695	+	ldtE	FALSE	1755745	1756749	-	0.403118842669703	-1.33137538466907	0.480349085306023
AATCAAGGTGTGCGAACTGG	3134040	+	pitB	FALSE	3132894	3134393	-	0.36930704699979	-0.409295755715526	0.552026253307534
AATCACAATTTTCGCGTTAT	2236817	+	mglA	FALSE	2235791	2237311	-	-0.0122912506007115	-0.130191018415724	-0.241644495026882
AATCACACTGCCCGCCTTCA	1675106	+	pntA	FALSE	1674395	1675927	-	0.252653658782176	-0.528303344789823	0.153165632112709
AATCACATACTTCACATCAC	1014315	-	ymbA	FALSE	1014134	1014682	+	0.168733291337342	-0.333854506327865	-0.00263389741131957
AATCACCACGCCTTGCTTGT	1916120	-	yebT	FALSE	1915534	1918167	+	0.771816223259176	-0.526598873173637	0.216492369378838
AATCACCACGGTCCAGTGAC	1549408	-	fdnI	FALSE	1549362	1550015	+	0.410188888870045	-0.817386941989903	0.623544230571949
AATCACCCGCCCGATGATAT	620525	+	fepD	FALSE	620408	621412	-	0.688565467238	-1.69406290747854	0.229232268244663
AATCACGGGAATATGCTCAA	4325780	-	crfC	FALSE	4325158	4327386	+	0.717469036221603	-0.459864205575713	0.671178131496868
AATCACTTGGTTGTCTTACC	1914179	+	msrC	FALSE	1913655	1914206	-	0.421098693656506	-0.871586489184269	0.198413724984501
AATCAGACACAGCACGCCGC	1285358	-	narI	FALSE	1285072	1285749	+	0.660761317399402	-0.831944821231456	0.447025650076608
AATCAGACGGATCAGGTCCG	2802065	-	nrdF	FALSE	2801524	2802483	+	-0.83153351048092	-0.836735025352135	-0.315771846657629
AATCAGATAGAACACCGCCA	845764	+	glnP	FALSE	845683	846342	-	0.100871210983292	-0.959648494789052	0.578014328163265
AATCAGCCCGACCATACAGC	3627451	+	rbbA	FALSE	3624826	3627561	-	-0.368752758062157	-0.937574235764585	-0.371545266070732
AATCAGCGTCATCGCCCAGG	2674650	+	yphD	FALSE	2673849	2674847	-	0.681917421485283	-0.189283874903355	0.308441256341773
AATCAGGCGCTCACCCTGTA	2953984	+	recB	FALSE	2950483	2954025	-	0.925681185628495	-0.549708081167211	0.780628961356419
AATCAGGCTGACATCAGCTT	2955269	+	ptrA	FALSE	2954018	2956906	-	0.725586053449361	-0.165103085440285	0.316661399588628
AATCAGGCTTTCGGTCGGGC	4129170	-	metL	FALSE	4127858	4130290	+	0.452287348141589	-0.620510108210621	0.874053825669201
AATCAGTACGTCAGTGCCAC	3000724	-	xdhB	FALSE	3000636	3001514	+	0.519650283371096	-0.397617669934547	0.318780249092452
AATCAGTGCAACCAGGCCCC	2570446	+	eutM	FALSE	2570179	2570472	-	0.189915990696426	-0.703132747700447	-0.269368775404034
AATCAGTTGCCCCCACAATG	1721529	-	ydhK	FALSE	1720145	1722157	+	1.03958384816812	-1.22671490183157	0.40204328986165
AATCATCTGCTGATAACCTT	3045438	+	gcvP	FALSE	3044190	3047063	-	-0.00813053644228817	-0.63234884098009	0.144621156713649
AATCATGTAACGTTCTTCTT	1898764	+	yoaE	FALSE	1898053	1899609	-	-0.486698934488207	-0.34846224454036	-0.209745509457147
AATCATTGACTCCATCATCT	1936523	-	pykA	FALSE	1935673	1937115	+	0.894108592734878	-0.828820120230558	0.313312732228093
AATCCAACGCCGCCTGCCAT	3295977	+	yraQ	FALSE	3295120	3296160	-	0.693521470812942	-0.743366884506902	0.063536774028231
AATCCACGGATTTTCTTTCC	1688105	-	ydgA	FALSE	1687876	1689384	+	0.213864668448933	-0.406457094631752	-0.174817971114727
AATCCACTCCTGCCAGCTGG	3605594	-	zntA	FALSE	3604474	3606672	+	0.611458003909017	-0.525753028456458	0.612640408368405
AATCCAGATCACCGCCTGCA	3593962	+	livH	FALSE	3593500	3594426	-	1.13912161386884	-0.696468346500831	0.758528470265925
AATCCAGTGTCGCGGGTAGC	3921952	+	mnmG	FALSE	3921767	3923656	-	0.180536000407003	-1.22027701575575	-0.0834440989767622
AATCCATCACCACCACGCCC	3235965	-	ygjR	FALSE	3235315	3236319	+	-0.724128806209464	-0.626841314416834	-0.952778545724058
AATCCATGCCGAGACGTCGC	437023	+	yajO	FALSE	436385	437359	-	-0.215270374031841	-0.522251593806254	-0.299489326619366
AATCCCACCGAGCACCGCCG	3593695	+	livH	FALSE	3593500	3594426	-	0.533538330291435	-1.41966501601807	1.00780323084389
AATCCCAGACTCAACGCGAC	1273811	-	ychO	FALSE	1273148	1274401	+	0.524933612589135	-0.144945649684398	0.175504515912858
AATCCCATGATTACGCAAAA	2550651	-	amiA	FALSE	2550374	2551243	+	0.462292179667914	-0.539972471014902	0.127252164299691
AATCCCCTGCCGCTCGGAAG	2957753	+	recC	FALSE	2957082	2960450	-	1.27913777188587	-1.37688886796635	0.87041344413782
AATCCCGACCCGCAGCTTGC	826323	+	ybhS	FALSE	825342	826475	-	0.159951824207396	0.21087824090007	-0.449242680929805
AATCCCGCCACAACCGATGA	3231182	-	fadH	FALSE	3229687	3231705	+	0.407487008432227	-0.823771109741122	-0.0832803124318612
AATCCCGCGATGTGAATCTG	3610422	-	yhhT	FALSE	3609888	3610937	+	0.541357761111703	-1.0439069203632	0.398739674332874
AATCCCGCGCCAACCATTCC	3279186	-	agaA	FALSE	3279144	3279647	+	-0.189120923550904	-0.508402327951339	-0.898268814163219
AATCCCGGCAAATATCAGCC	516411	-	fetB	FALSE	515807	516586	+	0.561776522637039	-0.697397946546628	0.797624386737433
AATCCCTGGGATTGCCTGCT	3794072	-	waaC	FALSE	3794002	3794961	+	2.97022381598703	1.95240583054082	2.4198225586958
AATCCCTTTGCGAATGGGGA	2275172	-	yejF	FALSE	2274322	2275911	+	0.437720374928853	-0.476557950424671	0.236036312031565
AATCCGATCAGGCGTAATTT	3199232	-	ygiM	FALSE	3199229	3199849	+	0.344608663563389	-1.36910934647869	0.1572181140089
AATCCGCGCTCCAGCTCATT	1121571	+	pyrC	FALSE	1120784	1121830	-	0.734376808534267	-0.567390550349758	0.264301231029066
AATCCGGAGCACACGCCGCG	1085142	-	phoH	FALSE	1084215	1085279	+	-0.056612153237434	-1.31044358302104	-0.536112051410949
AATCCTGCAATCGCGGCAGC	2093238	-	hisA	FALSE	2093149	2093886	+	0.741601695460806	-1.02784070558541	0.354756501823506
AATCCTGCGCCTGACAGGCC	3476775	+	yheV	FALSE	3476614	3476814	-	0.183518505882583	-0.609085758533911	-0.0465910288321865
AATCCTTTCCGCTCTCACGC	1712451	-	gstA	FALSE	1712401	1713006	+	-0.206443730443427	-0.799437077300615	-0.332920149844188
AATCGATATTCGGATGGGTC	2734464	-	bamD	TRUE	2734168	2734905	+	0.881396732511567	-1.07087897152683	-0.445484392846698
AATCGCACTTGCTGCCGCCT	3959148	-	rep	FALSE	3958700	3960721	+	0.120604103793116	-0.777522453065282	1.35957029745992
AATCGCCAGCACGCCGCACT	2501515	+	fryA	FALSE	2500012	2502507	-	0.261297926166889	-0.897639229792963	0.271189830368685
AATCGCCAGCACTTCGCCAT	3517724	+	hofQ	FALSE	3517487	3518725	-	0.814718970012134	-0.933941465575656	0.134146261568095
AATCGCCCGATTTCAGCGCC	1538562	+	narZ	FALSE	1536874	1540614	-	0.0806568535192636	-0.917733664624334	-0.0755774294298654
AATCGCCGCATGATAAGATT	4085635	-	yiiG	FALSE	4085025	4086080	+	0.392169967422117	-0.690083722878212	0.358333458264769
AATCGCCGCGACCGATACCA	300392	+	paoB	FALSE	300155	301111	-	0.247407883630338	-1.49869123600141	0.673124059517869
AATCGCCGTCACCAGCGGCA	3662381	+	gadW	FALSE	3661913	3662641	-	0.160511272448741	-1.13487969279473	0.146147347675941
AATCGCCTTCACACTGCCGA	3730261	-	xylG	FALSE	3730224	3731765	+	0.606464208421414	-0.726559336228657	0.183227770427412
AATCGCCTTCACAGAGGCAA	1896145	-	sdaA	FALSE	1894956	1896320	+	0.578812476922276	-1.15307880519139	0.431735992693007
AATCGCTACGCGCAGCCAGG	689748	+	lnt	TRUE	688566	690104	-	0.472463475185575	-0.736352650921586	-0.332430427594972
AATCGGCAGCGTTCCGGGGT	3481873	-	yheT	FALSE	3481224	3482246	+	0.354511424572125	-1.0707857341543	0.470663525783423
AATCGGCATTGGCATAGTGC	387777	-	tauD	FALSE	387019	387870	+	-0.695439561588491	-0.971668074881077	-0.343459942744199
AATCGGCTCCGGCGCATCGA	1845610	+	selD	FALSE	1844989	1846032	-	0.563259531896943	-0.735803554826222	0.891543169275702
AATCGGTATGGGTCGCCAGT	4125800	+	yiiX	FALSE	4125309	4125917	-	0.287963034691803	-1.6314515248927	-0.15745215266974
AATCGGTCCGCCACGTACCA	1497706	+	ydcK	FALSE	1497493	1498473	-	0.321346106215923	-1.83087236724969	0.482651915483587
AATCGTACCAGGAGTCACGC	423668	+	acpH	FALSE	423561	424142	-	-0.410468686293733	-1.59929301565031	-0.597275753781133
AATCGTCGGCTGATGGCGTA	335667	-	yahE	FALSE	335149	336012	+	0.344477848294999	-0.668321710268628	-0.266128372985087
AATCGTGGTGCCTTCCGCCA	3333995	+	murA	TRUE	3333257	3334516	-	-1.00034958891991	0.792696264084579	-1.17722087755526
AATCGTTCCCGTTGCGGGCC	499108	+	aes	FALSE	498238	499197	-	0.0178344299657757	-0.660251213831424	-0.331820966848851
AATCGTTGTAGCGTTTCCAG	2957953	+	recC	FALSE	2957082	2960450	-	0.467351889950945	-0.795766982567749	0.811927656357293
AATCTGCGCGACGTGGGTAC	3556630	-	rtcR	FALSE	3556290	3557888	+	0.992627906042222	-0.541084803266216	-0.0238585388428273
AATCTGCGGCAGACCTTCGG	2673100	+	yphC	FALSE	2672722	2673783	-	0.905617521632192	-0.76083610236064	1.21261502312825
AATCTGCTGATTATCGCGTC	4613006	+	yjjW	FALSE	4612703	4613566	-	0.414932553931083	-0.506707178479921	0.187888549905957
AATCTGGATGTCCTGGTGCG	3968856	-	wecB	FALSE	3968156	3969286	+	-0.0632395588243158	-1.12726688231154	-0.124060208276314
AATCTGGTTGATGGGTGATC	2923939	-	queF	FALSE	2923370	2924218	+	0.332167230611879	-1.40385043985167	-0.240710849143251
AATCTTACCTTTCGCCTCTT	3371398	+	nanA	FALSE	3370705	3371598	-	-0.145964971885109	-0.538991317029645	-0.0583324806151923
AATCTTCGCTCAGAACATCG	2334426	+	yfaA	FALSE	2332978	2334666	-	0.0729134368310702	-0.555765363300345	0.0462926044714255
AATCTTGCGCATAGTTCTGC	1520855	+	yncD	FALSE	1518987	1521089	-	0.0713863978753767	-0.239995776294621	-0.0704524346387914
AATCTTTCGTCGCAGCTACC	997222	-	elfA	FALSE	997091	997630	+	0.581939904254949	-1.3253117253423	0.235298997532909
AATCTTTTTACCGCCGCGAT	1128667	+	flgN	FALSE	1128637	1129053	-	0.348197824838323	-1.08037189883744	0.390349674386214
AATGACAATCTGGTCGATGT	4389170	+	rsgA	FALSE	4388480	4389532	-	1.6431141522056	-0.863913332863594	1.86201287228517
AATGACGCTAACATTGCCAC	2627841	-	yfgH	FALSE	2627814	2628332	+	0.476405349659297	-0.662867614258155	0.483826486002447
AATGAGCGGCAGCCCGTCGT	1664764	+	ynfK	FALSE	1664548	1665243	-	0.236717165021926	-1.62350432599392	0.998516197203691
AATGATATTGACCATACCGT	104067	-	ftsA	TRUE	103982	105244	+	-0.420684936386719	-0.637403492345464	-1.12190592514289
AATGATCTGCCAGATGCCTG	233542	+	mltD	FALSE	232597	233955	-	0.0973749320004905	-0.554834221983734	-0.127129348749349
AATGATGTGATATCCGAACT	3957597	+	ppiC	FALSE	3957555	3957836	-	0.599156465101067	-1.1331668783944	0.246012812602066
AATGATTATCCGCTCGCCTT	4072063	-	yihV	FALSE	4071762	4072658	+	0.513656181536865	-1.0445982430365	0.19597707647377
AATGATTCCCGCTTCACGTA	1746353	-	ydhS	FALSE	1745155	1746759	+	0.826386024818406	-1.06564788509706	0.41411087930544
AATGATTGACCAAATTAACG	1616175	-	ydeA	FALSE	1615052	1616242	+	-0.460107101012415	-1.40927493587173	-0.314357236538933
AATGATTTGGTGGCCCTTGC	2783798	+	ileY	FALSE	2783784	2783859	-	0.15203863531433	-0.708269841184194	1.0861066227407
AATGATTTTCTGGTGCTTAC	4516698	-	insA-7	FALSE	4516550	4516825	+	0.212298428215179	-1.05943602486651	0.250301388114456
AATGCAACTTTGAACTGGCT	2152397	-	mdtA	FALSE	2152040	2153287	+	0.335549335759876	-0.820246784157171	0.245129533464567
AATGCAATGCCAAGTTGGTC	988834	+	pncB	FALSE	988377	989579	-	0.46595228895997	-1.54695215908658	0.393330838083372
AATGCACAACCATCGCGGCG	964760	-	ycaI	FALSE	963543	965807	+	0.215261514221717	-0.898277930601144	0.107178643935644
AATGCACGCCCATTTTGGTC	2164522	-	yegQ	FALSE	2163692	2165053	+	0.434777219374751	-0.463973976251181	0.156688553377377
AATGCAGATTGCGGGGTTAA	1039879	-	appA	FALSE	1039840	1041138	+	0.739543851332728	-0.416465006666002	0.508329191118204
AATGCAGGCACCTGCCCCTT	1712542	-	gstA	FALSE	1712401	1713006	+	0.445066084332273	-0.312609553083833	0.310515044266098
AATGCATCTGAATGCTGGCG	1492464	+	ydcI	FALSE	1492172	1493095	-	0.986652021429496	-0.128716579633655	0.0410149954028691
AATGCCACAATGACCAGCAA	2690872	+	purL	FALSE	2689678	2693565	-	-0.148306693959916	0.191044210239358	-0.0311329249231612
AATGCCCAGCACCACACGAG	2979854	+	araE	FALSE	2978786	2980204	-	0.78498317795904	0.113566436631063	0.580956353785055
AATGCCCAGCCCGGTGATAT	2449289	+	yfcR	FALSE	2449094	2449606	-	0.188750563337665	-0.623147654823679	0.719953611232984
AATGCCGATCCACTTGTAAG	261934	-	proA	FALSE	260727	261980	+	0.270877014579786	-0.785958335930611	-0.0120172312540401
AATGCCGATTTGGCAAAACG	1122970	+	grxB	FALSE	1122630	1123277	-	0.634836613007689	-0.916657862238841	0.507911156795741
AATGCCGCATGCTGGCTAAG	2205043	-	yehM	FALSE	2203717	2205996	+	0.466745477305447	-0.345842412990886	-0.103709858230023
AATGCCGCGCTTCAGCAGCT	444106	-	yajQ	FALSE	443907	444398	+	0.636883837432671	-0.543476734300387	0.0117778179324808
AATGCCGGATTAAAGGTGTT	3235825	-	ygjR	FALSE	3235315	3236319	+	0.968968482671154	-0.470482321983018	0.441475638680978
AATGCCGGGATCTGGTCTGC	2465167	-	intS	FALSE	2464567	2465724	+	-0.360182044592685	-0.88901994836433	0.012611916608141
AATGCCGTTTTGATCGCAAA	2788227	-	lhgO	FALSE	2788004	2789272	+	1.55929215116233	-0.300418969221132	1.13341461621367
AATGCCTAAAGCGTCAGGAT	4393347	-	yjeF	FALSE	4392089	4393636	+	-0.100119287154278	-0.495500456823979	-0.579161905535312
AATGCCTGCGCCACTTCGAT	166581	-	mrcB	FALSE	164730	167264	+	-0.36345431665527	-0.00312231921992719	-0.893038209954111
AATGCCTGTAATGTATTTAG	1476934	-	ynbB	FALSE	1476250	1477146	+	0.144390533973564	0.150228681633969	0.647320586228663
AATGCCTGTTGCAGCACGCG	533557	-	gcl	FALSE	533140	534921	+	0.504122066203654	0.301235708155276	-0.243260991180832
AATGCCTGTTGGCTGTCCCC	1195951	-	C0293	FALSE	1195937	1196009	+	-0.368642263424506	-0.407003577509475	-0.360775924468088
AATGCCTTCCAGCACTTCAG	3487291	+	argD	FALSE	3486982	3488202	-	0.344102376608437	-0.245693961232369	0.160578922759401
AATGCCTTCGCCATGTTGAC	4190021	+	thiG	FALSE	4189888	4190658	-	0.318518024796311	-0.0242617384396143	0.119530024833677
AATGCGAAAGTAAGGCGCGC	1607548	+	uxaB	FALSE	1607253	1608704	-	0.712091495036325	-0.98503503180162	0.66883287953637
AATGCGAACGCATAGGCTGT	2084932	+	plaP	FALSE	2083728	2085086	-	0.965842537150435	-0.74960313159509	0.714128143803081
AATGCGATAACGAGGCTGGT	3742729	-	yiaM	FALSE	3742351	3742824	+	0.364758143255262	-0.176804342706593	0.445327957064272
AATGCGATCCAGTCCGTACC	2977263	-	lysR	FALSE	2977043	2977978	+	-1.17470962502459	-0.586598240941659	-1.20450541485534
AATGCGCAGGGTTTCGCGCG	4226757	-	yjbB	FALSE	4225754	4227385	+	0.851670288499584	-0.687620054440927	0.15425095496508
AATGCGCCAACGAGAATGGC	2593416	+	tmcA	FALSE	2591866	2593881	-	0.254593387444475	-0.656132010965387	-0.0420433429109826
AATGCGCGTCAGGTCGAACT	1765951	+	ydiJ	FALSE	1763653	1766709	-	0.369745936306946	-0.27539481856986	0.0554397118407929
AATGCGCGTGAAATGCGGGT	4461626	+	treC	FALSE	4461077	4462732	-	0.907451319499943	-0.122974845732765	0.181854100991688
AATGCGCTCAAGCCAGGTCG	3591828	+	livG	FALSE	3591462	3592229	-	0.395153166364642	-0.749965387592829	0.427062444738433
AATGCGGAAGTCAGTTTCAT	1338982	-	lapB	FALSE	1338582	1339751	+	0.482861909047833	-0.987777838879875	1.34640359521265
AATGCGGAAGTCTGCGTCAT	4288496	-	nrfC	FALSE	4287831	4288502	+	0.232065836214607	-0.15184589424717	0.23197927320729
AATGCGGATTTGACGACGGC	131064	+	yacH	FALSE	129407	131260	-	0.855407537922013	-0.260504676806888	0.329251631855841
AATGCGGGCGCAGGCCCACG	2545398	-	murP	FALSE	2544695	2546119	+	0.833408673581054	-0.130030914918975	1.04751454288833
AATGCTCCTTCAGAAACTGT	1690421	+	uidC	FALSE	1689610	1690875	-	0.658488583127059	-1.4259826971356	0.348938285617242
AATGCTCTGCCATTTCGTTG	3038368	-	fldB	FALSE	3037877	3038398	+	0.0968877544445856	-0.269938103074974	0.108506694174392
AATGCTGGGTTATAGCCAGG	1199512	+	intE	FALSE	1198902	1200029	-	0.761249533491923	-1.2074852179042	0.655345533142289
AATGCTTTGCTCCCATTGTG	3871510	+	dgoA	FALSE	3871018	3871635	-	0.38926838627347	-0.735174839843848	0.540628935667676
AATGGACGGTAACAGCCCGA	4555977	+	hypT	FALSE	4555401	4556312	-	0.861835539777469	-0.409906407491128	0.530944248873531
AATGGCAGCATGCCTTTCGG	1975714	+	flhC	FALSE	1975290	1975868	-	0.637177642470699	-0.324244319724588	0.352236648964561
AATGGCATTAAGGATGGCAC	3239602	+	ygjV	FALSE	3239215	3239766	-	0.443766773166118	-0.532075218915214	0.120795282417462
AATGGCCCCTTCCTGTGTCC	2296621	+	napB	FALSE	2296291	2296740	-	-0.602330386190439	-0.900146807876703	-1.79268561651423
AATGGCCCGGTGCCGGTGGT	3585787	+	ugpQ	FALSE	3585393	3586136	-	1.16483932945963	-1.4321469766862	0.321786857239184
AATGGCCTGTTGCAGGGCTT	1552071	+	maeA	FALSE	1551996	1553693	-	0.157478700930419	-0.556970340424859	-0.701970834251906
AATGGCGACGCTGGCCCCAA	4448457	-	ytfQ	FALSE	4447985	4448941	+	0.289539323580357	-0.548092350996509	0.612534164606257
AATGGCGACGTCCACCGTAT	2036293	+	yedW	FALSE	2036176	2036847	-	0.699745191097887	-0.419575697731935	0.478342548736292
AATGGCGATAATGGCAATAA	2768471	-	ypjK	FALSE	2768467	2768703	+	0.458746986762051	-0.849443117376301	0.440054088067971
AATGGCGGAGGATTTCATTT	3716003	-	ghrB	FALSE	3715333	3716307	+	0.540479422283989	-1.01196131725511	0.1308450786589
AATGGCGGCGATACGGTTGT	2693917	-	mltF	FALSE	2693823	2695379	+	0.687117362878449	-0.744557630835553	0.245855196544425
AATGGCGGGGAGTCGAGCCT	3012186	+	yqeB	FALSE	3010636	3012261	-	0.277421218349204	0.22055723106164	1.26170836277221
AATGGCGTCGTCGTGCTGCA	78908	+	leuD	FALSE	78848	79453	-	0.133010114234258	-0.551467948482038	-0.534634792182673
AATGGCGTTATCTGCCGCCG	4401825	-	hflC	FALSE	4401323	4402327	+	0.152652352237936	-0.263280371499971	0.272964199013058
AATGGCTGAGCTGGTGTGCC	2016947	-	fliK	FALSE	2016410	2017537	+	0.216540857116169	-0.0587582979215716	0.127109178219861
AATGGCTGCATACAGCGACG	3962241	+	gpp	FALSE	3960768	3962252	-	0.254396273322833	-1.54320779436293	-0.244108358761757
AATGGTCAAAATATGTGCGT	4525689	+	sgcA	FALSE	4525572	4526003	-	0.307256522553995	-0.559001951114793	0.428201834080115
AATGGTCAGTACCATATTTG	2150242	+	yegK	FALSE	2149735	2150496	-	0.255336240314889	-1.5532640590946	-0.253205612060556
AATGGTCCGGACGGTATTAC	2363328	+	ais	FALSE	2363040	2363642	-	0.0617974133590241	-0.841578290841105	0.277674823161162
AATGGTCGTTAACACTGTCC	2864414	-	ygbN	FALSE	2863123	2864487	+	0.246485336238524	0.149103107803374	-0.0717363374901343
AATGGTGCGCTCAAACTGCC	1761338	+	sufB	FALSE	1760546	1762033	-	-0.0375354776986364	-0.194546979640333	-0.413189391995333
AATGGTGTCGTCGATAATAT	4311955	-	yjdP	FALSE	4311891	4312220	+	0.380883761747538	-0.678309223809885	0.0788667329189637
AATGGTTCCACTCATCACCA	3452701	+	gspA	FALSE	3451951	3453420	-	-0.022597354676548	-1.76171278163786	-0.0438941662916754
AATGGTTTCCAGCATCGACC	3545824	-	gntT	FALSE	3544581	3545897	+	0.622076372856027	-1.35014775094989	0.027009392680353
AATGGTTTCGGCAGCTGTGG	902164	+	artI	FALSE	901480	902211	-	0.498079369754913	-1.24788989341235	0.130470330264124
AATGGTTTGCCCTTCGCAGG	4199097	-	yjaH	FALSE	4198589	4199284	+	0.327028062289178	-0.693216377618924	0.346548010387638
AATGTAACGGGCAGGTTGTC	3175922	+	nudF	FALSE	3175303	3175932	-	0.546123859567695	-1.04379795820157	0.196405826695227
AATGTAGACATCAAAGTGTT	1110909	-	opgH	FALSE	1110086	1112629	+	-0.417063744262121	-1.24854901722214	0.315921031098498
AATGTATGGCTGCCAGTGTG	3525362	-	yrfF	TRUE	3524491	3526626	+	0.299910947661731	3.30592993011283	0.278702159398143
AATGTCCTGCACTACCCAGG	3698764	-	yhjV	FALSE	3698586	3699857	+	0.443452674005272	-0.285433043242343	0.361499692920619
AATGTCGATCACATGGTCAG	4270236	+	uvrA	FALSE	4269072	4271894	-	0.0679972604963964	-0.572909322492467	-0.534873755064168
AATGTCGATGCCAAGCGCTT	1458550	-	paaI	FALSE	1458495	1458917	+	-0.380875472068699	-0.435749227368507	-0.863451617416885
AATGTCGCCAATACCGCCGG	2093750	-	hisA	FALSE	2093149	2093886	+	-0.179896189398671	-0.950760784392273	-0.100725161634818
AATGTCGTGCCACTGTAGCC	335471	-	yahE	FALSE	335149	336012	+	-0.891727849909399	0.0726790477737212	-0.627880460025619
AATGTCTCATCCAGCACGTC	4604795	+	rsmC	FALSE	4604692	4605723	-	0.468262694698183	0.134906527547499	-0.0940762553035845
AATGTCTGCTTTGTCTTTTT	1936196	-	pykA	FALSE	1935673	1937115	+	-0.232028871045162	-0.926157035821985	-0.698426689974385
AATGTGCCGACGCGCGCACG	2236884	+	mglA	FALSE	2235791	2237311	-	0.605899080539001	-1.0723679400521	0.151962049357958
AATGTGCTGTGCCTTTAGCA	1243559	+	ycgR	FALSE	1243016	1243750	-	0.274389099482027	-0.466290978445002	0.160922484990299
AATGTGTTGGTGCTGCCGGG	1179961	+	ycfZ	FALSE	1179702	1180490	-	0.309386535524814	-0.152235276343996	0.0317568366976247
AATGTTCAGCGGCTCCAGGC	4222878	-	metH	FALSE	4221851	4225534	+	0.537780716717638	-1.15413014853229	0.353628025985989
AATGTTGGCACCTGCTGGCG	701150	+	nagA	FALSE	700826	701974	-	-0.101696605343593	-1.6278454458745	-0.130152900868373
AATTAAGGCCGTGATTTCGC	3339613	-	kdsD	FALSE	3339288	3340274	+	0.907421858801619	-0.875633508060922	0.745315758425152
AATTAAGGCGTGATACCAGC	2573324	+	eutP	FALSE	2573000	2573479	-	-1.15041842038155	-1.8669040636836	-0.680204307631624
AATTAATGCTTCGACGGTGT	2701747	+	rnc	FALSE	2701405	2702085	-	0.931869500417717	-0.276214256682356	-0.397715291207051
AATTACCGACGCAATTACGC	1664516	-	clcB	FALSE	1663339	1664595	+	0.592097932287379	-0.712369208543419	0.424356810682655
AATTATCCAGCGTCAGCCCC	412280	+	sbcC	FALSE	411831	414977	-	0.607921048631108	-0.696367824984642	1.20833965156564
AATTCAAACAGCTTCATTGC	3346042	-	npr	FALSE	3345988	3346260	+	0.611947583844432	-0.969303559751871	0.493856149268515
AATTCATGGCCTAACGTTAT	2170737	+	gatD	FALSE	2169857	2170897	-	0.00350724285106522	-0.602143022947125	-0.0230306999331453
AATTCATTACCAACCTGACT	1179469	-	cobB	FALSE	1178743	1179582	+	0.766192147661542	-1.01690537790218	0.819926149581262
AATTCCACCATCACGCCGCG	3855355	+	yidJ	FALSE	3854934	3856427	-	0.6717746162423	-0.624893250902811	-0.00430564978850557
AATTCCGGCCAGATCTCTGC	3885787	-	mnmE	FALSE	3884851	3886215	+	0.283244336672005	-0.923516925646684	-0.256663099182553
AATTCGCGACTGATCTGCGC	2360889	+	yfaY	FALSE	2360453	2361655	-	0.608932215285002	-0.327222242671113	-0.00519666207307052
AATTCGTCACCTTGAATGGC	3356139	-	gltB	FALSE	3352654	3357207	+	0.295939783707675	-0.842706961085228	-0.246433654107642
AATTGACCGGTTTATCCTGC	372897	-	mhpF	FALSE	372145	373095	+	0.565412822617284	-1.01185767925168	0.111871387597646
AATTGCCAACGGGTGCTGTC	2159500	-	mdtD	FALSE	2159488	2160903	+	0.416572637950711	-0.949656697214243	0.259772391103347
AATTGCCGGAACCGCCTCGA	1067312	-	ymdF	FALSE	1067304	1067477	+	0.872634733199399	-1.49961624054408	0.567020867945362
AATTGCGGCGGCATGGTTTC	1066813	+	wrbA	FALSE	1066335	1066931	-	0.667949381930602	-0.39549694957999	0.559097314065579
AATTGCGTAACTGTCATGCT	737967	-	ybfD	FALSE	737315	738076	+	-0.0677742470817996	-0.571108086572336	-0.35901633306675
AATTGCGTACTGTTCTTCAC	399551	+	ddlA	FALSE	399053	400147	-	-0.179444372163458	-0.176595143653877	-0.400064701554578
AATTGGCTTAGCGGCACCTT	1765474	+	ydiJ	FALSE	1763653	1766709	-	0.418417815625924	-0.882776630612001	0.523777613325275
AATTGGGCGATCTCCCGCTT	4632524	+	rob	FALSE	4632464	4633333	-	-0.208218075703375	-0.615051183348475	0.401210665750686
AATTGTCTGATTTTCCCACC	57666	-	djlA	FALSE	57364	58179	+	0.660645068926892	-0.790461968971668	0.374493245533956
AATTGTTGCGCAATCTCCAT	999068	-	elfC	FALSE	998439	1001039	+	0.470465471513048	-0.971565130323811	0.192568701385883
AATTTCAATCGGTCCGGCAT	1405163	+	ydaM	FALSE	1404587	1405819	-	0.693619358177562	-1.64917604783791	1.0840272811863
AATTTCCTGGCGCTCGCTGT	134872	+	speD	FALSE	134788	135582	-	0.07087130966618	-1.07919669855511	-0.111326222750703
AATTTGCGTCAGCATCCAGC	4064036	+	yihP	FALSE	4063832	4065238	-	0.212526437015695	-1.211041008703	-0.305736372937712
AATTTTGACCATGTTAGCAC	149284	+	panB	FALSE	148807	149601	-	-0.649525624097593	-0.182777277330365	-0.616472002506665
AATTTTGCACTCTTCACGGG	2503270	+	ypdE	FALSE	2502532	2503569	-	-1.01750241970952	-0.262457126166746	-0.317045060493113
AATTTTTAACCGTCACGTTG	4257134	-	dinF	FALSE	4255765	4257144	+	0.175751482158227	-1.55714316173834	0.0348862323538932
AATTTTTCCAGCAATGCGAC	784910	-	aroG	FALSE	784856	785908	+	0.0375941330819387	-1.18725726967645	-0.342888278897034
AATTTTTCCAGCTTCACACC	1804817	-	pfkB	FALSE	1804394	1805323	+	0.0714621400185204	-0.997448138102586	-0.15938920995214
AATTTTTCTGTGCGCCACTA	1520453	+	yncD	FALSE	1518987	1521089	-	0.632082740417371	-1.36200213257977	0.0624084563414197
ACAAACAGACTCTTTTCATC	3141465	+	hybB	FALSE	3141008	3142186	-	-0.529425787737551	-0.550453434171347	-0.51350343555606
ACAAACCGCCATCACGATAA	2407596	+	yfbS	FALSE	2407542	2409374	-	0.559734627557198	-0.901891498098416	-0.15223865227616
ACAAACCGTGCGCAATCATC	2390034	+	nuoM	FALSE	2389534	2391063	-	0.74393224794338	-0.359145025442509	-0.215690839483537
ACAAACGCCATCACCACGTT	4557935	+	yjiG	FALSE	4557562	4558023	-	0.74406747456788	-0.413581652290319	-0.309593520087428
ACAAATCAGAGCCTGCCACC	1205857	-	ymfP	FALSE	1205483	1206145	+	0.338456837003473	-1.11349080544926	-0.341630424704803
ACAAATCGGTTGGCAACATA	3134162	+	pitB	FALSE	3132894	3134393	-	0.526348897942353	-1.51942206142072	-0.0783138595842164
ACAAATCTGCGCGCGATTGC	3012337	+	yqeC	FALSE	3012309	3013079	-	0.501127446486488	-0.268345498729986	0.5717450425294
ACAAATGACCGCTTAACGTC	2284507	+	yejO	FALSE	2284412	2286922	-	0.221476919352378	-0.244233457797253	-0.232129768446
ACAAATGCCGCCAGCATCGA	615459	-	entF	FALSE	613380	617261	+	0.254645289727114	-0.718449213980324	0.399639506098144
ACAAATTCAGCCGCCTGGTC	1855330	+	ydjI	FALSE	1854957	1855793	-	1.01029379931331	-0.79916991710914	0.407830946088804
ACAACAAAGTCAGGTTGCGC	806275	+	ybhC	FALSE	805221	806504	-	-0.384767319082605	-0.146658802653469	-0.443934322575526
ACAACAATGCATACAGCTGG	516675	+	ybbN	FALSE	516649	517503	-	0.411469624888745	-1.02888414698936	0.00197448509906092
ACAACAGATCCACAACAACA	1792580	+	btuC	FALSE	1792196	1793176	-	0.3885402952674	-0.305866616791345	0.200887203043033
ACAACATCCGCGAGTTTCTT	2034246	-	hchA	FALSE	2033859	2034710	+	-0.0678107007536367	-1.13499795752531	-0.762395459560943
ACAACCGTTTTATCTCCATC	4172499	+	coaA	TRUE	4172099	4173049	-	-0.178232439456911	-0.722623348496434	-0.970085604970408
ACAACCTCTTTAGCTTTCTC	2308628	+	apbE	FALSE	2308501	2309556	-	-1.01033856971155	-0.853712499424932	-1.10516252085617
ACAACGACGATTCTCCCACC	2494557	-	lpxP	FALSE	2493667	2494587	+	-0.567980802324564	-0.0937207347811579	-0.846745184668552
ACAACGCCATCTGGTCGCCC	3477579	+	kefB	FALSE	3476824	3478629	-	0.187535573036609	-0.199756954154905	-0.296417398185465
ACAACGGCACTTTGCGATAG	1355882	+	puuP	FALSE	1355826	1357211	-	0.881346776183806	-0.370776779471707	0.598053730553281
ACAAGCCTGCTCGACCTGAG	1827651	+	astD	FALSE	1826280	1827758	-	0.630907833328026	-0.241823092808184	0.0335517991336121
ACAAGCGGCGTTCCGGCAAC	618671	+	fepC	FALSE	618607	619422	-	1.0143547688208	-0.472764932948452	0.718759410877619
ACAAGCGTTCGGTTTCCGCA	1600029	-	lsrA	FALSE	1599514	1601049	+	0.443341487410349	-0.970390219226929	0.349812801478601
ACAAGGCGATAACCTGCTCT	1842283	+	ynjI	FALSE	1841855	1842895	-	0.37990896138865	-0.46444752965321	0.211279227944523
ACAAGGCGCTCAACGTCATC	1363180	-	puuB	FALSE	1362256	1363536	+	0.38616129148342	-0.381518317829983	-0.0419641548642854
ACAAGGTGCCAGCAGCTGAT	4214705	-	aceB	FALSE	4213501	4215102	+	-0.195655866512357	0.0114101238905723	-0.34501046750783
ACAAGTCGGGCAGTCAATGC	1330855	-	topA	TRUE	1329072	1331669	+	0.655524230971134	-0.365156511692322	0.124871984122066
ACAAGTTACACCGTCACAAC	1239155	-	dadX	FALSE	1238102	1239172	+	0.230395916158186	0.0302898666821305	-0.12011568779892
ACAATACCGTCAGATTTACG	3982841	+	aslA	FALSE	3982375	3984030	-	0.279095669844486	-0.545998402322783	-0.136153455707551
ACAATATCTTTCGGTTCCGC	1076109	+	putA	FALSE	1074143	1078105	-	0.726683415366375	-0.610201539805931	-0.0163287274848166
ACAATGCCAAACCACATTAG	1511960	-	ydcU	FALSE	1511855	1512796	+	-0.0169770324770983	-0.180909170493583	-0.0867006021533629
ACAATGGATTCGATTCCCCT	3813909	+	rph	FALSE	3813886	3814572	-	-0.187317533980327	-0.355073793515198	-0.438433480551481
ACAATGGCAATAACACGCAC	3131942	+	yghS	FALSE	3131266	3131979	-	-0.166302871168565	-0.302804959405803	-0.286486230044714
ACAATGGCTGACTGACAGCG	3611467	-	acpT	FALSE	3610992	3611579	+	0.259040250551524	-0.663126855970273	0.28635679687033
ACAATTGCTGTTTGCGCACC	1449156	+	tynA	FALSE	1447100	1449373	-	0.0186392323262345	-0.0994575218758083	-0.790943310122842
ACAATTTCCTCTATCGCTTG	498803	+	aes	FALSE	498238	499197	-	-1.02685311665643	-0.70084484899385	-0.511499644564946
ACAATTTGCTTCTCCACTAC	1439197	-	ydbJ	FALSE	1439082	1439348	+	-0.0118042944734272	-0.881246183608954	0.0624925357336589
ACACAAATGCACCGCAACTT	2381664	-	elaD	FALSE	2380735	2381946	+	0.144675055469961	-0.438853622615247	0.373110993777591
ACACACCGTGGAGGCAAACT	2372210	+	menE	FALSE	2371670	2373025	-	0.960760329531927	-0.765647410852771	0.390954646378462
ACACAGCAGCAGTTCCGTGC	825810	+	ybhS	FALSE	825342	826475	-	0.0512121926760976	-0.463157222638117	-0.389677939041905
ACACAGGCATCGTGAATTTT	1782423	-	fadK	FALSE	1781001	1782701	+	-0.211364300709208	-0.436711731367787	-0.467809306355027
ACACATCAGCCATCGCATCG	2081319	-	sbcB	FALSE	2080780	2082207	+	0.473072196221638	-0.590546516706505	0.211645697047563
ACACCAACGTGACATCGCCT	1720088	-	ydhJ	FALSE	1719288	1720145	+	0.114572473289786	0.114357628264301	0.268164497843466
ACACCACGACGTAAATAATT	2008864	-	yedL	FALSE	2008624	2009103	+	-0.0670922008915161	0.18743966774996	0.360305830888104
ACACCACGCCATTTTGCTCA	194036	-	dxr	TRUE	193521	194717	+	0.061916912634183	0.663509034610319	-0.104726026159589
ACACCATGCCGCCAAGCAGC	2587251	-	acrD	FALSE	2585617	2588730	+	0.407599608065357	0.188679450944887	-0.64805025571063
ACACCCACCGCCGTCCAGTT	4470919	+	yjgH	FALSE	4470837	4471232	-	0.0839405146336383	-0.314053531810098	-0.229386612270685
ACACCCAGCGCACGACCGCG	3323645	+	ftsH	TRUE	3323023	3324957	-	0.553335343219793	0.0640235034760654	0.27152622018351
ACACCCAGCGTCCACGCGCG	359801	-	cynX	FALSE	359216	360370	+	-0.0643971651329753	-0.0344748534372904	-0.0865374290982702
ACACCCATCACCCATGCAAT	2511943	-	nupC	FALSE	2511064	2512266	+	0.313879640937772	-0.571551249299157	-0.160089904948934
ACACCCCTTCTGCTACATAG	80890	+	leuB	FALSE	80867	81958	-	0.472741771605505	-0.328050583716707	-0.230139199518343
ACACCCGCACCCGGCCGGTG	283828	-	yagF	FALSE	282425	284392	+	0.261184916850565	-0.289923972560112	-0.555648430769485
ACACCGATCTATCTGTGGCA	751093	+	ybgQ	FALSE	748945	751392	-	-0.914558694140159	0.000359699495788784	-0.177623985622699
ACACCGCCGCCAGTTCGCCG	729759	-	rhsC	FALSE	728806	732999	+	0.355102605604352	-1.05029896525367	0.117949753803048
ACACCGCTTCTTCTATATCG	385988	-	tauB	FALSE	385431	386198	+	0.0113872095852715	-0.787112500656474	0.104311957293728
ACACCGGTGAACCCCAGCCC	3846254	+	uhpC	FALSE	3845328	3846647	-	-0.429452467978101	-0.254467276867902	-0.487996064468843
ACACCTGGTCCGACTCATCA	3555582	+	rtcB	FALSE	3554875	3556101	-	-0.0859498014350278	-0.0951225375850617	-0.195829929152449
ACACGATCGCTGGGACGCTG	3679815	+	yhjJ	FALSE	3678467	3679963	-	0.58215293273258	-0.192165824489936	0.100152161326993
ACACGCATCAGCATCGCGCC	1788778	+	ydiU	FALSE	1787832	1789268	-	-0.0937605160737159	0.28577230136169	-0.0716596949168521
ACACGCCGGTATAGGTCGCC	4269794	+	uvrA	FALSE	4269072	4271894	-	-0.115836010960327	-0.188863393993357	-0.270803258148718
ACACGCGAACTAAAGCCATG	2797739	+	ygaC	FALSE	2797672	2798016	-	0.518245036774673	-0.0366780980651584	0.412497324499935
ACACGCGATCTTTAGTCTCC	2837199	+	ascG	FALSE	2836276	2837286	-	-0.295686243283135	0.0954691525890872	-0.404753346827733
ACACGCGCCCGCCGTTGAGG	1362837	-	puuB	FALSE	1362256	1363536	+	0.27652709514401	-0.443274715893446	0.00367929173352569
ACACGGAGTTACCGGCCTGC	2000208	+	fliC	FALSE	2000134	2001630	-	-0.178588622543854	0.289832171225581	0.400942973477048
ACACGGCATCTGGTTGATAC	4181555	-	rpoB	TRUE	4179268	4183296	+	-0.735395229787626	-1.68992159149146	-0.714363456748653
ACACGGGCCACAATATCCAG	2292574	+	ccmF	FALSE	2290983	2292926	-	0.0504348230633032	0.380889686936609	0.247011896224149
ACACGTTAGTTCCCCAGACG	416908	-	phoB	FALSE	416366	417055	+	0.881447405235812	-0.570809227940579	0.0998512312871424
ACACGTTGGTCTAACGCATC	2571469	+	eutD	FALSE	2570511	2571527	-	-0.013800836659571	0.144192119964839	-0.193771398573496
ACACTCCCGGTCAGTTCAAC	1743322	+	ydhQ	FALSE	1742895	1744151	-	0.805201259184234	0.206805486007081	0.258847476217455
ACACTCTCTTTCGTCCATGC	3561167	-	glpD	FALSE	3560036	3561541	+	-0.65528889630092	-0.840111890777701	-0.954891903843705
ACACTCTTTGACGAAAGTAT	3076408	+	cmtA	FALSE	3075493	3076881	-	0.692366912919565	-0.335130898974089	0.120130317726466
ACACTGACGTCGTAAACACC	155245	+	htrE	FALSE	152829	155426	-	0.553387798623912	-0.346867397600362	0.128524992285642
ACACTGACTGCAATATCAAC	1647869	-	ydfD	FALSE	1647818	1648009	+	0.497522373007695	-0.261396491679807	0.930919342425899
ACACTGCACGCCAAAGCGAT	2094217	-	hisF	FALSE	2093868	2094644	+	0.36651805237588	-0.472150245668441	-0.0904638984634121
ACACTTAACTTTCATGCCTT	3917632	+	atpA	FALSE	3916339	3917880	-	-0.204439769454592	-0.483373261647244	-0.424280133115582
ACAGAAAGTAGCGGAACCGC	944006	-	dmsC	FALSE	943256	944119	+	0.232400653157857	-0.0639135059262726	0.434433126499234
ACAGAATATTCAGATCTGCC	3091408	-	yqgE	FALSE	3090959	3091522	+	2.24258300305551	-1.66142008268548	-0.294670668059074
ACAGACGGGTAATCTGCTCG	753349	+	gltA	FALSE	752408	753691	-	1.03853806794807	-0.379524975028085	0.435572156342988
ACAGAGCAACATCCGCCCGG	4145322	-	frwD	FALSE	4145161	4145502	+	0.496740915920693	-0.542506654177504	-0.199208505910781
ACAGAGTGCGCAGCTCACCT	466236	+	ybaE	FALSE	464836	466536	-	-0.489102907935254	-0.803078337039027	-0.144617759739896
ACAGATAATGGTGGTCCACA	4418463	-	ulaA	FALSE	4418003	4419400	+	0.823654091251037	-0.913282577195253	0.739399938681065
ACAGATCTGCGCTGACGGTC	1677365	-	ydgH	FALSE	1676451	1677395	+	0.761843646462263	-0.420624418855926	0.0655053479746009
ACAGCAACAGTGACGTGGCG	1284568	-	narJ	FALSE	1284362	1285072	+	0.0502335470301134	-0.35108685453562	-0.234868809492474
ACAGCAACATGCGCCCCTGG	727124	+	kdpA	FALSE	726282	727955	-	-0.274259473040738	-0.0424125125580128	-0.74021853177289
ACAGCACACACCGGATGGAC	267622	+	ykfA	FALSE	267321	268184	-	-0.67350879239117	-0.103575636585559	0.293465215612846
ACAGCACCCGCATCCCTTCA	835208	-	ybiB	FALSE	834471	835433	+	-0.506719885802611	-0.32937928324915	-0.698082312490239
ACAGCACGTAAGAAAGCAGC	4253553	+	plsB	TRUE	4252066	4254489	-	-0.414047239788176	0.525473220844736	0.107444351645179
ACAGCACTGCTTTGCGGACA	4613254	+	yjjW	FALSE	4612703	4613566	-	-0.260862485046396	0.282751641540688	-0.345552803158307
ACAGCAGATACTCCTCCGGC	2526103	+	ypeB	FALSE	2525963	2526181	-	-0.571793005247467	0.195763448567092	-0.151600966675149
ACAGCAGCAGCGTATCGCGA	2262526	-	setB	FALSE	2261885	2263066	+	0.295519391840736	-0.977223017206513	-0.586290115962546
ACAGCAGCCAGGTTTTGTTC	442113	-	thiI	FALSE	440773	442221	+	0.17038176652071	-0.203733389245783	0.408057747523785
ACAGCAGGCAGTTAATGGTC	1886978	+	fadD	FALSE	1886085	1887770	-	-0.220541458908287	-1.19027811942724	0.0346064528560063
ACAGCATAATGCGCGATGTC	1707210	-	rsxD	FALSE	1707166	1708224	+	0.191755996475502	0.456427118698487	-0.474312736520953
ACAGCATAATGCGGCGCAGC	3133379	+	pitB	FALSE	3132894	3134393	-	-0.0668154607039805	-0.497200243812025	-0.324158904894985
ACAGCATCAGCCCCGGCCCC	4088204	+	frvX	FALSE	4087878	4088948	-	-0.0494906133609525	-0.455243224588096	-0.687036176696708
ACAGCCACGGGTGACAGGCA	262853	+	ykfI	FALSE	262552	262893	-	-0.145767879209426	-0.18992284251792	-0.0428949336213964
ACAGCCATTAACGATTGTCC	2480667	+	emrK	FALSE	2480198	2481361	-	0.813824304235559	-0.119064766714268	-0.174970841306421
ACAGCCCGGTCGCCCCGAAG	1204409	-	ymfN	FALSE	1203393	1204760	+	-0.297061008267488	0.133564584871896	0.0982349289764719
ACAGCCCGTGAGCAGCGTGC	4374374	-	ecnA	FALSE	4374340	4374465	+	-0.0427937523478115	-0.0341847676630476	-0.440619340096046
ACAGCCTGACTCAGCGCGAC	3999350	-	G0-10704	FALSE	3999214	3999357	+	0.0783693530827364	-0.0236789724765734	-0.542745010027424
ACAGCGACCATCTTTGCACA	784262	+	ybgS	FALSE	784160	784540	-	-0.123837723628862	-0.0567378935881252	0.148678982596918
ACAGCGATAATTTCGCAGTC	1265710	-	prmC	TRUE	1265317	1266150	+	2.60060782760104	-0.209253919504908	2.22368246766976
ACAGCGCAAAGTCGATAATG	3567198	+	glgC	FALSE	3566056	3567351	-	0.0187057269440006	0.209720010315066	0.19231198802069
ACAGCGCAATATTGGTTAAC	27664	-	rihC	FALSE	27293	28207	+	-0.165016510947878	-0.211385580198887	-0.338869864870632
ACAGCGCAATCAACGCACCC	4233223	-	pgi	FALSE	4231781	4233430	+	-0.0293563884399656	-0.0826003242208194	-0.008470945786457
ACAGCGCGCCGAAGTCTTGC	124450	-	aceE	FALSE	123017	125680	+	0.699834893066398	-0.633318843068408	-0.886060952279558
ACAGCGCGCGCGCCGCAGCC	4119920	+	hslV	FALSE	4119780	4120310	-	1.32288740819485	-0.838212147401663	-0.0523295537009708
ACAGCGGCCTCCATTAGCTT	2108685	+	rfbA	FALSE	2108162	2109043	-	0.211717700547765	-0.0317262689910317	-0.321775990799085
ACAGCGGGCCGTTGATCAGG	4146310	+	yijO	FALSE	4145489	4146340	-	0.287621978258611	-0.462707124594082	0.0126819689955575
ACAGCGGTCATTTGCAAGGT	335431	-	yahE	FALSE	335149	336012	+	0.73960446186293	-0.719863896195852	-0.161102946797381
ACAGCGGTTGTGGTGGCAAT	3813565	+	pyrE	FALSE	3813150	3813791	-	0.794466935319836	-0.130427465781025	0.405274902271715
ACAGCGTGCTGCCTGCCGTC	3586216	+	ugpC	FALSE	3586133	3587203	-	0.289937735914632	0.448430789654299	-0.134605856881963
ACAGCGTTTTGAAGGCTTCA	1315443	+	trpB	FALSE	1315246	1316439	-	0.337486541077518	-0.263967397950082	-0.168142278754002
ACAGCTGATAACGGGTCTGC	3395211	+	rng	FALSE	3394348	3395817	-	0.196243828022338	-0.463376509812052	0.477207344441769
ACAGCTGATGGCTTCCGCGT	1704547	-	rsxB	FALSE	1704372	1704950	+	0.547733064738465	-0.209639559257095	-0.263632059459234
ACAGCTGCAATGGCGCTCAC	3647696	-	arsB	FALSE	3646958	3648247	+	-0.487068671272363	-0.148996753710882	0.00106014122315344
ACAGCTGCTTACGGTCGGCG	3952172	-	ilvD	FALSE	3951501	3953351	+	0.111204310049993	-0.196985426822698	-0.0265017118349037
ACAGCTTCATCCAGCGCGCA	1148822	-	fabH	FALSE	1147982	1148935	+	-0.432921087913011	-0.442917217492285	0.225831559022832
ACAGGAGGCGTTATCTGCCA	371799	-	mhpD	FALSE	371339	372148	+	0.785175369966991	-0.217157812240043	0.108591733938742
ACAGGCGAGAAACGCTTTCC	2314588	-	rcsB	FALSE	2314199	2314849	+	0.554433141305005	-0.351732692515602	-0.272535221829039
ACAGGCGGCGTCTGAGTCAC	933461	-	ftsK	TRUE	932447	936436	+	-0.189997851664077	-0.27428074021515	-0.497763171932548
ACAGGCTGTTCAGACTCTGA	4015757	-	rmuC	FALSE	4015356	4016783	+	0.421650139971631	-0.0524261984807409	-0.0332268693503347
ACAGGGAATGGCGGACCTGC	1027917	+	hspQ	FALSE	1027627	1027944	-	0.677444577237247	0.498776914405978	0.462767400321122
ACAGGGATTTACCCACATCG	3069966	+	pgk	TRUE	3069481	3070644	-	1.73400831286841	-1.1312043154429	-0.634882685637536
ACAGGGTAACGCAGTGGGCA	263018	+	yafW	FALSE	262914	263231	-	0.790997991810083	-0.252593854743129	-0.0765418365623129
ACAGGGTTTGCGCCCGGCAT	1489753	-	ydcA	FALSE	1489701	1489874	+	1.02248994705544	-0.66659328957483	0.591965495097747
ACAGGTCAGCACGCTGTTTC	2946273	+	amiC	FALSE	2945779	2947032	-	-0.300973744489956	-0.238723061097717	-0.729688590246537
ACAGGTCGCCAGTCCCTTTC	2534578	+	pdxK	FALSE	2534408	2535259	-	-0.0899500776369046	-0.191452631067953	-1.24586167183335
ACAGGTCGCTGAAATGCGGC	70764	-	araC	FALSE	70387	71265	+	0.701462983289348	-0.350683471811784	0.56780672429954
ACAGGTGCACGTAGCGCGAC	53187	+	pdxA	FALSE	52427	53416	-	0.169775726269064	-0.0693580824314685	-0.144719528871366
ACAGGTTCTATCGGTTTCTT	3786928	-	yibQ	FALSE	3786124	3787083	+	0.545580642509914	-0.386379927502324	0.0883005601759995
ACAGTACGCGTTTGAGTTTG	2968025	-	mutH	FALSE	2967684	2968373	+	0.0013561237529771	-0.482450241701605	-0.355570283253359
ACAGTAGCGCAAAAAGCGTG	2240806	+	yeiB	FALSE	2239832	2240989	-	0.651574952584565	0.252563695703604	0.204800936840406
ACAGTGCACGTTTGCGCGGT	3673270	-	yhjE	FALSE	3672809	3674131	+	0.284514056648861	-0.208193840424858	-0.204727505009372
ACAGTGTTACGGTAGCTGTC	3776345	-	lldP	FALSE	3775422	3777077	+	0.5312951532973	-0.482666469567866	0.562052150326295
ACAGTTAACGATCATCACAT	1461371	-	paaK	FALSE	1460149	1461462	+	-0.231448433746762	-0.644149991394008	0.050535381815328
ACAGTTACAGCCGATCTCCC	1649905	-	intQ	FALSE	1649536	1650732	+	-0.672156655915823	-0.49591913483784	-1.04364623403375
ACAGTTCGAAATTCATGTTC	686136	+	gltI	FALSE	686062	686970	-	-0.108428223914091	-0.325379326793541	-0.575179631818285
ACATAATGGCGCGGATCATT	1177337	-	lolE	TRUE	1176543	1177787	+	-0.0980441543748935	-0.247084916209406	-0.682414082989675
ACATACCGGCAAAGGCTTCC	1400766	+	abgB	FALSE	1399834	1401279	-	0.200286032089457	-0.552417372992866	0.385240735132443
ACATACGCATGGTGCGCGCA	4407765	-	rlmB	FALSE	4407298	4408029	+	0.00530520671052921	-0.0999810289672938	-0.0533371846903254
ACATACGTGGGTGATCTGTC	3272326	+	garP	FALSE	3271595	3272929	-	-0.0416527300771002	-0.706488578823056	-0.608050648109976
ACATAGAGATAACGTTTGTC	797941	-	pgl	FALSE	797809	798804	+	0.0819415367117852	-0.579357148603403	0.414862528157682
ACATATCCATGACGTTTTTG	4558008	+	yjiG	FALSE	4557562	4558023	-	-0.404165006531821	-0.906309192553778	0.341706794955191
ACATATGCGCTACTGCCATC	1006612	+	ycbX	FALSE	1005714	1006823	-	0.302465372664067	-0.666133402305527	0.0574570869119313
ACATCAACGTTATTCACAAC	1149629	-	fabD	TRUE	1148951	1149880	+	1.09469553990958	-0.364302369651568	1.08525688783421
ACATCAATGCTTTGAATATC	4571913	-	yjiT	FALSE	4570437	4571954	+	0.591597420607462	-0.523529515951629	0.265281442544889
ACATCACCAGACCACACATC	760055	-	sucA	FALSE	757929	760730	+	-0.0413474925735878	-0.362907951148564	-0.189454236397698
ACATCACTCTTTGTATTATA	2942490	-	csdA	FALSE	2941359	2942564	+	0.539580278742607	-0.72453893738529	-0.786307505477906
ACATCAGAGTGCTGCTTGTC	3956311	-	ilvC	FALSE	3955993	3957468	+	0.937442854701771	-0.641957426565772	-0.263980930291174
ACATCATATTGATGGGGCGC	894480	-	potG	FALSE	894214	895347	+	-0.32729837021354	-0.591802873243712	-0.183310254181917
ACATCATGTTTACCACTATC	1089915	+	pgaA	FALSE	1089089	1091512	-	0.47771555157742	-0.674428734816204	0.252387945245464
ACATCCCCAGTCCCAGCATC	4592424	+	lgoT	FALSE	4591384	4592745	-	0.520912194607801	-0.149402952908286	-0.248949492936543
ACATCCCGCGAATGGTGTCC	4302997	+	yjcS	FALSE	4302635	4304620	-	0.19955164943593	-0.765709279394437	-0.26120629675822
ACATCCGCCTGCTCAACATC	510518	+	copA	FALSE	508099	510603	-	-0.508829359783985	0.253251550479227	-0.391206992856042
ACATCGACGGTGCGCAGGTC	1056597	+	torR	FALSE	1056485	1057177	-	0.724299337718066	-0.294430061490992	0.156070806209736
ACATCGATGCCGCCCGGTGC	1381117	+	ycjW	FALSE	1380987	1381985	-	-0.0745450913980339	-0.441410166474688	-0.15301474462451
ACATCGCCAGTCGTTGATCC	2356129	+	yfaU	FALSE	2356064	2356867	-	0.252734684195742	-0.336155700213534	-0.320781943366901
ACATCGGGAACATCACCCGA	2707910	+	rpoE	TRUE	2707459	2708034	-	0.0140905798133229	-0.378648145921621	-0.343245810818256
ACATCGTGGTCAACCCAATC	1417910	+	racR	TRUE	1417789	1418265	-	1.17721931526234	0.520632705507945	0.604929510399126
ACATCGTTCTGGTTTAAAGC	2417467	+	yfcE	FALSE	2417256	2417810	-	0.266513976596474	-0.194324391845071	0.114544878261886
ACATCTGCGGCATCACCAGA	901023	+	artQ	FALSE	900757	901473	-	-0.0823503768092961	-1.27949006712489	-0.320678356010516
ACATCTTTAATTTGCAGTGT	2265275	-	yeiQ	FALSE	2264267	2265733	+	-0.635848935044606	-0.995064281303316	-0.112594740693808
ACATCTTTACCACGTCGCTC	4044144	+	yihG	FALSE	4043693	4044625	-	0.356643396196208	-0.575348186805964	0.132754834388927
ACATGAGTTTCTCCTCAGAC	4522135	+	yjhH	FALSE	4522128	4523033	-	0.117096973755636	-0.155077363692838	-0.258926537702825
ACATGCCGGGAGCGCGATTA	4489012	+	idnR	FALSE	4488164	4489162	-	-0.305109949668611	-0.0646250833592894	-0.257522290196847
ACATGCTCAAAGGTGTGATA	2622101	-	ppk	FALSE	2621066	2623132	+	0.182402599387928	-0.816630550910722	0.142842779250217
ACATGCTCTGTTGGGTATTA	3384932	+	aaeB	FALSE	3384243	3386210	-	-0.172804174078841	-0.561901356139038	-0.0738393041946268
ACATTAGAGTGTCCACGTAG	1583309	+	ydeP	FALSE	1582231	1584510	-	0.0385684729077063	-0.591445131766781	-0.269916028397345
ACATTCATGCCGTCCATCAA	4223936	-	metH	FALSE	4221851	4225534	+	-0.894782765542736	-0.0398476979675448	-0.76966061786049
ACATTCGTTCCAGATTTCAT	3242392	+	uxaC	FALSE	3241351	3242763	-	0.437749023823668	-0.367989834170746	0.224698388237799
ACATTGCCAGTCTTGCACCT	3795822	-	waaL	FALSE	3794971	3796230	+	0.296498128414571	0.0453118272960398	-0.129916708806291
ACATTGCCTTGCGCGTTGTG	4303905	+	yjcS	FALSE	4302635	4304620	-	0.460965263708636	-0.371817363468019	-0.468668611731461
ACATTGCGTAAGGTTTTTTC	683511	+	rihA	FALSE	682700	683635	-	-0.0079538634504372	-0.48184768660166	-0.276069679180016
ACATTGGCAGCTTGCCGGAC	2218241	+	bglX	FALSE	2217714	2220011	-	-0.189740393338828	-0.508857754780464	-0.0664041895627672
ACATTGGCCTTGCCCTGTAG	2570758	+	eutD	FALSE	2570511	2571527	-	-0.206798108166973	-0.295173474599542	-0.315076504895705
ACATTTACCTACCGCTTCAT	1871683	-	yeaK	FALSE	1871598	1872101	+	-0.52250187857692	-0.0533560830175089	-0.558949516396227
ACATTTCGGCAACGTCGATA	2969753	-	tas	FALSE	2969619	2970659	+	1.04722042978064	-1.18067281549483	0.599456373380424
ACATTTTCCCTTCGCCAAAC	4223968	-	metH	FALSE	4221851	4225534	+	-0.294852385123032	-0.985545658500122	-0.626632013281714
ACCAAAATCGCCACGCAGGC	1462616	-	paaY	FALSE	1462495	1463085	+	0.607698881938229	-0.975089366847762	0.379262694589583
ACCAAACGATGTTCGGGCCT	503867	+	fsr	FALSE	502700	503920	-	0.452020879554143	-0.339666499322053	0.385533166948928
ACCAAAGCGGGCCTGCTCAA	2497975	-	ypdA	FALSE	2496693	2498390	+	1.23106013545624	-1.48578317886823	2.66679517393862
ACCAAATCTTCGGCTTCCCG	4228557	-	rluF	FALSE	4228377	4229249	+	0.213379963744908	-0.329295506321514	0.481365436358561
ACCAACAGCTGTTCCTCCGT	874762	-	yliF	FALSE	874558	875886	+	0.565862212326678	-0.219680770153735	-0.0747009405379598
ACCAACCAGGCGACTCCCGT	854875	+	ldtB	FALSE	854047	854967	-	0.160990804896916	-0.28455490401757	-0.0470100082307024
ACCAACCTGCGTTTCGGTTG	1940053	+	znuA	FALSE	1939675	1940607	-	-0.6402401949988	-0.507352681107554	-0.183238091820786
ACCAACGATCAGATCGTTGT	4608731	-	prfC	FALSE	4607437	4609026	+	-0.0191884348735105	-0.347450364122039	-0.449951351331517
ACCAACGGGCCGAGGACCAC	3278816	-	agaW	FALSE	3278723	3279124	+	0.71278480791504	0.113899253457457	0.628051773854878
ACCAACGGGGACTTTCGCGT	4343345	+	yjdF	FALSE	4342952	4343581	-	0.166224868474359	-0.150412949145387	-0.447495128387798
ACCAACGTTTCGCCCTCTTT	1517489	-	curA	FALSE	1517051	1518088	+	-0.643084755788354	-0.232950263537515	-0.491080932542291
ACCAACTCCGTTTTATGTTG	3232428	+	higB	FALSE	3232163	3232477	-	0.452957641298032	-1.01071492606544	0.0970711890335337
ACCAAGCCAGCCTAAAGACT	1620368	-	ydeE	FALSE	1619356	1620543	+	0.916840064957838	-1.12351307029358	-0.116815338344873
ACCAATACATCATCCGCCAC	1919552	-	rsmF	FALSE	1918247	1919686	+	0.971025728733041	-0.113566048682718	0.18408134588949
ACCAATACGCTTTGCCAGCC	4446983	-	chpB	FALSE	4446715	4447065	+	0.368398268634788	-0.863711422139949	-0.222521749928941
ACCAATCACGCGAGCTTCAA	1125399	-	yceH	FALSE	1125380	1126027	+	-0.487837575800638	-1.49940429986945	-0.306789385220996
ACCAATCCCCTGAGCTGCGC	1384412	-	ycjF	FALSE	1383535	1384596	+	0.439361706787818	-0.652424137519704	-0.252604442060367
ACCAATCTCTTTACCTGGCC	2368278	-	arnD	FALSE	2368040	2368930	+	-0.386925068579327	-0.237285270312883	-0.553123220668703
ACCAATCTTGACCAGTGTAC	3974335	-	wzxE	FALSE	3974301	3975551	+	-0.289902259522936	-0.567193097504123	-0.569023135349518
ACCAATGAATGGCGAAACTG	2940286	+	gcvA	FALSE	2939672	2940589	-	-0.0663115461603813	-0.223969342654729	-0.256467082125362
ACCAATGGCTTTATCGGCAT	2792513	-	gabP	FALSE	2792275	2793675	+	-0.346045540452966	-0.208488456009225	-0.352525810572405
ACCAATTCTTTCTGCGGCCC	2476116	-	dsdX	FALSE	2475869	2477206	+	0.892577399957841	-1.12403229123824	-0.194235420275505
ACCACAATACCGCTGACGGT	3022814	-	xanQ	FALSE	3022373	3023773	+	0.68253391609187	-0.546311082565338	0.799110206581964
ACCACACCCGCAAGACGAAC	119878	-	ampE	FALSE	119281	120135	+	-0.178727260320825	-1.28020530603265	-0.0516710960185797
ACCACATCCGCCGTCCCTGC	630320	-	cstA	FALSE	629117	631222	+	-1.13801738482125	0.119210601025777	-1.19292387912393
ACCACATCGCCGACCGCAAC	1310071	+	yciA	FALSE	1309872	1310270	-	0.458559123399799	-0.471059724613058	0.0767063846999111
ACCACCAAAACCGAACAGCA	1910484	+	htpX	FALSE	1909719	1910600	-	0.0910390942983101	-0.334630012202718	0.570828978010234
ACCACCACATCGAATCGTTC	1880635	-	dmlA	FALSE	1879936	1881021	+	0.532808758412414	-0.215983701210794	0.473393952858176
ACCACCACGCTGTACAAGCC	244385	-	yafJ	FALSE	244327	245094	+	0.461736363288472	-0.290624078739492	-0.17298698620943
ACCACCAGATAGGCGACCAG	3405650	-	panF	FALSE	3405629	3407080	+	0.222313030268378	-0.154850600140918	6.98212302138035e-06
ACCACCAGCTGGTGTCCGGA	3011468	+	yqeB	FALSE	3010636	3012261	-	0.475739612693464	-0.390103139552713	0.971653187192214
ACCACCCATGTTCACTTTAC	1849707	-	ansA	FALSE	1848884	1849900	+	0.796744319952001	-0.45600148129345	0.302521769771722
ACCACCGAGGTAGTTAGCAT	393566	-	yaiU	FALSE	392239	393642	+	0.713162010094299	-0.0622681258905815	0.315997418301356
ACCACCGCACAAACCACGGT	3916040	+	atpG	FALSE	3915425	3916288	-	-0.184406405756631	0.0704883859010951	-0.0580211034118427
ACCACCGCTTCGCAGCCTTC	865274	+	moeA	FALSE	864352	865587	-	0.234052440703034	-0.850245841451714	-0.491124797780121
ACCACCGGAAGGGTATACGC	1553134	+	maeA	FALSE	1551996	1553693	-	0.847447244717193	0.364427753243422	0.780540875388326
ACCACCGGCACGGCGATAGT	2586718	-	acrD	FALSE	2585617	2588730	+	0.580966764468565	-0.432581744014289	0.260086536547865
ACCACCGGGAATACACCTTC	378641	+	frmA	FALSE	377686	378795	-	0.429286617678878	-0.0639106379409775	-0.43396062515567
ACCACCGGGCTGTCGATGGG	834138	-	dinG	FALSE	832293	834443	+	-0.421753719626704	0.456875714501949	-0.0187662102842466
ACCACCGGTACGGCAATCGT	3659538	-	mdtF	FALSE	3658437	3661550	+	0.135848591547652	0.0273392999315507	-0.225230991036442
ACCACCTGCGCACCAAAATT	4265998	-	tyrB	FALSE	4265137	4266330	+	-0.08285461216892	-0.850103339076253	-0.140640256862458
ACCACCTGCTGCGCCTCGGC	2841404	+	hycH	FALSE	2841058	2841468	-	-0.107377590909365	-0.429368060742502	-0.387994605874812
ACCACGACTGCACCGGTTAC	2191475	+	mrp	FALSE	2191081	2192190	-	-0.381761818841128	-0.164935897968678	-0.0731831807041646
ACCACGAGGTCGTCAGGCCA	3627595	+	yhiI	FALSE	3627558	3628625	-	0.400168878530164	-0.119703375916861	0.355019486029625
ACCACGATCATGCGCAAAAA	3234318	-	ygjP	FALSE	3233982	3234485	+	-0.251085120808793	-0.117055752034693	-0.216693628901042
ACCACGATCGACCCTTCACT	2422362	+	hisP	FALSE	2421758	2422531	-	-0.476930366181361	0.039964030174852	-0.487428163374523
ACCACGCAGAGTGATCTCAC	460222	-	lon	FALSE	458112	460466	+	0.835954595025748	0.0400685239552155	-0.0269745229217693
ACCACGCCAATAATGCGATC	2123454	+	wcaI	FALSE	2122547	2123770	-	0.591172934982526	-0.212286284069676	0.250794741016051
ACCACGCCCTGACGGTATTC	3056887	+	rpiA	FALSE	3056688	3057347	-	-0.200414528949212	0.269523091785165	0.0245454361383705
ACCACGCCGCCCACGCTCTG	4513988	+	fecA	FALSE	4512376	4514700	-	-0.0195413431358714	-0.404464155810896	-0.0747492837714688
ACCACGTCGACGCACTTCAC	3196752	+	glnE	FALSE	3194823	3197663	-	-0.956912371414302	0.456415562581761	0.0981262006880278
ACCACTCCACGCCGTTAGCG	2398893	+	nuoF	FALSE	2398240	2399577	-	0.550058500784695	-0.542730216656973	0.123797141546083
ACCACTTCGACCGTACGTAG	544176	+	allC	FALSE	543281	544516	-	0.131940203879261	-0.410932476233454	0.144486498710879
ACCACTTTGGCGCTCAGTTC	1221640	+	ymgD	FALSE	1221528	1221857	-	0.60309735966436	-1.04737127289358	0.763398271219311
ACCAGAAACTCATCCCCACC	1343829	+	gmr	FALSE	1342781	1344766	-	0.10110743689077	-0.250336976630783	-0.143441308614041
ACCAGAAAGCGGACATCTGC	4243365	+	malE	FALSE	4243252	4244442	-	1.08814661536811	0.0590793564148259	0.169555092010225
ACCAGAACATGGCGGCAAAC	158178	+	pcnB	FALSE	157729	159126	-	0.422140185373492	-0.129495285996143	0.65203301516829
ACCAGAATCACTTCGGCTTT	995845	+	ssuA	FALSE	995208	996167	-	0.367970399489952	-0.447987839977885	-0.0217427999111061
ACCAGACCAAAAGCGGCATA	2722762	+	kgtP	FALSE	2722470	2723768	-	1.42169678506492	-0.582343192968978	1.39710325216195
ACCAGAGGACGGTCATAGCT	57003	+	lptD	TRUE	54755	57109	-	1.23770115777485	-0.357481955664683	0.485737946764916
ACCAGATTTGCGCCACATGC	3429791	+	yrdD	FALSE	3429442	3429984	-	0.181626412870881	-0.0053298578831596	-0.0831824362671095
ACCAGCAAAATACCGATAAT	1522641	+	ansP	FALSE	1522505	1524004	-	0.701114265912176	-0.881723344734771	0.710575800918533
ACCAGCAAACCAGAAAGCAT	4519619	+	yjhF	FALSE	4518694	4520043	-	-0.16628687844811	-0.345240926109462	0.118226226686124
ACCAGCAACTTCAACCTTGC	987927	+	asnS	TRUE	986808	988208	-	1.57668669206701	-0.188568268782705	0.620430232079378
ACCAGCAAGCAACGTATCAC	1743594	+	ydhQ	FALSE	1742895	1744151	-	1.14211555235632	-1.41188000840544	0.530422423051061
ACCAGCAAGGCAATCGCTTC	2613857	+	yfgO	FALSE	2612842	2613903	-	0.79041101793126	-0.546287441367936	0.222185745259434
ACCAGCAATCATGGATCCGG	75657	+	sgrR	FALSE	75644	77299	-	-0.906555878631481	-0.178094926997517	-0.185905142109974
ACCAGCACAAAATCCGCGCC	1456454	-	paaG	FALSE	1456288	1457076	+	-0.112271208362635	-0.638737935277257	0.131755260663681
ACCAGCACAATCGGCGCGGC	2834636	+	hypF	FALSE	2833195	2835447	-	0.547467100374158	-0.861192963267434	0.219956358249931
ACCAGCACCGACGGTCACAA	4068332	+	yihR	FALSE	4067498	4068424	-	0.697071679040434	-0.716153104183916	0.990523067432504
ACCAGCAGGGGATGCGGATT	2563708	+	eutA	FALSE	2563503	2564906	-	0.55205194417779	-0.690911550200268	0.807713043884558
ACCAGCATCAACAGACCAAA	4290669	-	nrfE	FALSE	4289535	4291193	+	0.836813506920331	-1.11208191295584	0.537227424918597
ACCAGCCAACGCGCCATATG	620613	+	fepD	FALSE	620408	621412	-	0.424173216248993	-0.649601909720381	0.236703573091785
ACCAGCCAGGCCGCCAGCGT	4329734	-	proP	FALSE	4328525	4330027	+	1.34462506228833	-0.610630605875686	-0.186005792389047
ACCAGCCAGGCGATAGACTC	597452	-	cusB	FALSE	596702	597925	+	0.596906180178352	-0.393575026195315	0.247030438318754
ACCAGCCCGGCGGTGATGTT	1351914	+	sapC	FALSE	1351652	1352542	-	0.722602841911295	-0.803885273149535	0.0978158733258027
ACCAGCCGCGCACAATCGCA	2921548	+	truC	FALSE	2921024	2921806	-	0.038269299876712	-0.802723068658686	0.102728908745052
ACCAGCGACATATTCAAAGT	434133	-	ribE	TRUE	433871	434341	+	0.459916974743947	-0.83773631353116	0.04986539515598
ACCAGCGCATCACTAATCAC	2685717	+	glrR	FALSE	2685491	2686825	-	0.389884432608186	-0.583966189587151	-0.281680393469959
ACCAGCGCCGAGTTCACTTC	3522159	-	mrcA	FALSE	3520893	3523445	+	0.532659500267767	-0.740087539212923	-0.0390846214857435
ACCAGCGCTTCATCTTCCAT	3756533	+	selB	FALSE	3756040	3757884	-	-0.473012229957757	-0.567580119709952	-0.344473666973928
ACCAGCGGCAAAATCGGCCA	662749	+	dacA	FALSE	661975	663186	-	0.498524200534025	-0.846892211471811	1.21888396810786
ACCAGCGGGTTATCTTCCAG	3044392	+	gcvP	FALSE	3044190	3047063	-	0.79418991163592	-0.531112617049772	-0.261155137224587
ACCAGCGTGACGTTTCCCGG	2011859	-	fliF	FALSE	2011253	2012911	+	-0.0283484516552891	-0.00100587227565973	-0.1943475894316
ACCAGCTCGGTCAGATCCGC	905831	+	ybjS	FALSE	904963	905976	-	-0.515068972006691	0.0271138517211638	-0.149802164070872
ACCAGCTGCCCTTCCAGTGA	1021728	+	yccS	FALSE	1020953	1023106	-	0.259511387276173	-0.747978130152315	0.0649619186621445
ACCAGCTGCCGAACCACTGA	881122	-	dacC	FALSE	879950	881152	+	0.386438711349994	-0.225971682973801	0.246988557886672
ACCAGCTGGTCATCTGCACG	1707570	-	rsxD	FALSE	1707166	1708224	+	0.939711244662217	-0.285287843822368	0.312589551246189
ACCAGCTGTCAGCGACCAGC	1650539	-	intQ	FALSE	1649536	1650732	+	0.196642610251834	-0.589803884810997	-0.0120180330973497
ACCAGCTGTTCCAGCTCAAT	593281	+	cusS	FALSE	592551	593993	-	-0.00626172004254531	-0.484564817530342	0.157856168221115
ACCAGGCCAACGTTCAACTC	3824778	-	recG	FALSE	3823233	3825314	+	0.661094654181281	-0.0724110159750201	0.440732268331727
ACCAGGCGCACACCCACTTC	3598523	+	rpoH	FALSE	3597952	3598806	-	0.866901621927243	0.361685975677755	2.35516617518914
ACCAGGCTGGTGGGCTGCGG	1773990	-	ydiF	FALSE	1773611	1775206	+	0.367842128201256	-0.360747147493123	0.0919324420475613
ACCAGGTTGACGAATCCGTC	161840	+	thpR	FALSE	161501	162031	-	1.105393251166	-0.306449828981427	-0.0932971609700197
ACCAGTACGCCCATGGTGAT	3337558	+	mlaF	FALSE	3337278	3338087	-	0.403479919045991	-0.241363441799813	0.0846201008119483
ACCAGTATCAATCAGTCCAT	3391203	+	yhdP	FALSE	3390480	3394280	-	0.794054420580147	-0.573511856038984	0.582522299161629
ACCAGTCAGTTGCTCTGGTT	5785	+	yaaA	FALSE	5683	6459	-	0.532374389686433	-0.463817836156045	-0.218824019533222
ACCAGTCGCGACAGGTCACT	990762	-	pepN	FALSE	989845	992457	+	1.2949684900311	-0.46778165474802	0.0108676388722082
ACCAGTTAAAACCTGGCGGC	161617	+	thpR	FALSE	161501	162031	-	0.338084949707157	-1.02166951841339	0.0638125389441152
ACCAGTTCATCGCGCGTTGG	3648371	-	arsC	FALSE	3648260	3648685	+	0.338118885242254	-0.585206687003686	0.0157655324026586
ACCAGTTCGCTCTGAATGTG	3044362	+	gcvP	FALSE	3044190	3047063	-	0.665601605978144	-0.523784811540502	0.521994594048021
ACCAGTTTTGCGTCCAGTTC	3447580	+	rpsC	TRUE	3447204	3447905	-	0.0367115973827582	0.0837016568505151	-0.0861658543853724
ACCATAAAAATCACTGCCTA	2257133	+	psuK	FALSE	2256377	2257318	-	0.396874489865594	-0.722646919153112	0.405368337485257
ACCATAACCAACAGGCTCTC	4264550	-	alr	FALSE	4263805	4264884	+	0.40097351678452	-0.942962824605694	0.654522889790412
ACCATACCAGCGACCTCTTC	4471460	+	bdcA	FALSE	4471363	4472076	-	1.08481139603346	-0.114252100681617	-0.00940753699252512
ACCATATCGCGAAACGGGCT	2404080	+	lrhA	FALSE	2403725	2404663	-	0.338291267741415	-0.58106078039875	0.464243509843615
ACCATATGTGCCTGAACCAA	4105257	-	fieF	FALSE	4104492	4105394	+	0.653616976197174	-0.826583716065003	0.380984537821261
ACCATCACCATACGGGTTAT	3969210	-	wecB	FALSE	3968156	3969286	+	0.895259965202941	-0.256551981497775	0.64821628227544
ACCATCACCGCCAGCATTGC	1810008	-	ydjN	FALSE	1808958	1810349	+	0.859867607963054	-0.392118569351493	-0.142263746657304
ACCATCAGACCAGACTTGGT	658754	+	lipA	FALSE	658474	659439	-	0.632227399422433	-0.841553517197515	0.162043431614854
ACCATCCACTTGCGTAGCGG	2857522	-	mutS	FALSE	2855115	2857676	+	0.790260029686482	-0.759115101292573	0.236090839780816
ACCATCCGATGACGCGATTA	590162	+	nfrA	FALSE	587205	590177	-	1.01709721669394	-0.176821512901949	1.02288064818191
ACCATCGCGACAACCGGTTT	2374486	+	menB	FALSE	2373984	2374841	-	0.892157287103526	-0.715464858685176	0.361994472609981
ACCATCGTTAATCGCCACCT	3552473	-	malT	FALSE	3551107	3553812	+	4.08932021933595	0.194357442296841	-0.469047851309142
ACCATGTACCGTCTGGAAGT	662665	+	dacA	FALSE	661975	663186	-	1.06053660354762	-0.596544391294604	0.473090574822666
ACCATGTTCGAGAAATTCAC	4278226	-	yjcE	FALSE	4278003	4279652	+	0.146514098433392	-0.232880884274795	0.309161500611878
ACCATTGGGTATCGAACGTT	1097129	-	ghrA	FALSE	1097109	1098047	+	0.446451647234736	-0.133604847180202	0.145217892656214
ACCATTGGTGTTTTGCACTT	4114241	+	glpK	FALSE	4113737	4115245	-	0.0157909878123531	-0.510732325585774	-0.150295497637285
ACCATTTCATTGACGATGGC	35708	+	caiD	FALSE	35377	36162	-	0.316114810445682	0.0569613387985141	-0.0523414011018105
ACCATTTCCGCCCAGCATCT	514015	+	ybbJ	FALSE	513625	514083	-	0.965414498991528	-0.746350833328309	0.112190322437319
ACCATTTCCTGCCGCCTGGG	588516	+	nfrA	FALSE	587205	590177	-	0.255482245290584	-0.507722942370012	-0.423385184756493
ACCATTTTCACCGGGCGTCA	1400983	+	abgB	FALSE	1399834	1401279	-	0.433479740447667	-1.40248705794284	0.385889072131644
ACCATTTTCGCTGTAGACGC	3843257	-	adeD	FALSE	3841987	3843753	+	0.511365147623665	-0.738438093733162	0.756229701014456
ACCATTTTTTGCGTCCGCTC	3146432	-	yghZ	FALSE	3145919	3146959	+	-0.0105742735542095	-0.646220909282625	-0.415432297208512
ACCCACACGATGTCCCCATT	1869526	-	yeaI	FALSE	1868409	1869884	+	-0.234873095876294	0.259519834365109	-0.348788548841224
ACCCACCAGCGGACCAGCAC	4589006	+	yjiY	FALSE	4587152	4589302	-	0.243785511482078	-0.225379260425161	0.913747692256155
ACCCACCGCATGCTGACCAC	2588597	-	acrD	FALSE	2585617	2588730	+	0.213898686063518	0.0147308667102752	0.0774048492859278
ACCCACCGGCAACTGCAAAT	56468	+	lptD	TRUE	54755	57109	-	1.3422218714654	-0.788738167040028	0.577657007776926
ACCCACGCGCGCCGCAAGAC	7762	+	yaaJ	FALSE	6529	7959	-	-0.155226026386849	-0.281565738853742	-0.0392824860683125
ACCCACGTAGTGGAAGATAC	4079970	+	fdoH	FALSE	4079880	4080782	-	-0.605568776905347	0.128167945813103	-0.213257589791921
ACCCACTAAAACTTGCCCGG	1476605	-	ynbB	FALSE	1476250	1477146	+	0.297499878656274	-0.348576594799672	0.384485785998105
ACCCACTTCTGCGATACGCC	1962640	+	flhA	FALSE	1960996	1963074	-	0.0823500678001134	-0.377791847226536	0.0586933040504938
ACCCAGACGCGGATCGCTTT	2572016	+	eutT	FALSE	2571524	2572327	-	-0.387495416224833	-0.822737638187333	0.217616126792929
ACCCAGCACCACATGGCCAA	4354177	+	dtpC	FALSE	4352977	4354434	-	0.969577674072606	-0.104823182225916	0.578899217062079
ACCCAGCAGCATAGGCTTAC	2589561	-	yffB	FALSE	2589269	2589625	+	0.425147227851289	-0.445568948769961	-0.159857507464954
ACCCAGCAGGCCAGACTCTT	2412303	-	ackA	FALSE	2411492	2412694	+	1.37968573210654	-0.959664850640735	-0.49170193452445
ACCCAGCGCCACCCAGTCCT	1383821	-	ycjF	FALSE	1383535	1384596	+	0.114558179408624	-0.50329334614492	-0.164821686152909
ACCCAGCGCGATACGCAGTA	3545614	-	gntT	FALSE	3544581	3545897	+	0.328482803482112	-1.0939654662262	-0.0326709027295605
ACCCAGCTCGTAGTTGTTAC	1159176	+	fhuE	FALSE	1158585	1160774	-	0.559170996045953	-0.026102362856769	0.417845114950379
ACCCAGGACGCCGTCATAAT	1004379	-	pyrD	FALSE	1003991	1005001	+	-0.0695589448641933	-0.432137970075564	-0.0954652674700146
ACCCAGGATGCTCGGGTTCA	2927344	-	sdaC	FALSE	2926251	2927540	+	0.598091951698265	-0.749852245024985	0.920218542610464
ACCCAGGGTTCCAGCCTTCC	1892318	-	yoaC	FALSE	1892097	1892456	+	-0.248714914315715	-0.0516590674343912	-0.0974878588730989
ACCCAGGTGCTCACGTCCGG	259772	-	proB	FALSE	259612	260715	+	0.570817734551542	0.0285423451501979	0.382195674553667
ACCCAGTCAAAATGCGCTTC	1238696	-	dadX	FALSE	1238102	1239172	+	-0.336730052404626	-0.74380302714067	0.0011979585229045
ACCCAGTGTCTCTTTACGCT	2702657	+	lepB	TRUE	2702357	2703331	-	1.03927629748737	0.166091743671576	-0.123979812488117
ACCCATCAGATGACCGTAGC	1845196	+	selD	FALSE	1844989	1846032	-	0.718728261180241	-1.04354766599057	0.382774830675531
ACCCATCAGCGGCGGCCCAC	1874742	-	yeaN	FALSE	1873697	1874878	+	0.141577017092269	-0.671544159110041	0.435848290172692
ACCCATCAGGCTACCGACGG	1166422	-	ndh	FALSE	1165308	1166612	+	0.231482375367808	-0.305604267231418	0.161442390191472
ACCCATCCGGACATAATCCC	676280	-	ybeR	FALSE	675934	676641	+	0.179193029310529	-0.485341248467245	0.371982352361928
ACCCATCGCGTCGACGTCAG	2126033	+	gmd	FALSE	2125217	2126338	-	0.591005157130026	0.0168380369438854	-0.168301307434946
ACCCATGAAGAATATCTCTC	1112540	-	opgH	FALSE	1110086	1112629	+	0.207628068240608	-0.920243698293412	-0.740653912312254
ACCCATGATGCGCGTACTGC	4376003	+	ampC	FALSE	4375834	4376967	-	-0.367180640839316	0.050052033611125	-0.188279050256442
ACCCCAGCTACCTGCCAGCG	3243520	-	exuT	FALSE	3243246	3244544	+	-0.144358424136428	-0.0287702712780821	0.142550571116704
ACCCCCATCGGCAACGTACC	2317189	+	rcsC	FALSE	2315049	2317850	-	-1.1406421620347	-0.00128474566125881	-0.504798279568236
ACCCCGCCACCTGCGAACCC	3696515	-	bcsG	FALSE	3696237	3697916	+	-0.524276342511042	0.111159259006651	-0.58899747231208
ACCCCGGTAACGCCATCGTG	4262934	-	dnaB	TRUE	4262337	4263752	+	-0.606760480414326	0.0868875567832045	-0.736290244384901
ACCCCGGTACTCAACATCAG	2156227	-	mdtB	FALSE	2153287	2156409	+	-0.625205493202966	0.279915829909705	0.345352053731578
ACCCCTGTCGGGGCCGTATT	523338	-	rhsD	FALSE	522485	526765	+	0.611018196936109	-1.09921896096624	0.989648563194856
ACCCGAAACCTGGATGGTCG	1100982	+	csgF	FALSE	1100934	1101350	-	0.49730620361293	-0.0534025827707096	0.410815531410497
ACCCGAAATCAACACCACTA	1070947	+	rutD	FALSE	1070188	1070988	-	1.72357971659626	-0.00272585322937657	1.09725182992459
ACCCGAACTAAATCTTGTTG	1888447	+	yeaY	FALSE	1887975	1888556	-	-0.698897070511837	-0.376956876330657	-0.327087165458447
ACCCGACCACCGTTACCGAA	749729	+	ybgQ	FALSE	748945	751392	-	0.328396148587272	-0.0454135995483778	0.22121143886145
ACCCGCACAGCAAATACGTT	2668739	-	hcaF	FALSE	2668412	2668930	+	-0.135738748223401	-0.414795399908702	0.489561996675092
ACCCGCACAGCGTCTGGCGG	2383308	+	yfbK	FALSE	2382017	2383744	-	-0.0435857560839948	-0.180390606956725	-0.0884888626026619
ACCCGCACGCAGCACGTTAT	1687405	-	manA	FALSE	1686600	1687775	+	0.240795951328245	0.0771380733246518	1.22101508416846
ACCCGCATAGCGGTGACAGA	2554397	+	eutL	FALSE	2553763	2554422	-	2.10117479347244	-0.30256274295609	0.210654463715042
ACCCGCCAGTAATATCAGCA	7015	+	yaaJ	FALSE	6529	7959	-	0.272815935153742	-0.605083672168721	0.160576110965124
ACCCGCCTCTTCGGCCACTT	953642	+	focA	FALSE	952832	953689	-	-0.475624199105436	-0.323972636107009	-0.183099695507719
ACCCGCGGTTACCATGGTTG	2392304	+	nuoL	FALSE	2391227	2393068	-	0.0589408693613381	-0.406201715303912	0.433746370901122
ACCCGCGTGCTGGAACACCA	2245700	+	lysP	FALSE	2245085	2246554	-	0.393920074253363	-0.581863505154868	-0.0940800862169803
ACCCGCGTTCTGGATGCGTT	3381682	+	mdh	FALSE	3381352	3382290	-	-0.449356882120285	0.093321623298758	-0.4034817298547
ACCCGCTTCAACGTATGGCA	1389395	+	ycjY	FALSE	1388957	1389889	-	-0.205423471431691	-0.167608124471823	-0.302562565166265
ACCCGGTACGCCGTCAATTC	800421	-	ybhH	FALSE	799982	801034	+	-0.48868187801255	-0.382053460737367	-0.0682753061893355
ACCCGGTTTCACGCCGTAGG	2544051	-	murQ	FALSE	2543795	2544691	+	0.460492622449628	-0.0659081223854851	0.35599495975345
ACCCGGTTTCAGCCCCATAT	79893	+	leuC	FALSE	79464	80864	-	-0.108964257349431	-0.0111640483291151	-0.206879152922651
ACCCGTAATGCCGCACGCTT	908800	+	poxB	FALSE	908554	910272	-	-0.48337982942673	0.188922731718398	-0.256360944831303
ACCCGTAGCGGCGAATAGTG	557469	-	sfmA	FALSE	557435	557977	+	0.806769538548346	-1.27235531011208	0.713811971555072
ACCCGTCCCTTCAGGTGTGC	3286532	-	yraI	FALSE	3286112	3286807	+	-0.396583271294033	-0.03363935301658	-0.481596576102215
ACCCGTTGCCGGATGAATCG	3605819	-	zntA	FALSE	3604474	3606672	+	0.394890513832368	-0.113797919496585	-0.254511520510359
ACCCTGAGCGTCCAGGCGGC	1075502	+	putA	FALSE	1074143	1078105	-	0.251478878233936	-0.140435073811931	-0.261457243606639
ACCCTGGCAAACACCCGTTT	3289790	-	yraK	FALSE	3289363	3290454	+	0.838911729888492	-0.421313929934269	-0.0790608548367591
ACCCTTACGCAGGCGCGTGG	3605186	-	zntA	FALSE	3604474	3606672	+	0.366348495696463	-0.369897713194138	0.5163256796342
ACCCTTCACCTAAGGCGGTC	765431	-	mngA	FALSE	765207	767183	+	0.517912988368237	-0.687593920334963	-0.337779993224087
ACCCTTGAACCCTTGGTTCA	3054136	-	ssrS	FALSE	3054005	3054187	+	-0.704792217931052	-0.32055454556045	-0.53534852083456
ACCCTTTCTCGAGCTTCTTC	1358752	+	puuA	FALSE	1357514	1358932	-	-0.603686454526622	-1.15760547763764	-0.201584332326341
ACCGAAAGTACGCGCTTCGT	124578	-	aceE	FALSE	123017	125680	+	0.0749715277122135	-0.209986108677431	-0.434000458287836
ACCGAACACCATTACATCGT	900206	+	artM	FALSE	900089	900757	-	0.857677177249383	-0.404535468961536	0.548069213299686
ACCGAACTGCACCAGCATGT	4089931	+	frvB	FALSE	4088938	4090389	-	0.438237024882105	-0.353947929857075	0.241752362341004
ACCGAAGATGATGGAGGCAA	2388697	+	nuoN	FALSE	2388070	2389527	-	-0.18871651953029	-0.472418713407779	1.1581313129956
ACCGAAGTAAGGGGCGTCGC	2193019	-	metG	TRUE	2192322	2194355	+	1.27172572369381	-0.626322240483474	0.0212048497081682
ACCGAATCCTTCGTATTCAT	575449	+	nmpC	FALSE	574981	576048	-	0.278635220041957	-0.464022573967214	-0.137501479612422
ACCGAATTTCAGGCCAGCGA	575746	+	nmpC	FALSE	574981	576048	-	0.423439410678402	-0.704702371433811	0.058729792824343
ACCGACAGCGCCGGATTCAC	3006538	-	ygeX	FALSE	3005532	3006728	+	0.170472419821698	-0.241627161152211	-0.0781581910147233
ACCGACATCCATTTGCATAA	3432648	-	fmt	TRUE	3432236	3433183	+	1.61706672623921	-0.325592717704322	0.977198184832912
ACCGACCATACCGAACTGGC	4201749	-	zraR	FALSE	4201343	4202668	+	-0.217005746801658	-0.314560441447332	-0.173524377963326
ACCGACGCTGTCCGGCGCAC	1756165	+	ldtE	FALSE	1755745	1756749	-	0.00991249704684646	0.321747493119989	0.260580125897547
ACCGAGAATCGTGGCGGGAT	4023678	-	ubiD	TRUE	4023011	4024504	+	0.562015612507241	-0.184517539664107	0.409757639404312
ACCGAGCATGATGTCTTTTC	577002	-	rrrD	FALSE	576836	577333	+	1.56074463146826	-0.678522422976589	-0.0665816779019402
ACCGAGCGTGGTCAGTATTT	590410	+	nfrB	FALSE	590164	592401	-	1.09973739543665	-0.949983879557187	0.877577022497064
ACCGAGGCGGCGAGCACCAT	3613303	-	nikB	FALSE	3613264	3614208	+	0.31828457849518	-0.414588554685659	0.169145593786845
ACCGATAATAATCCCCAGCA	920393	-	macB	FALSE	919570	921516	+	-0.175878169981223	-0.99178309751304	0.376254590826232
ACCGATGGATTCAACTACCC	4089868	+	frvB	FALSE	4088938	4090389	-	0.0757276260547084	-0.511113495117673	0.307034831792382
ACCGATTTCGAGGCGAACTG	2648454	+	yfhM	FALSE	2645348	2650309	-	-0.12819330166185	-0.556541035849362	0.494930893888329
ACCGCAACGCACACAGGCAC	2298109	+	napG	FALSE	2297587	2298282	-	-0.504423190056848	0.0745058752327862	-0.390434026190432
ACCGCAATCAGGTTCACTTC	3140470	+	hybC	FALSE	3139308	3141011	-	0.198883891965763	-0.303175719247472	-0.25930297292757
ACCGCAATGCTCTTGGTTTG	562231	-	sfmH	FALSE	561565	562542	+	0.956557335412272	0.319584828965386	0.707627155348394
ACCGCACCTTGTCCTACCGC	3988209	+	hemC	TRUE	3987848	3988789	-	-0.583357990543419	0.0815157704929074	-0.235024680119168
ACCGCAGCGTCGTACTGCAG	2414638	-	pta	FALSE	2412769	2414913	+	0.664846496707054	-0.454372183083918	-0.311805944972673
ACCGCCAGCAGCATGGCCTG	1375045	-	ycjS	FALSE	1374856	1375911	+	0.482292261619358	-0.243872732235444	0.0580063912932726
ACCGCCAGCATCGTCGGCTT	303335	+	ykgJ	FALSE	303077	303406	-	0.0048672471278216	-0.313994795195337	-0.947717962956753
ACCGCCAGGTGCGTGGAAAC	3405002	-	accC	TRUE	3403939	3405288	+	0.560796159151537	-0.561568508146435	-0.0319706338636574
ACCGCCATAATCGCTTCCAG	4270168	+	uvrA	FALSE	4269072	4271894	-	0.811395020605763	0.355937773508999	0.0986298851252467
ACCGCCATCGGCATACATTT	1863505	+	yeaE	FALSE	1862806	1863660	-	1.57434055454465	-0.601485137206948	1.56726012723539
ACCGCCATTGGTACTGCCTT	2382887	+	yfbK	FALSE	2382017	2383744	-	0.0493099684877184	-0.376812205827653	-0.168721920549072
ACCGCCCAACTGCATTGCCA	2630285	+	guaA	FALSE	2628980	2630557	-	1.31395492383516	-0.943519060768333	-0.507223510758134
ACCGCCCAGCTTATAATTGG	1312591	-	ompW	FALSE	1312044	1312682	+	0.385839415810119	-0.21005044563553	0.265330471345032
ACCGCCCCAACCTGTGTCGT	2233393	-	preA	FALSE	2233287	2234522	+	0.237045013610802	-0.717664649795666	-0.999896626551291
ACCGCCCGGCACGCACTCAG	696868	+	asnB	FALSE	696736	698400	-	-0.276575083427032	0.130021080994353	-0.101332287835985
ACCGCCCTGCGTGGTACAGA	730673	-	rhsC	FALSE	728806	732999	+	1.18581578406252	-0.391225379680517	1.37446020268943
ACCGCCGAAGCGTTTCCCCG	3903135	+	bglF	FALSE	3901743	3903620	-	-2.17109392990726	-0.566761817759465	-2.28178820675121
ACCGCCGCCACTTCTGGCGT	2828987	+	norR	FALSE	2828797	2830311	-	0.203922402005676	-0.585546691789553	0.301966319324873
ACCGCCGCCAGGATACCAGG	2669680	-	hcaB	FALSE	2669247	2670059	+	1.22035055805848	-1.02044943384064	0.528477077392674
ACCGCCGCCGCGACGAGCGT	3537589	-	yhgF	FALSE	3535407	3537728	+	-0.456171941967613	-0.896697447292804	-0.485305404096801
ACCGCCGGTACACCCTCTTC	3173180	+	parE	TRUE	3171526	3173418	-	0.511113954301992	1.11472969076731	1.00632026914314
ACCGCCGGTGCATGATTCGG	1622906	-	ydeJ	FALSE	1622797	1623315	+	-0.0709757928431007	-0.514438832997081	-0.0234365844778163
ACCGCCGTCCAGTTTGGATA	4470925	+	yjgH	FALSE	4470837	4471232	-	-0.184975233325089	-0.3617851525374	-0.0468218476861619
ACCGCCTCGATTTCACCATG	1176732	-	lolE	TRUE	1176543	1177787	+	-0.232759062069596	0.685075568309006	-0.64849945053456
ACCGCCTGCTGATAACCCTG	2596388	+	bamC	FALSE	2595853	2596887	-	-0.458596802265102	-0.368161558238485	0.233407808633483
ACCGCCTGGTCCACGTACGC	2659986	+	iscR	FALSE	2659665	2660153	-	-0.0535627508505723	0.170872015815934	-0.183849037369149
ACCGCCTTTCAGACCTTTTA	255096	+	pepD	FALSE	254259	255716	-	0.0833171394063522	-0.459473955568321	-0.579772119828381
ACCGCGAACGGATCGGTTGT	544968	+	allD	FALSE	544538	545587	-	0.446013073777067	-0.505431713370993	0.678946379076151
ACCGCGAAGGTCGCCTGTTC	4319005	+	phnH	FALSE	4318686	4319270	-	-0.166071144945041	-0.313175896028774	-0.356461420430214
ACCGCGAATCGGCATTGTTA	97733	-	murD	TRUE	97087	98403	+	1.08197542233083	0.0144184377055283	0.395361572279585
ACCGCGACATAGACATGCGC	1408798	-	dbpA	FALSE	1407535	1408908	+	0.00206141832781981	0.134169886712431	-0.00763728864356708
ACCGCGATCTGGCTCGCCAA	437294	+	yajO	FALSE	436385	437359	-	-0.46079996253626	-0.524799213065475	-0.321100404032064
ACCGCGCAGCATTCGCTCAT	343087	-	yahK	FALSE	342108	343157	+	-0.00420492468297982	0.11320838562415	-0.0647299820627341
ACCGCGCGCTTCTAATACGC	740	-	thrA	FALSE	337	2799	+	0.240281098870045	-0.480595777723518	0.225712027322591
ACCGCGCTCATTACCCGCTG	4145431	-	frwD	FALSE	4145161	4145502	+	-0.0419626784697658	-0.292334941643444	-0.289566580243913
ACCGCGCTCCACCACATAAT	1679412	-	folM	FALSE	1679000	1679722	+	-0.159911294106814	-0.168660540620394	-0.298394964864904
ACCGCGGTGCTTTTGGCTGT	1328523	+	yciN	FALSE	1328441	1328692	-	0.5135572871038	-0.223760655738103	0.305645477492637
ACCGCGTAAATAGGCGTAGT	717791	+	speF	FALSE	717485	719683	-	-0.260119559238564	0.169940762014408	0.152710230746124
ACCGCGTGCTTTACCTTCCA	2435097	+	pdxB	FALSE	2434737	2435873	-	-0.386276711362637	0.225330195849119	-0.172128329537616
ACCGCTACGTTCGCGAGGCG	1909462	-	yebQ	FALSE	1908300	1909673	+	0.253188773107148	-0.239822154960799	-0.341662784539561
ACCGCTGCCTGGCCATTCAG	3292211	-	lpoA	FALSE	3291422	3293458	+	0.0181350431901646	0.665869604569478	-0.212701650937672
ACCGCTGGCAATCGCCTGGT	491977	-	dnaX	TRUE	491316	493247	+	-1.0196091578049	0.56053694302035	-0.891590902866315
ACCGCTGGTATCTTGATGAC	564690	+	intD	FALSE	564038	565201	-	0.553157879879561	-0.59457979568129	0.471626866908035
ACCGCTTTCGCTACGCAGCG	2952946	+	recB	FALSE	2950483	2954025	-	0.755321214853835	-0.620335827439732	0.476729674836148
ACCGGAACCGGATTTCCGTT	3200100	-	cca	TRUE	3199913	3201151	+	2.31665382984338	-0.445940331692096	1.57525833913915
ACCGGAACTTTCGCGTTCCA	1242478	-	emtA	FALSE	1242403	1243014	+	-0.159146600734259	-0.327023126707162	-0.0569548591875955
ACCGGAAGGTAACTGCGCGG	3660151	-	mdtF	FALSE	3658437	3661550	+	-0.330153985663392	-0.0739402873302688	-0.42240442592252
ACCGGACGACTTAGTTTTGA	3551116	-	malT	FALSE	3551107	3553812	+	3.42551849885277	-0.857885799441319	-0.138321250267025
ACCGGACGGATATTTGCCGC	1136678	-	flgJ	FALSE	1136594	1137535	+	0.106449476235332	-0.553421207523584	0.42004072523746
ACCGGACGTCCCGCCTCAGG	161943	+	thpR	FALSE	161501	162031	-	-0.555208498157556	-0.021337856744649	-0.274365633486314
ACCGGATGCGCCAGGCACAA	2505890	+	fryC	FALSE	2504669	2505916	-	0.607339124671911	-0.442650333290273	0.231453538302447
ACCGGCAAGTAGTGACGGTT	1160727	+	fhuE	FALSE	1158585	1160774	-	0.984097566267799	-0.309482387253286	1.0308702251315
ACCGGCACCATAAACCAGAA	1651451	+	rspB	FALSE	1650920	1651939	-	0.683743400078308	-0.787690272711266	-0.0158987002314097
ACCGGCAGCTTCCAGTGCGG	2044358	-	yeeJ	FALSE	2042935	2050038	+	0.423840845389416	-1.05658425135087	0.0982246391755775
ACCGGCAGGAAGTTCATCTT	4245515	-	malK	FALSE	4244807	4245922	+	4.0740145975177	-0.701584909077647	1.56934196165596
ACCGGCATAGAGTATTTGCC	2905542	+	eno	TRUE	2904665	2905963	-	1.28314377740656	-0.690993146281749	-0.674296181568482
ACCGGCGCAAGGTTCAGTTG	3781781	+	secB	FALSE	3781684	3782151	-	0.200671551907021	-0.621560562809785	0.624270225790636
ACCGGCGTCATCGCCCGTTT	1010477	-	uup	FALSE	1009187	1011094	+	-0.400616165511255	-0.267067842441982	-0.262009852099603
ACCGGCGTTTGGGCCTTGAT	3642474	+	prlC	FALSE	3641163	3643205	-	-0.262146478151485	-0.672708908218528	-0.568956504837502
ACCGGCGTTTGTTGCTGATG	2915287	-	barA	FALSE	2913079	2915835	+	-0.438776471190394	-0.344032987303392	-0.582380884825472
ACCGGCTCCACTTCGCTCGG	934991	-	ftsK	TRUE	932447	936436	+	1.33096678772212	-0.502985480721017	1.08830225850231
ACCGGCTTCATCCTGCACTT	1452150	-	paaA	FALSE	1451951	1452880	+	-0.777111683076801	0.0316601579866243	-1.19140059016138
ACCGGCTTTGTGTTTGATGA	529220	+	ylbG	FALSE	528869	529240	-	-0.319310947935064	-0.516130254326368	-0.0706297691741706
ACCGGGAACCGGTTGTGCAC	1134890	-	flgH	FALSE	1134787	1135485	+	1.08498008523698	-0.390198482958635	0.594930727060402
ACCGGGATCGCGGCGAGACA	804449	-	ybhJ	FALSE	802726	804987	+	-0.057821282875362	-0.364225962206792	0.195454936670646
ACCGGGCAGACCACCGCGCA	2847699	+	hycB	FALSE	2847260	2847871	-	0.092675046265315	-0.156373794719427	-0.193273254664489
ACCGGGCGGATACCAATTTT	2933624	-	fucI	FALSE	2933606	2935381	+	0.376230940381093	-0.661930812554324	0.577107617042488
ACCGGGGCACGTAGCACATG	2296885	+	napH	FALSE	2296737	2297600	-	0.308409621808456	0.112868811695176	0.378816276631801
ACCGGTAACGATGCCGCCGT	4379730	+	frdA	FALSE	4378533	4380341	-	0.594995290387022	-0.629478441419483	0.463022785744623
ACCGGTAGCAGCCGCACGAC	831101	-	rhlE	FALSE	830095	831459	+	0.36974114020025	-0.19688925171568	0.3630214743618
ACCGGTTGCGCAGGTGTTTC	4085202	-	yiiG	FALSE	4085025	4086080	+	0.809512716288896	-0.390198363174756	0.0585088134350938
ACCGGTTTCCGTCGTATCGG	2014975	-	fliI	FALSE	2014578	2015951	+	0.040860504058509	-0.578861131766887	-0.124014605994923
ACCGTACAATGCGCCAACAA	451954	+	ampG	FALSE	451294	452769	-	0.637335505851514	-0.18351111333591	0.549310341114164
ACCGTACCGTCAACCATTAT	1287902	+	ychJ	FALSE	1287897	1288355	-	-0.688776677972035	-0.554582391347465	-0.206752967578695
ACCGTACTGTGGCTGAATGC	139309	+	gcd	FALSE	138835	141225	-	-0.312414522273671	-0.245250426748367	-0.147255461904617
ACCGTAGCCCCATAGTATAA	2223102	+	yohC	FALSE	2223066	2223653	-	0.485741941198712	-0.943537842444829	0.85185895269686
ACCGTATGGGTCGCTGTACC	4630331	-	slt	FALSE	4628756	4630693	+	-0.0553297618799828	-0.27864521216537	-0.197207990979124
ACCGTATTTCGCCGGTGAAT	2971540	+	lplT	FALSE	2970691	2971884	-	0.634420639652019	-0.311309730892783	0.454374586652988
ACCGTCAACAGTGCGGTGAA	1232886	+	nhaB	FALSE	1232399	1233940	-	0.710634058665627	0.187377690973861	0.397910125642169
ACCGTCAGCCCGGGAGCTAC	2884331	+	cas3	FALSE	2882575	2885241	-	0.32714017266629	-0.392783541065345	0.50216808080272
ACCGTCAGCCGCTGCATGTC	4353346	+	dtpC	FALSE	4352977	4354434	-	0.0702216744017279	0.0349055948638809	-0.636121957073128
ACCGTCGCGCCGAGATTACC	787645	+	galM	FALSE	787020	788060	-	0.111016647926976	-0.28561024201551	0.0213333350314541
ACCGTCGGCAATCAGGTCGG	3387933	-	aaeR	FALSE	3387542	3388471	+	0.324824367207517	-0.250363164384725	0.516348406043772
ACCGTCTCGCCCAGACCAAA	181469	-	degP	FALSE	180884	182308	+	-0.214081342406186	-0.789196092786538	0.118677651803498
ACCGTGAATGCCCGCTGTCC	4286592	-	nrfA	FALSE	4285787	4287223	+	0.731838522160776	-0.327173611957691	-0.473936761703395
ACCGTGACTTTATCTTCCGC	2858706	+	ygbI	FALSE	2858489	2859286	-	-0.44873541698734	-0.120096563312147	-0.778191472721762
ACCGTGATAAATGTCACCAA	964728	-	ycaI	FALSE	963543	965807	+	0.479205180158804	-0.621815616206012	0.611437943038403
ACCGTGCGGCACGGCGACAC	4090673	+	frvA	FALSE	4090400	4090846	-	0.204091686873584	-0.0748511875213949	0.0873358982670203
ACCGTGGCAATGGACGCTAT	251226	-	dinB	FALSE	250898	251953	+	0.537415654621733	-0.324366411634239	0.477369731957887
ACCGTGGGAGTCGTGGGTAC	3078893	+	tktA	FALSE	3077666	3079657	-	0.264806569243379	-0.449189404047983	-0.0401012703192045
ACCGTGGTGCGTGGCAGATT	1158901	+	fhuE	FALSE	1158585	1160774	-	0.208226392697573	-0.00939998898930705	0.279325171490059
ACCGTGTTCAGCCAGCGCTT	128108	-	lpd	FALSE	127912	129336	+	1.01451325194395	-1.30899556150161	0.0351019774446342
ACCGTTATGCCAGGTTGGCA	1662051	-	ynfH	FALSE	1661633	1662487	+	0.985647807682597	-0.640036980048685	0.540110240720704
ACCGTTCAGCACAGTGCTGC	2071184	-	flu	FALSE	2069563	2072682	+	0.496568133935143	-0.24258169679887	-0.145099828216293
ACCGTTCTCTTCGGCGCTTT	552159	+	purE	FALSE	551814	552323	-	-0.518061924404653	-0.401626388060159	-0.454022067258198
ACCGTTGAGGAAGTAGTGCT	3982669	+	aslA	FALSE	3982375	3984030	-	1.0520274113003	-0.408879351577317	0.474760951926841
ACCGTTGGCAAACTCAACGA	3239939	+	uxaA	FALSE	3239849	3241336	-	0.848590810542401	-0.993204041599866	-0.350663668336489
ACCGTTGTTTGACCTTGATG	965685	-	ycaI	FALSE	963543	965807	+	0.323724205555199	-0.206050460555776	-0.345876965504697
ACCGTTTCTGGCAGTGGGCC	135290	+	speD	FALSE	134788	135582	-	0.214410656290384	-0.230086302967073	0.0717884297743497
ACCGTTTTACCCGGATCATG	1952363	-	cmoB	FALSE	1951466	1952437	+	0.167454965294936	-0.808093843421733	0.433661735303713
ACCGTTTTACTCAAAATGCC	3946824	+	yifB	FALSE	3946472	3948022	-	0.204455903074581	-0.699149601428991	0.395470796630477
ACCGTTTTTCTGCATCTCCT	3584091	+	ggt	FALSE	3583104	3584846	-	0.61072273106458	0.155445867200776	-0.321606911479339
ACCTACCATATAGGTGGCGG	4002277	+	yigI	FALSE	4002253	4002720	-	0.33097820872904	-1.22110492044958	0.882189873743682
ACCTACGGCAATGCTACAGG	1720117	-	ydhJ	FALSE	1719288	1720145	+	0.333840162886963	0.0339706998195591	0.095781682285231
ACCTCACCGGGTTTATCGCC	2565342	+	eutH	FALSE	2564903	2566129	-	0.696488562515929	-0.691672830270356	0.0125531114590682
ACCTCACGCCAGCGTTGCTC	824036	-	ybhQ	FALSE	823853	824263	+	0.0512862420403485	0.265618711785955	0.172787141354563
ACCTCATGCCCGGCAACCAG	4494060	+	ahr	FALSE	4493213	4494232	-	-0.287477248285087	-0.114548123782778	-0.306778974782581
ACCTCCACATGAGTGGTTCG	4318714	+	phnH	FALSE	4318686	4319270	-	1.04158337892076	-0.566968864422142	0.570909613838972
ACCTCCAGCGTCGTCCCCAC	4395852	-	mutL	FALSE	4395435	4397282	+	-0.704795106711542	-0.148911026748125	-0.78783921618671
ACCTCTGCGAATCAGCGATT	2676409	+	yphF	FALSE	2676406	2677389	-	0.599000426194214	-0.879891344401696	0.40820591605113
ACCTCTTTTTTGTTTACGGC	1617569	-	marR	FALSE	1617144	1617578	+	-0.666322238400916	-0.797550341519677	-0.967311412375139
ACCTGAAAAGGTGTTGCTTC	2288525	-	narP	FALSE	2288522	2289169	+	1.32361342052481	-0.446243850426915	0.45166463328447
ACCTGAACCCAGACAGATGC	2598204	-	gcvR	FALSE	2597928	2598500	+	0.510246806607232	-0.114797991144656	-1.2974803911141
ACCTGACAGGTGATCGGCAG	1036041	-	hyaF	FALSE	1035972	1036829	+	1.07933526682217	-1.0946540000966	0.648432276561056
ACCTGATACATCGTCTCTTC	3042302	-	bglA	FALSE	3041684	3043123	+	-0.00651121399812727	-0.226747126827217	-0.211117933892347
ACCTGATAGCGCCCGTGAAT	2325570	+	yfaP	FALSE	2325389	2326165	-	0.837834299929995	-0.0840294568555152	1.24673600082178
ACCTGCACCAGAAGTACCGG	2414543	-	pta	FALSE	2412769	2414913	+	0.422520407010988	-0.526935422449351	-0.772755190899612
ACCTGCCTTCATAGGCCCTA	1895011	-	sdaA	FALSE	1894956	1896320	+	0.297453314277611	0.111701493653146	0.36294114622263
ACCTGCGACCGGCTGGAGTA	1687066	-	manA	FALSE	1686600	1687775	+	0.855938315284107	-0.0157466002716765	0.188308338731338
ACCTGCGCCAACGATAATTC	907071	+	ybjT	FALSE	906075	907505	-	-0.859712223205843	-0.082608839192753	-0.866295272028792
ACCTGCGCGCATAGATAACG	982758	-	ycbK	FALSE	982298	982846	+	-0.715018100178661	-0.0329388875278369	-0.0221290685880476
ACCTGCGTCTTTCAGCAGTA	3921686	+	rsmG	FALSE	3921080	3921703	-	-0.274970209501852	0.0160360191467974	-0.0965878785257147
ACCTGCTCAGCAGAAGCTTC	2748642	+	grpE	TRUE	2748137	2748730	-	0.514892842093675	-0.637487756708911	1.35675808616088
ACCTGCTGGTCACCCCCCAT	1026039	+	mgsA	FALSE	1025780	1026238	-	-0.0684559469263457	0.217544890519285	0.0572840480152045
ACCTGCTGGTGGTGTCACCA	1566743	+	yddW	FALSE	1565528	1566847	-	0.298774077870295	-0.668345150923061	0.237097473140965
ACCTGGATTGCCTGGCTTGC	1701377	+	ydgJ	FALSE	1701292	1702332	-	0.397786657898222	-0.414123202971694	0.492065878438251
ACCTTCCACGTTGGTATCGT	1158663	+	fhuE	FALSE	1158585	1160774	-	0.52107504775033	-0.699341354916197	0.488262332423329
ACCTTCCTGATAATCCAGCT	2229621	-	yohK	FALSE	2229041	2229736	+	-0.0486747222230794	-0.78245221420881	-0.146358628871218
ACCTTCGATGACGATACGAT	3333887	+	murA	TRUE	3333257	3334516	-	-0.701927369153646	0.118893890251631	-0.72853283811138
ACCTTCGGCCAACGCCGGGC	3088418	-	endA	FALSE	3088369	3089076	+	1.43565790440101	-0.555972176371989	0.245811532886764
ACCTTCGTACCCCGTCGCTC	1602480	-	lsrD	FALSE	1602071	1603063	+	-0.583212260948893	-0.0111150809816797	-0.770305816835487
ACCTTCTACCAGAATACGCT	693027	+	miaB	FALSE	692754	694178	-	0.827799347391256	-1.14177727604942	0.359196146715818
ACCTTCTGCGATGACGTTTA	3332144	-	ispB	TRUE	3331732	3332703	+	-0.0547901243239527	-0.589640894812773	0.51073763174644
ACCTTCTTCCCAGCCGTCGA	1568316	+	gadC	FALSE	1566978	1568513	-	1.0560370382248	-0.874367152753914	1.03018244111565
ACCTTGCGCGCGGCAACAAT	1483266	-	hrpA	FALSE	1481142	1484987	+	0.420617557616338	-0.137733421304589	-0.38099604867806
ACCTTGCGTGCCGTGCTGCT	3616744	-	nikR	FALSE	3616611	3617012	+	0.0929449103380372	0.298453768289381	-0.00749061743823239
ACCTTTACCGGGGCTGACGT	3822173	-	spoT	TRUE	3820423	3822531	+	0.528007120924755	-1.61246782327378	0.455054878733908
ACCTTTACGAACGATGCTCA	1295782	+	adhE	FALSE	1294669	1297344	-	0.135959068543521	-0.500962521431665	0.120997654688653
ACCTTTAGCAGATACGCGCA	3809554	+	rpmB	TRUE	3809461	3809697	-	-0.126849988571198	-0.499182975729459	-0.474707521423965
ACCTTTCGCCACCAGCTTAT	58064	-	djlA	FALSE	57364	58179	+	0.335797735122917	-0.541213974949531	-0.543801112767914
ACCTTTCGGCAGTTCGATGG	3304296	+	deaD	FALSE	3303993	3305882	-	0.808062277921948	-1.09185525824828	-0.100933164964633
ACCTTTGATGCGCTCGATAA	2682339	+	glyA	FALSE	2682276	2683529	-	-0.0280410741913942	1.35759860005065	-0.385055186875891
ACGAACACCATCACGGGTCG	1659922	-	ynfF	FALSE	1658580	1661003	+	1.53566532529575	-0.73693800639782	0.764702036805831
ACGAACAGTTGTCCAATCCC	1301691	-	oppB	FALSE	1300923	1301843	+	0.84971097741899	0.118783351817107	0.364155405331009
ACGAACCAGCGCGGAGCCCC	1148907	-	fabH	FALSE	1147982	1148935	+	1.04181412340497	-0.702423220267596	1.57878835462182
ACGAACGGCCGGAAGCGTCG	2404007	+	lrhA	FALSE	2403725	2404663	-	0.723363995465144	-0.268167785589525	0.527492308891947
ACGAACTCTTCTGCCGCCGT	3645639	-	gor	FALSE	3644322	3645674	+	-0.488848514683306	-0.991538772428905	-0.276229654431366
ACGAATCACATCGTCTGGCT	1522358	-	yncE	FALSE	1521331	1522392	+	0.326320144572339	-0.318715328472316	-0.0319870121245324
ACGAATGACAAAGATGCCGC	2134383	+	wza	FALSE	2134128	2135267	-	0.254925359536896	-0.5799604751667	-0.115055363127093
ACGAATGCCCGCCCCATATA	1068224	+	rutG	FALSE	1067734	1069062	-	-0.429862210239888	-0.209063191706902	-0.505956341181038
ACGAATGCTTTCTTCGCTAA	3850223	+	ilvB	FALSE	3849119	3850807	-	0.0897412505654893	-0.825045576046	0.184759685409331
ACGACAAACACACCTGCCAT	652001	-	dpiB	FALSE	651458	653116	+	0.639184930626433	-0.246385282296935	0.595792510778733
ACGACATCTTCGCCTGTAAG	615273	-	entF	FALSE	613380	617261	+	-0.489114019206802	0.0411869219799116	-0.049613473832303
ACGACCATCCTTTACACCAT	4542553	-	fimC	FALSE	4542327	4543052	+	-0.175102737376323	0.0643268227764147	-0.148255137247048
ACGACCATCGCGAATGGATA	2407735	+	yfbS	FALSE	2407542	2409374	-	0.915724758588865	-0.876426216897339	0.500074420220092
ACGACCCCTTTCTCCCACAA	2497602	-	ypdA	FALSE	2496693	2498390	+	-0.836914151236498	-0.31786012371093	-1.42160078090927
ACGACCCGGGTCACGCACGC	267020	+	yafZ	FALSE	266408	267229	-	-0.0902255172977217	0.0097951886438415	-0.450988678118692
ACGACCGCGTGGGCGTGTTC	1319990	+	trpE	FALSE	1319408	1320970	-	0.255504293602819	-0.1400659406882	0.0947153478218006
ACGACCTCAAAGTTCAATTG	1855240	+	ydjI	FALSE	1854957	1855793	-	0.932694084117591	-0.851306822765253	0.0273944549690802
ACGACCTCGCATAATTCGCC	1731249	-	lhr	FALSE	1727111	1731727	+	0.0515189872445505	-0.25369738091628	-0.415755633262422
ACGACGATTCGCTTCGTTAT	1719589	-	ydhJ	FALSE	1719288	1720145	+	0.807817293931009	-0.137731744686534	0.353550548712313
ACGACGGCAAGTTTGCGCTT	4005010	-	recQ	FALSE	4003887	4005716	+	0.254741098681629	-0.175545172683064	0.23849910717427
ACGACGGGACCAAGTGCGCA	3448459	+	rpsS	TRUE	3448270	3448548	-	-0.0829452722308061	0.721878053275195	-1.0016537250424
ACGACGTTCCATAGACCGAG	511833	-	ybaT	FALSE	511800	513092	+	-0.168272234091177	0.193432462662415	0.236603310800511
ACGAGACCGTTTATGCTGAA	1904968	+	rlmA	FALSE	1904275	1905084	-	-0.450775921784049	0.0139822907638689	-0.113394835678208
ACGAGTGAGATTGGCTTTGT	4110022	+	yiiQ	FALSE	4109638	4110237	-	0.391325801177206	-0.376851392742371	0.304751300074005
ACGATAAAATCTCGCCCGCG	1485940	-	ydcF	FALSE	1485259	1486059	+	0.45481960733134	-0.733039374159577	0.634971468837164
ACGATAATCGTGACGGTATT	989864	-	pepN	FALSE	989845	992457	+	0.811309271966088	-0.507114603475546	0.913460565167492
ACGATAATTAACCCGGCAAT	1289970	-	rssB	FALSE	1289465	1290478	+	1.10370451388654	-0.468596046130005	1.28862991047623
ACGATAGCCGACAGCACGGC	241973	+	fadE	FALSE	240859	243303	-	0.414534971298351	0.0691659155428019	-0.0432803350633826
ACGATATGCATGGTGCTGAC	2805910	-	proX	FALSE	2805154	2806146	+	1.07659036563716	-0.0878796151527135	0.502204809349725
ACGATATTCGGATTCCATAG	3738430	-	avtA	FALSE	3737728	3738981	+	0.0295894422204228	-0.513424267342399	0.100865205064087
ACGATCCCAGTAGGTATGGC	2451434	+	yfcU	FALSE	2451287	2453023	-	-0.126041396034655	-0.592945351360043	-0.159650926270621
ACGATCCGGTCACGTACAAT	1589995	+	hipA	FALSE	1588878	1590200	-	-0.0944730766553561	-0.806401075665231	-0.692054614277852
ACGATCCTGCACCCCCGGAT	747945	+	ybgO	FALSE	747144	748205	-	-0.51717296091747	-0.379247784099409	-1.13567629388613
ACGATCGGCGTAGTTAACGG	3272849	+	garP	FALSE	3271595	3272929	-	0.489353430963291	-0.93789523939089	0.525480642642595
ACGATCTCCAGTGTGCGGAT	605716	+	ybdK	FALSE	605488	606606	-	0.202679303258812	-0.384804847815467	-0.104888231594033
ACGATCTCCCCTTTCGCTTC	878763	-	yliI	FALSE	877965	879080	+	-0.696023000411426	-0.139201740989107	-1.12673032869379
ACGATGCCGCCAATATCTTC	777113	-	tolB	FALSE	776963	778255	+	-0.243737134264367	0.0589120000237617	-0.312939847408729
ACGATGCCTAAGTTAGCCGC	4092039	+	rhaD	FALSE	4091471	4092295	-	0.139809939547196	0.146652725149854	-0.316421346314153
ACGATGGCCCGCTTGCCAGA	1231403	-	umuC	FALSE	1230409	1231677	+	0.328524691135778	0.0582588249649555	0.211014193521968
ACGATGGGCGTTTTGTAGCT	895244	-	potG	FALSE	894214	895347	+	-0.232118881126589	-0.0601362161196658	-0.14789827814815
ACGATTGCCGCCATCAGCGA	4252631	+	plsB	TRUE	4252066	4254489	-	0.0997437906935205	0.415729535296925	0.969649206892053
ACGATTTATCGTCTACGGGC	1576007	+	yddA	FALSE	1575681	1577366	-	0.58982699587888	-0.256074386461749	0.602714132300992
ACGATTTGTTGACGCATAAT	2253000	+	rihB	FALSE	2252267	2253208	-	1.00171713423845	0.118487507838155	0.271289029051975
ACGCAACACTTCCTGTTGGG	1042333	+	etk	FALSE	1041253	1043433	-	0.414319111537141	-0.459549194163855	-0.220268866732224
ACGCAAGATGATCTCTTGTC	422196	-	malZ	FALSE	421742	423556	+	-0.0821118422788025	-0.340699420126209	-0.0989022851426139
ACGCAATACGTTGTCGGTAT	3565751	+	glgA	FALSE	3564623	3566056	-	0.362313264982685	-0.00873062285982023	-0.00609499981475522
ACGCAATTCCAGCAAGCCAC	2752213	+	ratB	FALSE	2752030	2752320	-	0.463483230397021	-0.0703020196999383	0.286765018982272
ACGCACCATGTTGATGTCCA	3106817	+	speC	FALSE	3105042	3107177	-	0.325267198889595	-0.516744119244493	0.260316085044916
ACGCACCCGACATTCGGGTT	432745	-	ribD	TRUE	432679	433782	+	1.19876014524734	-0.414055884425567	0.640187107577703
ACGCACCGTTAACAATTTGT	2145303	+	alkA	FALSE	2144716	2145564	-	-0.20023802709715	0.105985323568917	-0.198700179979309
ACGCACGGTGCTGGAACCAC	199888	-	bamA	TRUE	197928	200360	+	1.77678813615052	-0.253306099033417	-1.67963122490873
ACGCACGTTGGCATTGCTGA	2157029	-	mdtC	FALSE	2156410	2159487	+	0.165469516452579	-0.243128761706002	0.177918086080769
ACGCACTACAGCTGCGGCGT	1433263	+	uspF	FALSE	1433209	1433643	-	-0.0716139078349902	0.487280932263575	-0.371329072789795
ACGCACTGCGTCAAAGTGCG	3195264	+	glnE	FALSE	3194823	3197663	-	-0.0511114203543343	-0.0525896385019582	-0.438594048176262
ACGCAGATGCCAGCCACACC	671359	+	lptE	TRUE	670828	671409	-	-0.876219826245741	0.289590264842603	-0.882284787339985
ACGCAGCAATGCCAGGTGGC	3646693	-	arsR	FALSE	3646551	3646904	+	0.650069410882015	-0.186691053444245	0.100854923187115
ACGCAGCCACGCCAGGCAAT	1008853	-	rlmL	FALSE	1007067	1009175	+	1.19512048460559	-0.390504523109786	0.870706520651171
ACGCAGCGAGTTCACGCCAT	1759982	+	sufC	FALSE	1759790	1760536	-	0.896024329625329	-0.439691149323662	0.445758197808928
ACGCAGGATCTGCATCTCTT	3127572	+	yghO	FALSE	3127065	3128237	-	0.0732199823900056	0.245520543146895	0.0249708651432053
ACGCAGGCGAGTCATCCAGT	2259935	+	fruK	FALSE	2259449	2260387	-	0.183357504582559	-0.812269000068453	-0.455071068888144
ACGCAGGGTCGTCATCTGAA	1796850	+	pheS	TRUE	1795983	1796966	-	1.95101016433423	-0.0631126330808213	-0.0224883889337897
ACGCAGGGTTTCACGCACAT	4286082	-	nrfA	FALSE	4285787	4287223	+	0.176080417763484	0.355138810743582	-0.272594522954236
ACGCAGGTAGAATGGCACAC	1933352	+	zwf	FALSE	1932863	1934338	-	0.509576368304821	-0.587108520773683	-0.234074635150049
ACGCAGTACGCCGTCAGAGC	647643	+	citF	FALSE	647262	648794	-	-0.195744761016581	0.176667074131376	-0.439518019237961
ACGCAGTGACATAGTCAGGA	680019	-	djlC	FALSE	679435	680886	+	0.257050204804364	-0.330213583137131	0.330887155277972
ACGCATCACCCCTTCCTGAA	473558	+	tesB	FALSE	473525	474385	-	0.163445754754407	-0.0168104903456486	-0.0110677834562498
ACGCATCCGGTGCCGGAGAA	132157	-	acnB	FALSE	131615	134212	+	1.97664748679194	-0.54982176743927	0.482924478586397
ACGCATGGTGGAGCGCAGAT	4550548	-	uxuA	FALSE	4549659	4550843	+	1.12134464592189	-0.0910070325444107	0.201528455009902
ACGCATGTTCGTAACAACGT	3204080	+	ttdR	FALSE	3203346	3204278	-	0.457120015949022	0.29074349147327	0.176564204853141
ACGCATTCGCGGTTCGCCCA	4157032	-	oxyR	FALSE	4156513	4157430	+	0.712563575348845	-0.695230258337952	-0.0576180424449502
ACGCCACAGCATTCTCGGCC	2854589	+	ygbA	FALSE	2854475	2854828	-	0.100441279150409	0.0238267767530463	-0.464469944251633
ACGCCACCTTCACCCTGAAT	3218230	-	patA	FALSE	3217516	3218895	+	-0.192448935286367	0.19535821229014	-0.162360547471796
ACGCCACGGTTGAGGAACGC	4143212	-	pflD	FALSE	4142018	4144315	+	0.559142179841678	0.06945264426275	0.553044307376618
ACGCCACTGACGTTGGTTTT	2248959	-	nfo	FALSE	2248862	2249719	+	0.128721663606201	-0.240897378789101	-0.0389892491150209
ACGCCAGAACATCCAGAACG	2184240	-	rcnA	FALSE	2183939	2184763	+	0.540570431013694	-0.343031850959642	0.305220441783036
ACGCCAGAATATCGGCGGCT	2013323	-	fliG	FALSE	2012904	2013899	+	-0.219942243006702	-0.28951709632881	-0.395197833073646
ACGCCAGACTACGCGGTCGC	4389308	+	rsgA	FALSE	4388480	4389532	-	1.77591679229023	0.22038315190595	0.800288620445285
ACGCCAGCCAACGCGTATCC	2271297	-	yejA	FALSE	2270386	2272200	+	0.475461169000493	-0.30422790945251	0.0045533613855228
ACGCCAGCGACATCGAGTTA	4569066	+	yjiR	FALSE	4568185	4569597	-	0.639375913049279	0.279240644686909	-0.0527578915130844
ACGCCAGGACCGATTTCATT	4013122	-	metE	FALSE	4011076	4013337	+	-0.231171936081218	0.309292035738352	0.0662860981598878
ACGCCAGGGCTTCCAGCGCT	2144794	+	alkA	FALSE	2144716	2145564	-	0.698854327345465	-0.739015993246698	0.705714773541178
ACGCCAGTCGGTATGAATTC	1587309	+	ydeT	FALSE	1586877	1588025	-	0.526355962021772	-0.343507998421732	0.48836206589685
ACGCCATCCATTACCAGACC	2088390	-	hisG	FALSE	2088216	2089115	+	0.555740954344632	-0.375671821492307	0.162379384567779
ACGCCATTCACCCGCACTTT	2669772	-	hcaB	FALSE	2669247	2670059	+	0.348205765754334	-0.354342439091686	-0.150085995375589
ACGCCCCGGCATGATTAGCT	1244000	-	ymgE	FALSE	1243951	1244205	+	0.263902608466127	-0.184667144274675	0.27174537520307
ACGCCCGGCAAACAACAACG	3336959	+	mlaE	FALSE	3336488	3337270	-	0.707262900250661	-0.963440909240213	0.221632589185964
ACGCCCTCGTTAACCAGTTG	1780286	-	ydiS	FALSE	1779419	1780708	+	0.010257447024153	-0.489549661542275	-0.00618884694520927
ACGCCCTTTGGCGTTGGTCA	42599	-	fixA	FALSE	42403	43173	+	0.437710689786283	-0.520193251235124	0.507192004591941
ACGCCGAGACTGACTTTGTG	587311	+	nfrA	FALSE	587205	590177	-	-0.203014142599666	0.255705693686776	0.133833016598108
ACGCCGAGGATAGCCACTTC	127396	-	aceF	FALSE	125695	127587	+	0.646312124429036	-0.349185581496532	-0.208400428701219
ACGCCGAGTGCCACTTCATC	1821145	-	nadE	TRUE	1820482	1821309	+	0.388918985751289	0.169103483453767	0.715757487314302
ACGCCGATCGGTCCCATACC	3044908	+	gcvP	FALSE	3044190	3047063	-	0.338547646066403	0.35621871654755	0.753337358043159
ACGCCGATGGTGATCATCAG	4451624	-	yjfF	FALSE	4451606	4452601	+	1.97080491523518	-0.227284146991284	0.342039259907306
ACGCCGCAGTTGCCAAAGTT	3478396	+	kefB	FALSE	3476824	3478629	-	0.583882738118911	-1.40232722697454	0.221534438229744
ACGCCGCCGTTAGCTTCAGC	1930374	+	eda	FALSE	1930139	1930780	-	0.206484908314655	-0.509355002555738	-0.454767392163055
ACGCCGTTAGCGAGGATCGC	2398901	+	nuoF	FALSE	2398240	2399577	-	0.478766678581113	-0.194449737471171	0.186347396866458
ACGCCGTTCATGCAGCAGTT	2911029	+	relA	FALSE	2909439	2911673	-	-0.349410112030957	-0.0518620802368118	-0.396823270752896
ACGCCGTTTTGCCACCAGTG	4462719	+	treC	FALSE	4461077	4462732	-	1.19879079674564	-0.199552315466529	0.196034343094327
ACGCCTGGCTACTGACGGTC	3625779	+	rbbA	FALSE	3624826	3627561	-	0.477298710801373	-0.11772575055157	0.351413365917062
ACGCCTGTGCAACAGATTCG	4145779	+	yijO	FALSE	4145489	4146340	-	-0.00951788665836663	0.157489214592744	0.0669278590739809
ACGCCTTTGACGCGTTCCAC	2266640	-	yeiR	FALSE	2265851	2266837	+	0.361323792250764	-0.304107547123922	0.101155562564499
ACGCGAAACACTAACTGATG	1026830	+	yccT	FALSE	1026334	1026996	-	-0.65002157765461	0.436880233029875	-0.233160883383349
ACGCGAAATCTGCACGTCGA	3534007	+	ompR	FALSE	3533887	3534606	-	-0.269668880992372	6.94014741116235	-1.01485685280162
ACGCGAAATGTTAACCTCGT	4347503	+	dcuR	FALSE	4347338	4348057	-	-0.476320873141722	0.340814468352415	-0.331087347146135
ACGCGACATATCCACGGTGG	1008757	-	rlmL	FALSE	1007067	1009175	+	-0.314777941209587	0.0199131204083407	-0.0492058209722539
ACGCGACTCAGGCACCGAGC	3297499	-	yhbO	FALSE	3296996	3297514	+	0.369738564569218	0.155554151055735	0.690518497812883
ACGCGACTGGTTGTCGGTAC	3780929	+	gpsA	TRUE	3780665	3781684	-	-0.457823234623885	0.252029491126679	0.389478333169209
ACGCGATAATGTCGGATCGT	87469	-	ilvH	FALSE	87357	87848	+	0.00116097474943066	0.465492444806216	-0.296210739360996
ACGCGATTACCACACCAACC	2128143	+	wcaD	FALSE	2127685	2128902	-	0.101190494217292	-0.161619938285767	0.32204927247357
ACGCGATTTTCGATATTCTC	3292649	-	lpoA	FALSE	3291422	3293458	+	-0.921844196855367	0.0500055686068328	-0.88726932694648
ACGCGCAAGGTTTCGGCAAT	1318210	+	trpD	FALSE	1317813	1319408	-	0.480629997822532	-0.399193463607908	0.200084429519903
ACGCGCACCTTCACGGCCTA	1590848	+	ydeU	FALSE	1590689	1592089	-	-0.0218414366394274	0.129886846191204	0.389151584965542
ACGCGCCACCGCGCACTCAA	1626650	-	ydfH	FALSE	1626376	1627062	+	0.17844041562519	-0.398975512737032	0.0252540216554339
ACGCGCCAGGTCATTCATGC	3061325	-	argK	FALSE	3061009	3062004	+	-0.181558298045282	0.225541972277373	-0.721550834156183
ACGCGCCCCGTCAGCATCAC	3777699	-	lldR	FALSE	3777077	3777853	+	-0.640263196776489	0.220519233512594	-0.966760768692591
ACGCGCCGCAAACAGCGTTC	3592526	+	livM	FALSE	3592226	3593503	-	0.0840775228309669	-0.27196699922273	-0.142891207472881
ACGCGCGAATAACGACATTT	2220718	-	dld	FALSE	2220207	2221922	+	0.53722438638936	0.177856196853695	0.0130888958464386
ACGCGCGCCGACTTGATGAA	2946746	+	amiC	FALSE	2945779	2947032	-	0.132490112512052	-0.604429227743338	-0.0300057818364677
ACGCGCGCGCGGCGACCAAC	3125694	+	glcD	FALSE	3124544	3126043	-	0.0339234810383406	0.258971302542801	-0.0692014594311914
ACGCGCGCTACCACTTCCCG	2162639	-	baeR	FALSE	2162300	2163022	+	-0.172641331597125	-0.0985066434263932	-0.0659793064654649
ACGCGCGGAGTAAAGACCTT	2405794	-	alaA	FALSE	2405583	2406800	+	0.346965273786947	-0.259104247481184	0.441448351450458
ACGCGCGGATATTTCGCAAA	1651794	+	rspB	FALSE	1650920	1651939	-	0.162126058553188	-0.370716345832783	0.124337659517182
ACGCGCGGTGCGACAACCGC	4394523	-	amiB	FALSE	4394088	4395425	+	0.170877673563372	-0.0467454829949806	-0.0976934095643422
ACGCGCTTCAAAGCGATCGG	2690083	+	purL	FALSE	2689678	2693565	-	0.212141307309763	-0.365818904000451	-0.119363155707433
ACGCGCTTTGTCGAGATAGA	4091336	+	rhaM	FALSE	4091147	4091461	-	-0.275143154844757	-0.45274025322722	-0.0225784591521792
ACGCGGAAATACCACCGCAT	1766554	+	ydiJ	FALSE	1763653	1766709	-	0.29695349445067	0.384843644667852	-0.037252868565204
ACGCGGAACAGCTCGGTCTG	2540649	+	cysP	FALSE	2540534	2541550	-	0.365190056719478	-0.197010055223351	0.546571706016272
ACGCGGAGGTATAGCCACGA	3691864	+	bcsA	FALSE	3690641	3693259	-	-0.817615444727724	0.456983309105421	-0.689106970452755
ACGCGGATGAAGCAGTGCGG	1115782	+	lpxL	FALSE	1114885	1115805	-	0.608168967827037	-0.201677680924573	1.66749519468227
ACGCGGATGACGCGTTTTGG	3096130	-	yggW	FALSE	3095289	3096425	+	0.279740848852304	0.3657047002401	0.159332947416044
ACGCGGCAACATCTGACGCC	1796918	+	pheS	TRUE	1795983	1796966	-	-0.238900826717743	-0.869548845783233	-0.82548578530355
ACGCGGGCCGGCCCCTTCAA	798323	-	pgl	FALSE	797809	798804	+	-0.984758657410687	-0.176283023766312	-0.0447832913795899
ACGCGGGTGATGGCGTTAAC	2847681	+	hycB	FALSE	2847260	2847871	-	-0.016824514321796	0.717918852694807	0.557778721161422
ACGCGGTAACGCTGCCGCCT	1847982	-	sppA	FALSE	1846861	1848717	+	0.146045476433292	-0.133456796992973	0.218987554988147
ACGCGTAACCGGTACCTGCC	4187443	-	rpoC	TRUE	4183373	4187596	+	-0.75105539112754	-1.78481157447877	-1.27328631896062
ACGCGTCTGACCGTCTGCGG	516760	+	ybbN	FALSE	516649	517503	-	-0.0633292256082449	0.361578882798401	-0.128356034344046
ACGCTACCGATCGCATCAAC	2822853	+	mltB	FALSE	2822513	2823598	-	0.249841454873082	-0.00586283446115407	0.21066404319654
ACGCTACGGGTGTCGATAGG	1537427	+	narZ	FALSE	1536874	1540614	-	-0.374920336134349	-0.145974812424878	-0.619588437071978
ACGCTATCCGCGAGGATGCG	1974823	+	motA	FALSE	1974276	1975163	-	0.417630547588846	-0.182623181101313	0.144961477030834
ACGCTCAACGCCGCCCCAGT	172018	-	fhuB	FALSE	171462	173444	+	0.351669832198875	-0.450789818218699	0.428749613280468
ACGCTCACGCTCAAGATCCA	2705018	+	lepA	FALSE	2703347	2705146	-	0.665187506551926	-0.0152120282412539	-0.292928538667813
ACGCTCATCATCAAGCTCAG	3878330	+	recF	FALSE	3878171	3879244	-	-0.370703700231015	0.293720190776198	-0.0837255000971463
ACGCTCATGTTCACCATAAT	3482316	-	yheU	FALSE	3482240	3482458	+	0.352718935287938	-0.0951328509392299	0.30030289922603
ACGCTCGCCCCACTGACCGC	4204458	+	purH	FALSE	4203966	4205555	-	0.0430360784969345	0.0858265012671367	-0.608626758824621
ACGCTCTCTTCAAACGCTTC	1989162	+	yecA	FALSE	1988978	1989643	-	0.068094273931778	-0.0815412514440036	-0.329916869477269
ACGCTCTTCGGCGCCGAGCT	281662	-	yagE	FALSE	281502	282410	+	0.44741647105854	-0.358975360617961	0.333052820394438
ACGCTCTTTCTCCAAATCGT	4056563	-	typA	FALSE	4056430	4058253	+	0.104412725903391	-0.00442818829266146	-0.0960420878975487
ACGCTGACCGGAACGCACCG	1224914	+	minC	FALSE	1224608	1225303	-	0.728162118516359	0.0960974061723813	0.49629903226301
ACGCTGAGAACGGCTGTTTG	869071	-	gsiB	FALSE	868634	870172	+	0.404786874010824	-0.189336454764596	0.0550591980183221
ACGCTGCAGCACCTGGTGTC	806321	+	ybhC	FALSE	805221	806504	-	0.333576590745602	-0.332447021381246	0.126109174203882
ACGCTGCCAGCTTAAGGTCA	2419684	-	folX	FALSE	2419347	2419709	+	-0.0746278398359899	-0.150644687316523	-0.197101292279689
ACGCTGCGTCTCGCCCCATT	1023908	-	helD	FALSE	1023694	1025748	+	-0.178242654758431	0.242089815727055	-0.316502044480419
ACGCTGCGTGGCCTTTCCAG	1161737	-	ycfL	FALSE	1161470	1161847	+	0.469551895173026	0.099508537487129	-0.195604427751891
ACGCTGCGTTCGCTCAGAAT	2021007	-	fliR	FALSE	2020917	2021702	+	0.300429775139885	0.0358209389493911	0.125068465113932
ACGCTGCTCATCCAGTGAGT	4628835	-	slt	FALSE	4628756	4630693	+	-0.0802102627540319	-0.0722582955852836	0.355671969253724
ACGCTGGGAGCCAGTGATCT	3493816	-	nirB	FALSE	3492033	3494576	+	0.751441344239281	-0.842340294019344	0.565905206733412
ACGCTGGTTGCCGCCCTGGT	1676929	-	ydgH	FALSE	1676451	1677395	+	0.425905890388109	-0.324440823491095	-1.06579575278318
ACGCTGTAGTTGAGCAATTC	3167174	+	ygiV	FALSE	3166771	3167253	-	0.260917422570472	-0.141225114666593	-0.39422338409031
ACGCTGTCATCGAATGACTG	977769	-	mukB	TRUE	975549	980009	+	0.701958346686788	-0.428812769992526	0.494299889148898
ACGCTTACGTTTACGCATCT	2633957	+	der	TRUE	2633906	2635378	-	-1.17950202550576	0.0592080390440339	-2.00072009534628
ACGCTTCCATCAGTCGTTGC	1013732	-	pqiB	FALSE	1012482	1014122	+	0.231998334224685	-0.219752668629524	0.0684026641663735
ACGCTTCTTTACCTGATATC	3838575	+	nepI	FALSE	3838572	3839762	-	0.140848844489326	-0.636028229512448	0.339098311090136
ACGCTTGCTCTTCGGCGGTC	242946	+	fadE	FALSE	240859	243303	-	0.191495312639731	-0.596417289491608	-0.0643159060414779
ACGCTTGTTATCACGGGAAT	2501398	+	fryA	FALSE	2500012	2502507	-	0.236206348181338	-0.151192634473555	0.22222794356474
ACGCTTTCAGTTCGGGCGTC	4020459	-	tatB	FALSE	4020241	4020756	+	-0.0143745868477684	-0.454649636083806	-0.339438547841682
ACGGACATATACCCTACCGC	760656	-	sucA	FALSE	757929	760730	+	0.382463860269896	-0.2788789828061	0.668178533914643
ACGGACCACAGATAATGTAT	2038990	-	yedZ	FALSE	2038507	2039142	+	0.574763571096844	-0.63948944646607	0.474265143479916
ACGGACCTTCATCCCACTCC	2518499	+	gltX	TRUE	2517279	2518694	-	-0.162666668271862	-0.0255780972471214	-0.977812504576062
ACGGACGAATTTACCCAGTT	3807053	-	waaA	TRUE	3806563	3807840	+	1.64812880751158	-0.374517626425244	1.52488810903607
ACGGATACGACGATAGCTAT	24336	-	ileS	TRUE	22391	25207	+	-0.232602705439672	0.81613595468256	0.0971283341186094
ACGGATATTCTCTTTACGAT	2871775	+	cysC	FALSE	2871409	2872014	-	-0.0936481883937193	-0.551418736913559	0.153704020668765
ACGGATCATCACCGCGGATT	2697041	-	yfhH	FALSE	2696781	2697629	+	0.229379623650553	-0.330350277692895	0.796764615484618
ACGGATGAGGATCACGCCCT	2334986	+	gyrA	TRUE	2334815	2337442	-	0.513790350027746	1.90818724847028	1.48511392800136
ACGGATGGAACCCTCTTTCA	1281146	-	narG	FALSE	1279087	1282830	+	-0.192919790223975	-0.0155756596649274	-0.141599389395434
ACGGATGGTCCACGGTTGGG	3059077	-	scpA	FALSE	3058872	3061016	+	0.161463665738793	-0.385922049039096	0.491490131802696
ACGGATGTGTATCGCCGCTG	1762345	+	sufA	FALSE	1762042	1762410	-	-0.161758358914759	-0.0146991163925494	0.0713792222882229
ACGGATTCAGTGAGCACATC	216496	+	yaeF	FALSE	216179	217003	-	0.428090662259053	-0.463011676598043	0.261593560315042
ACGGATTTCAACCACTTCTT	4175902	-	nusG	TRUE	4175766	4176311	+	-1.49642572687993	0.487163990384726	-0.257225181700542
ACGGATTTCCTGTTTATCAT	2327217	+	yfaQ	FALSE	2326170	2327819	-	-0.379030271477496	-0.342570346003038	-0.204295370714166
ACGGCAAATCTTACTCTGAT	1987302	+	yecH	FALSE	1987275	1987514	-	0.0682958036575759	-0.0353993965361827	0.289753370887115
ACGGCAACCAGCCACTGTTC	1989498	+	yecA	FALSE	1988978	1989643	-	-0.00308265643316392	-0.0876929099144789	0.163727394302974
ACGGCACAAACGCAGTTCTG	2557613	-	intZ	FALSE	2556793	2558088	+	0.534710476173569	-0.0345613229574416	0.63329599217319
ACGGCACGTTGTGGTCGAGC	287323	-	yagH	FALSE	286013	287623	+	-0.166743530272112	0.182553949276278	-0.163667433550442
ACGGCACTGGGGGCAACGAA	4501201	+	insG	FALSE	4500126	4501454	-	0.235214739269779	-0.386262124960466	0.139362410129041
ACGGCACTTCGTCACGCAGT	198518	-	bamA	TRUE	197928	200360	+	0.97760568461421	0.00595286389423568	-1.22660458766634
ACGGCAGAGGTCATGACATC	2153479	-	mdtB	FALSE	2153287	2156409	+	0.291785266030211	0.531528319154985	0.0808495591339685
ACGGCAGGCACGCGATTACC	1797855	+	rpmI	FALSE	1797826	1798023	-	-1.01719369878007	0.181990097666737	-0.389632393775155
ACGGCATAACCATGTGCGAT	2998463	-	xdhA	FALSE	2998367	3000625	+	0.404766410660648	0.144964663662741	0.0080246933497937
ACGGCATAGCCATTCGGGAA	1992339	+	uvrC	FALSE	1990898	1992730	-	0.345381236230323	-0.46917400218065	0.653872486136277
ACGGCATTTCAGGCCGAGCA	1316068	+	trpB	FALSE	1315246	1316439	-	0.213423841012735	-0.0888858034096721	-0.618881088837242
ACGGCCAAACATATGCCCAA	3161393	+	plsC	TRUE	3160766	3161503	-	0.402173305008506	0.693761483478448	0.843407421024345
ACGGCCTCCTCGCGATTTTC	469835	-	mdlA	FALSE	468095	469867	+	-0.0837035895779203	-0.511192273886345	-0.193665110339809
ACGGCCTGAGCAACGTTACT	3469465	+	fusA	TRUE	3469422	3471536	-	-0.0937991438386563	0.229319777348899	-0.247669183378656
ACGGCCTTTTACTGTACCGG	4607561	-	prfC	FALSE	4607437	4609026	+	0.577402783210595	-0.808512193421348	0.376660563579041
ACGGCGACGAGCAATGCGAT	163594	-	hrpB	FALSE	162105	164534	+	1.21625544651169	0.397684621366223	0.237052671673278
ACGGCGAGCGTCATGATCGG	2153722	-	mdtB	FALSE	2153287	2156409	+	0.160674784806994	-0.0332507046481128	0.0756034984785317
ACGGCGCATCTGACGGGTAA	4481489	+	valS	TRUE	4479005	4481860	-	1.2442757039335	-0.529817793065908	-0.10123062492859
ACGGCGCTTACCAATATTTT	2712185	-	srmB	FALSE	2710918	2712252	+	-0.0548294511405577	-0.58692727316864	0.0798467411883433
ACGGCGCTTGCGTCGCGTTC	377283	+	frmB	FALSE	376759	377592	-	-0.530028646824877	-0.456431300600339	-0.883361645513411
ACGGCGGATACGGTACGGTT	99118	-	ftsW	TRUE	98403	99647	+	-0.941667558689717	0.199038616710588	-1.35344930909908
ACGGCGGCTTCGGCAATCTT	4283776	+	acs	FALSE	4283436	4285394	-	0.335205967496583	-0.162881136670727	0.644943396595339
ACGGCGGTAGTCGCGGTATT	1552029	+	maeA	FALSE	1551996	1553693	-	0.594981368407844	-0.155320687839658	0.448210731324486
ACGGCGGTGAGATAGCCCGG	3218263	-	patA	FALSE	3217516	3218895	+	0.804801082324294	-0.79548541659646	0.294284893083566
ACGGCGTCGGCCTGGTTGTA	219473	+	trmO	FALSE	218887	219594	-	1.43927316212932	-0.00641970286567931	0.102685891023852
ACGGCGTGTCGTTCAGTGTC	2775579	-	ypjF	FALSE	2775475	2775804	+	0.0498115437030786	0.135242255505287	-0.0805777454740795
ACGGCTCACTACTTCAGCGG	2633026	-	xseA	FALSE	2632254	2633624	+	0.194622039401906	-0.699216761357753	0.188801625069418
ACGGCTGACTGTGCCTTTGG	4515402	+	fecR	FALSE	4514787	4515740	-	-0.403122457916293	0.250564006613365	-0.272909846316551
ACGGCTGATCACTGGCATTT	636380	+	ybdO	FALSE	635939	636841	-	-0.14051081610761	-0.610695223190598	0.099152327481511
ACGGCTGGATCTCATGCTGA	3740021	+	yiaJ	FALSE	3739707	3740555	-	0.904363671311153	-0.314645684939609	0.0486151663462147
ACGGCTGGGTTCTGCCGTCA	3539213	-	feoB	FALSE	3538429	3540750	+	-0.0061950223389791	-0.44997442296658	0.0894461224813095
ACGGCTGTATTCGTGATCTC	375858	-	mhpT	FALSE	374683	375894	+	0.706485819937087	-0.964569395231479	-0.135383437719431
ACGGCTGTTCATCACGCGGT	1754725	-	pykF	FALSE	1753722	1755134	+	0.489943452184438	0.0619670170100947	0.0132406871518559
ACGGCTTTCAGTGTCTCCAT	2851588	-	hypE	FALSE	2851318	2852286	+	-0.0274078340218091	-0.429209810685894	0.0432790055348827
ACGGCTTTCGGTACGGAAGT	756718	-	sdhA	FALSE	755130	756896	+	0.602332006561364	-0.271742597127886	0.175652313750592
ACGGGAAGGCGACGAGCTGC	2058473	+	cbl	FALSE	2057988	2058938	-	0.21463820583109	0.169092355493727	0.206884086175255
ACGGGAAGTTCGGGTCAACG	2963597	+	lgt	TRUE	2963184	2964059	-	-0.114138081825624	0.485858386319303	0.0314978703295959
ACGGGACGCCGCCTTCGGTA	2934955	-	fucI	FALSE	2933606	2935381	+	-1.35319070351548	-0.0467521273548047	-1.13016591027572
ACGGGACTTACTGTAGTTCC	1000126	-	elfC	FALSE	998439	1001039	+	0.473229076207635	-0.124163110353814	0.141820974223257
ACGGGATACTACCTGCGCAT	3565901	+	glgA	FALSE	3564623	3566056	-	-0.324377847381921	0.152957012200551	-0.327206393652865
ACGGGCAAGTAGCTGCAGGT	2590698	-	dapE	FALSE	2589629	2590756	+	0.317878560186517	0.109884692981345	0.0597417806685838
ACGGGCAATTTCCGACCAGT	2123165	+	wcaI	FALSE	2122547	2123770	-	0.936054319811154	-0.0958897258836918	0.28973557868337
ACGGGCGCATCAGCATAAGG	1070966	+	rutD	FALSE	1070188	1070988	-	0.574726680155895	0.118306217272867	0.104076914606121
ACGGGTAAAGTCATCGATGC	2472238	-	yfdQ	FALSE	2472054	2472878	+	0.811360341701751	-0.445197769108816	0.891031623032675
ACGGGTAACGACCACTTTGT	3341607	-	lptA	TRUE	3341402	3341959	+	-0.505580557639574	0.534087809439007	0.279610003707251
ACGGGTAGTATTGCGAATGG	839789	+	fiu	FALSE	838472	840754	-	0.154772736999362	-0.00282146392001822	0.0406634297554651
ACGGGTCAACGTTACAGTAC	1911857	+	prc	FALSE	1910792	1912840	-	0.860334658603573	-0.111579771931701	0.43595568114882
ACGGGTCATCAGTACCACCA	3504873	+	yhfT	FALSE	3504054	3505358	-	-0.050801579444988	-0.32706293055354	-0.0220829699770469
ACGGGTCGTAAACACCCAGC	4551649	-	uxuB	FALSE	4550924	4552384	+	0.0732814381421532	-0.270443926071169	-0.470463753150218
ACGGGTTAGCTGCCGGATCC	4054974	+	glnA	FALSE	4054648	4056057	-	-0.0496325898756872	-0.188760160015519	0.243165253898392
ACGGTAACTGACCTGTTACA	1052324	+	yccM	FALSE	1051512	1052585	-	-0.0835816033003123	0.0550900591618529	-0.0840321034177551
ACGGTACATCGCCTGCTCTG	2966865	+	rppH	FALSE	2966469	2966999	-	-0.203378156550179	0.310345252536969	-0.919031101449389
ACGGTATGCACCGTGAATAT	4354568	+	cadA	FALSE	4354493	4356640	-	1.1701981441521	-0.438440786479129	1.03032375633392
ACGGTATTACCGTCAAGCGA	1130517	-	flgB	FALSE	1130241	1130657	+	-0.199235886679683	-0.0772312909255497	-0.347537060018159
ACGGTCAGCATATCCAGCGT	763703	-	sucD	FALSE	763403	764272	+	0.234992311797798	0.0387594440535823	-0.193333740315552
ACGGTCATCCCTTCTGCCGG	170060	-	fhuC	FALSE	169778	170575	+	0.36556663619804	-0.700211088375906	-0.0185587292569705
ACGGTCGAGATCGCCGCTTA	4076292	-	yiiD	FALSE	4075472	4076461	+	0.0748022011086202	-0.86320446871383	-0.0512176714594197
ACGGTCGTATTTTTGCGCCA	356002	-	codA	FALSE	355395	356678	+	0.0541972098322783	-0.183959479857842	0.216659088178873
ACGGTCTTCATCGGGGCGAA	3925470	-	asnA	FALSE	3925178	3926170	+	-0.557593732327235	-0.118185618162639	-0.62184141543082
ACGGTGACAGGCTCGCCAAA	2171642	+	gatC	FALSE	2170945	2172300	-	0.219173603074806	0.176122132707596	0.45737517812962
ACGGTTAGCGCGCAAGCTGG	1274636	+	narL	FALSE	1274402	1275052	-	0.873852573978347	0.0674299835564853	0.679556344395225
ACGGTTATCACCGCGCTGGG	1058831	-	torA	FALSE	1058479	1061025	+	0.082812420468545	-0.229369520390519	0.19359735829188
ACGGTTCGACCGGCGCTTCG	2005193	-	amyA	FALSE	2004180	2005667	+	0.734809083425155	-0.620410885470113	0.474402042022549
ACGGTTCGTTTTCTGATTAC	1125489	-	yceH	FALSE	1125380	1126027	+	0.601853527752111	-1.12557140471955	-0.1038948898562
ACGGTTGGTTCGGCCCAAAC	1109319	-	opgG	FALSE	1108558	1110093	+	-0.0829270393368816	-0.384280381706273	0.0925276216898637
ACGGTTTCAGCTACACCTTC	2109873	+	rfbD	FALSE	2109101	2110000	-	0.647546458665258	-0.180028357779569	-0.049228420268177
ACGGTTTTTCAAGTCCTGGC	1244793	-	ycgY	FALSE	1244383	1244823	+	-0.0519735090125861	-1.34816348673861	0.089829398301102
ACGTAACGTTTATCTTCGAC	184393	+	yaeI	FALSE	184257	185069	-	-0.251711932978167	-0.280473039342153	-0.227881071375479
ACGTAACTGAATGCTGACGT	4074362	-	yihY	FALSE	4074169	4075041	+	0.225931725357552	0.228470365241021	0.152169904935509
ACGTAAGATTGGTCTCCACG	3976950	-	rffT	TRUE	3976624	3977976	+	0.194617440646431	0.525533211209614	-0.211673091080639
ACGTAAGTCTTCAGGCGACA	3191253	-	yqiK	FALSE	3190886	3192547	+	0.160341151005742	-0.580584092940493	0.318114222816393
ACGTACAGCGATGCCCAGGC	899190	+	artJ	FALSE	899067	899798	-	0.148456511339707	0.313849427957561	0.0957596753279229
ACGTACAGGCAGAAGCGCAT	4438823	+	ytfL	FALSE	4437895	4439238	-	0.038468774731698	-0.124872599833461	-0.246423128584379
ACGTACCAGTGCGTCACGGA	1149675	-	fabD	TRUE	1148951	1149880	+	-0.603810884701046	0.0454974107756891	-0.176305617352583
ACGTACCATCGGGATTGAGC	1758115	+	sufS	FALSE	1757327	1758547	-	-0.479561578050147	-0.504603224903596	-0.479822192565144
ACGTACGCCAAATTTACGCG	251037	-	dinB	FALSE	250898	251953	+	-0.649345277946554	-0.38401599015632	-0.574780738209453
ACGTAGACAAACACACGCTG	3979975	-	yifK	FALSE	3978910	3980295	+	1.0355204983971	-0.793192809727755	0.871273320887574
ACGTAGGTCTGGTACTCTTC	134081	-	acnB	FALSE	131615	134212	+	1.62467680230073	-0.0390796362422291	-0.0114595831588837
ACGTCAAAGTGACGTGCACG	974709	-	mukF	TRUE	973542	974864	+	0.909049249406261	0.50520476222806	0.640421105554833
ACGTCAATGCGCAGATCCGC	3033597	+	prfB	TRUE	3033206	3034304	-	0.478928468735005	0.0863528428628715	0.461788791279236
ACGTCACACTCTTCCAGAGT	14582	-	dnaJ	FALSE	14168	15298	+	1.38599018474475	-0.127847966735652	2.4049533291936
ACGTCACGCTGCGAGTCGTA	531295	+	allS	FALSE	530519	531445	-	0.136997708849932	0.261246125271738	-0.215284605609787
ACGTCAGGTTACGTACCTCG	2236516	+	mglA	FALSE	2235791	2237311	-	-0.352731670631307	0.0367443576264711	-0.783857760816237
ACGTCAGTGCCGTACCAGTC	3715738	-	ghrB	FALSE	3715333	3716307	+	-0.11115443318881	-0.0443503204941935	-0.405958782114236
ACGTCCCGCCAGTTCAAGCG	52520	+	pdxA	FALSE	52427	53416	-	0.897231534072986	-0.691926486347191	1.04378734318577
ACGTCCGGCACCAACGAGTC	3731101	-	xylG	FALSE	3730224	3731765	+	0.467180978915412	-0.0672318775901714	0.200072113577825
ACGTCCTCCCGCCAGTATCA	3567286	+	glgC	FALSE	3566056	3567351	-	0.307921824944013	-0.644659291079923	0.236192424250965
ACGTCGGTGATAGACGGGCT	3697617	-	bcsG	FALSE	3696237	3697916	+	0.680858564757239	0.234806807693704	0.715020448167486
ACGTCGTAGAAGCCCCACAC	351195	-	prpD	FALSE	350439	351890	+	0.368291483822175	-0.358771631332056	0.228023577675326
ACGTCGTTCACGCCAACCAT	3465408	+	chiA	FALSE	3465182	3467875	-	0.285093115355007	-0.280735922222157	0.150466026447881
ACGTCTCCTCGGTTAATCGG	327980	+	betI	FALSE	327971	328558	-	0.203061323954912	-0.540031669764664	-0.35287831536103
ACGTCTTGCAGCAGTGATGC	2644269	+	pbpC	FALSE	2643035	2645347	-	-0.127155176483992	-0.381179086775747	-0.123212859307585
ACGTGCAGCAGCCCCTGACC	857473	+	ybiU	FALSE	857019	858284	-	-0.460907315380756	-0.385500379768044	-0.741940709907987
ACGTGCAGTGACGGTGTCGT	4512889	+	fecA	FALSE	4512376	4514700	-	0.55647554972547	-0.243724526874448	0.102232877005783
ACGTGCATCCCATACCCACC	2293980	+	ccmC	FALSE	2293605	2294342	-	-0.599791187256182	0.191360763639161	-0.671996073517998
ACGTGCCCATGTTGGTGTTT	345097	+	yahN	FALSE	344890	345561	-	0.479980151717472	-0.174959336368159	0.062123991633046
ACGTGCTTCGCGCTGTAGTT	785570	-	aroG	FALSE	784856	785908	+	0.370419394029574	-0.716048677435653	0.223502889900809
ACGTGGATTTTCCTACGTTA	2635348	+	der	TRUE	2633906	2635378	-	0.513478817671484	-0.607592254200822	-2.52449955027615
ACGTGGCGGCGTCGATCACC	3588241	+	ugpA	FALSE	3588047	3588934	-	0.958863472648681	-0.290730535563061	-0.457690432354125
ACGTGTTCATGGTTTGCTTC	378326	+	frmA	FALSE	377686	378795	-	0.378884826498616	0.00867989800687248	-0.601801189960747
ACGTTAATGCCGCGCTCGGC	3758063	+	selA	FALSE	3757881	3759272	-	0.792391761760133	0.0335117159299011	0.189097757405288
ACGTTAATGCTGACCACTGA	181031	-	degP	FALSE	180884	182308	+	0.0924859143931267	0.0101521042213272	-0.0253221976603567
ACGTTCATATTGATAGTGAT	1443795	-	ynbE	FALSE	1443711	1443896	+	0.132237777956446	-0.257162863398386	0.286786868952127
ACGTTCATCATCACTTTCAA	1783689	+	ppsA	FALSE	1782758	1785136	-	0.0472329128776308	-0.241947919360233	0.196978977437631
ACGTTCATCTCACGCAGGCG	2564026	+	eutA	FALSE	2563503	2564906	-	-0.0141516909017549	-0.335984517264024	-0.158846708080125
ACGTTCGCGCAGCCACTCAA	647397	+	citF	FALSE	647262	648794	-	0.170308289037855	-0.292514356673051	0.472087703038359
ACGTTCGCGCTGTTTCGGCG	43076	-	fixA	FALSE	42403	43173	+	0.243377934744551	-0.240001751729829	-0.584211104840663
ACGTTCGGCGTTATCGCGGC	3407678	-	prmA	FALSE	3407092	3407973	+	0.44120836713356	-0.558227204088285	-0.235503466071879
ACGTTCGGGTTGAGATGCAC	3968885	-	wecB	FALSE	3968156	3969286	+	-0.0622885070863106	0.070489351826267	0.124438151686294
ACGTTCTTCGTCGTCCAGTT	1256301	+	ychF	FALSE	1255944	1257035	-	-0.636815964592204	-0.543259825358008	-1.02509185248054
ACGTTGAACAGGGCGATGAC	2668999	-	hcaC	FALSE	2668930	2669250	+	0.258952354164161	0.544870628829825	-0.00133249034801906
ACGTTGAACATCTCTGTTGC	2473438	-	yfdR	FALSE	2473006	2473542	+	0.0143942692964506	0.132395452874306	-0.362378902569959
ACGTTGACCTGGGTTGGCGT	912352	+	hcp	FALSE	911385	913037	-	0.622230663615828	-0.234577871101544	0.187406591124344
ACGTTGAGCCTTTTCCCTCC	4201274	-	zraS	FALSE	4199949	4201346	+	-0.624572479769989	0.21634997632311	-0.330414961261243
ACGTTGCACCAGCGAGTCAA	4581755	+	hsdR	FALSE	4581272	4584838	-	0.725849681028629	-0.75986604690456	0.194161079909633
ACGTTGCCTTTATGCTGGCA	2450499	+	yfcT	FALSE	2450378	2451274	-	-0.0600767896563792	-0.044904802782353	0.0082169098922318
ACGTTGGCCAGTGCGGCTGT	4009860	-	yigM	FALSE	4009099	4009998	+	-0.14837712194741	-0.143162923621029	-0.329662590074551
ACGTTGTACCGGTGATTCGA	2627478	-	yfgG	FALSE	2627312	2627503	+	-0.0105434470956239	-0.541122745782903	0.432227535461689
ACGTTGTTCAGGTTGAGCAG	2641764	+	rlmN	FALSE	2641151	2642305	-	-0.477240505707582	0.264944131902218	-0.35075039222912
ACGTTTACACAATACCGGAT	4190263	+	thiG	FALSE	4189888	4190658	-	1.23232341736446	-0.906267617877464	0.771630990827063
ACGTTTAGCCCGACGATCGC	1718603	+	slyA	FALSE	1718414	1718848	-	-0.280528414911498	0.0834989819973922	-0.59590933135782
ACGTTTCCGTCGGCATCAAT	69768	+	araB	FALSE	68348	70048	-	0.425053387188261	-0.0401090486812043	0.233054947755503
ACGTTTCGCTTCGGTGACAA	2089755	-	hisD	FALSE	2089121	2090425	+	0.446038115683485	-0.341834108485238	0.595506972777486
ACGTTTGCCACTGTTCCAAC	1159665	+	fhuE	FALSE	1158585	1160774	-	0.583261044291186	0.16471751433899	-0.188302582394474
ACGTTTGCCGGAAAGCTGCC	3531168	-	pck	FALSE	3530840	3532462	+	0.194442099473565	0.197776493276386	0.173236128371467
ACGTTTTTCATCAATCTGTT	652296	-	dpiB	FALSE	651458	653116	+	0.241121921235287	-0.856218224533241	0.174553690945337
ACGTTTTTGTGAAAACCATT	635340	+	ybdN	FALSE	634572	635792	-	0.783941866795462	-1.26621092189354	0.313258630116893
ACGTTTTTTGCTACCGCGTT	2642852	+	ndk	FALSE	2642455	2642886	-	0.758305573688526	-1.36326901206265	-0.292542236588948
ACTAAATCTTGTTGCGGCGT	1888453	+	yeaY	FALSE	1887975	1888556	-	0.424331805705258	-0.687782042178157	0.112415279123403
ACTAACGCCCGCCACCGCAC	866071	-	iaaA	FALSE	865791	866756	+	0.0247000466199675	-0.247725393258507	0.221565838713583
ACTAATATTCAGTTGCTGAT	751024	+	ybgQ	FALSE	748945	751392	-	-0.225905123336191	-0.985573498250301	0.136164745487599
ACTACAATCGGACGATCTTC	169167	-	fhuA	FALSE	167484	169727	+	-0.0979825316585593	-0.706633028483983	0.152808010769817
ACTACAATTGTCTCTCCGGT	592819	+	cusS	FALSE	592551	593993	-	0.0122819166304265	-0.26554172126989	0.108347776169608
ACTACCCAGCGCGACACGGC	4226457	-	yjbB	FALSE	4225754	4227385	+	0.254154657103889	-0.409745001871629	0.567750240636268
ACTACCCATGCACCCATTCC	1558094	+	ddpB	FALSE	1557931	1558953	-	0.20968943540308	-0.010078984239788	0.00307473450868137
ACTACCGTCGGCATGCAGAT	1148511	-	fabH	FALSE	1147982	1148935	+	-0.242676987205649	-0.320840320867856	1.83936635498272
ACTACGATGCGCTGGCGTAC	2333903	+	yfaA	FALSE	2332978	2334666	-	0.850844074659641	-0.444217694254541	0.457056295327682
ACTACGCGCTTCACGCCCTT	760359	-	sucA	FALSE	757929	760730	+	0.606856399677009	-0.462098888826159	0.136677079518913
ACTCAAGCAGTGCGCGTGGG	1783570	+	ppsA	FALSE	1782758	1785136	-	0.779267761980951	-0.00754062970487935	0.345127254334983
ACTCACGCATCGCGTCCAAC	3172560	+	parE	TRUE	3171526	3173418	-	0.49379624252316	0.86663367458753	1.33128892485097
ACTCAGCGCCTGACGATTCT	4242568	+	malF	FALSE	4241554	4243098	-	0.22960171734612	-0.578046839719674	-0.586209276019769
ACTCATCCTGATCAACCTCA	2313282	-	rcsD	FALSE	2311510	2314182	+	-1.36653349181535	-0.369071970328362	-1.52503472146166
ACTCATTGAAGCGGTAGTAC	4593641	+	lgoR	FALSE	4592960	4593874	-	0.927288061384135	-1.66158736107419	0.840715584410932
ACTCCAGCGCCGTATGGGTA	693344	+	miaB	FALSE	692754	694178	-	0.0456269088197271	-1.16755886309761	-0.0628839332855126
ACTCCATCGGCTTCTTCTTC	4279037	-	yjcE	FALSE	4278003	4279652	+	-0.0558556847339843	-0.627353945275516	-0.492632127160112
ACTCCCAGACTCACCAGCGT	3373329	-	dcuD	FALSE	3372891	3374258	+	0.948850903348271	-0.469796111949907	0.411552755601224
ACTCCCGGGCAGAGGGCGTC	2572240	+	eutT	FALSE	2571524	2572327	-	-0.186825906473314	-0.645389826653571	-0.328851344287439
ACTCCCTGCGGCAGGCGCGG	3740337	+	yiaJ	FALSE	3739707	3740555	-	0.243195926861027	-0.748247498634187	-0.119394242363526
ACTCCGCCGTTGCTTAGTAT	3365062	-	yhcF	FALSE	3364948	3365664	+	1.21203847696186	0.400151841041443	-0.230885663000054
ACTCCGGATTAGCACACCAC	4144433	-	pflC	FALSE	4144281	4145159	+	0.340573803420156	-0.316640346894813	0.423139462825026
ACTCCGGCGTTTTCGTAATC	4295379	+	fdhF	FALSE	4295242	4297389	-	0.383782900010686	0.0153042029601631	-0.408583984080144
ACTCGACAACAGCTGTTTGA	2015746	-	fliI	FALSE	2014578	2015951	+	0.781032134470244	0.0319453892263405	0.456316477103834
ACTCGCGGAAATTTTCTTCA	1330658	-	topA	TRUE	1329072	1331669	+	-0.0706341406196833	-1.32013842384659	-0.664906208657135
ACTCGTACTTCACCCGCTGA	1651875	+	rspB	FALSE	1650920	1651939	-	0.308769894854068	0.232857893552875	-0.936652467211556
ACTCTGATTCACCGGCACAT	1016167	+	ycbZ	FALSE	1015762	1017522	-	0.684448769310395	-1.23520989418552	-0.287629135804111
ACTCTGCACTTTGTTGCCCC	2017168	-	fliK	FALSE	2016410	2017537	+	0.461392546698724	-0.907279160571649	0.214468016989771
ACTCTGCGTCACAACGTGAT	4359766	+	cadC	FALSE	4358419	4359957	-	-0.0748228208269753	0.103139288959724	-0.0646627457516069
ACTCTGGTAGTCGTACGCCG	1730119	-	lhr	FALSE	1727111	1731727	+	0.623479786559265	-0.165425784830068	0.215179894583636
ACTCTGGTGACCAGTACTCT	3791379	+	htrL	FALSE	3790849	3791706	-	0.658084202708855	-1.48836097744521	0.0116912481727658
ACTCTTCCGGCATAGTCTGG	2411950	-	ackA	FALSE	2411492	2412694	+	1.16151795721882	-0.85146186680451	0.393631339674283
ACTCTTCTTCACGGGTGTAG	3020747	-	xdhD	FALSE	3019338	3022208	+	-1.13406587589988	-0.751667387797322	0.0803799230137406
ACTCTTTGCGCTTCAGACTC	1302418	-	oppC	FALSE	1301858	1302766	+	0.279891757210409	-0.580544733704499	-0.181765590872512
ACTGAAATCGCCCAGTAACT	4445981	-	ytfP	FALSE	4445917	4446258	+	1.27689728082461	-1.00144943542343	0.619646741828594
ACTGAATGATCCCGGCGTTC	1111183	-	opgH	FALSE	1110086	1112629	+	0.0536647968708583	-0.695293556393919	-0.0402852508822345
ACTGACACCTGGCGCACTGT	2162071	-	baeS	FALSE	2160900	2162303	+	0.865903438432476	-0.330779333128338	0.485205735214651
ACTGACATAACGATCGGTAT	1986382	-	yecR	FALSE	1986246	1986569	+	0.627890688610045	-0.902807391104654	0.286215543476728
ACTGACGCGTCGGCGTCCAG	1376322	-	ycjT	FALSE	1375908	1378175	+	-0.0387455581249883	-0.864443243830554	0.0623150306362551
ACTGACTGGCACAATCGCAA	2395174	+	nuoH	FALSE	2394487	2395464	-	0.327817060966211	-0.610594728430901	-0.00915566588303233
ACTGATAGCCCGATTGCGTC	4050895	-	hemN	FALSE	4050068	4051441	+	-0.12408395520859	-0.769858704541462	-0.175823916702763
ACTGATCGTCACCGTGGCAT	750565	+	ybgQ	FALSE	748945	751392	-	0.562769228069333	0.0655175936415333	-0.207450027190021
ACTGATGCACACACGCGCTG	2478403	-	dsdA	FALSE	2477224	2478552	+	0.174700634227955	-0.158920196492791	-0.0951658321880708
ACTGATTTAGCGATCAGTTT	3866100	+	yidR	FALSE	3866085	3867332	-	0.690629911256923	-1.25802749872812	-0.392532249101337
ACTGCAACTGCCAGATATCG	158016	+	pcnB	FALSE	157729	159126	-	0.230877207205704	0.399755412215287	-0.0220177559611383
ACTGCAATTGCGCGAGTTCC	3434266	-	rsmB	FALSE	3433229	3434518	+	1.3332652636466	-0.628713946312031	0.595420931873549
ACTGCATCGGGCTTTTGTCC	3473209	+	tusC	FALSE	3472995	3473354	-	1.66744515722982	-0.861821681873358	0.259607524528977
ACTGCCACGGTGCAGTCGGC	551544	+	purK	FALSE	550750	551817	-	0.628467405289018	-0.196682867734503	0.0064911020511861
ACTGCCAGCAGTTTTTCGAC	784	-	thrA	FALSE	337	2799	+	-0.25856391190841	-0.432224429026551	0.0915041905551984
ACTGCCCTGCGGTGTAAGCG	615115	-	entF	FALSE	613380	617261	+	1.07885713655411	-0.537185744582597	0.553178218945434
ACTGCGGCATCGCTTTACCG	3239983	+	uxaA	FALSE	3239849	3241336	-	0.457692075011855	-0.55736433184131	0.397358483855904
ACTGCGGCGTGATCCCTGCG	50865	+	apaH	FALSE	50380	51222	-	0.200164835922479	-0.361571349747908	-0.258193952199588
ACTGCGGGTAGCAACGTTGC	4230475	+	lysC	FALSE	4229907	4231256	-	-0.0617209496462602	-0.191273912804276	0.125368131477426
ACTGCGTGAGTCGCGCCCAA	2805008	-	proW	FALSE	2804032	2805096	+	0.499092639053477	-0.668040152799481	0.0841129071134925
ACTGCTCGCGCCAGTTCATT	3726322	+	xylB	FALSE	3725940	3727394	-	0.0974536691264367	-0.98528324910235	-0.431531038966923
ACTGCTGAAGGGCATCCGCC	3620433	-	rhsB	FALSE	3617215	3621450	+	0.568100479236545	-0.703258316256741	0.444955013751744
ACTGCTGCATCCGCGCTTTC	4051402	-	hemN	FALSE	4050068	4051441	+	0.203720016542608	-0.403738954514969	-0.249842843048142
ACTGCTTTTACCGTAAAGCA	167992	-	fhuA	FALSE	167484	169727	+	1.34827244660535	-0.159676878564324	0.97533990368144
ACTGGAAGTATTGCTGCATC	3549688	+	malP	FALSE	3548102	3550495	-	0.504418932993197	-0.341939606084324	-0.889189743479769
ACTGGACAACATTTTCCACG	1047794	+	gfcC	FALSE	1047168	1047914	-	0.574407219066457	-0.892087860972131	0.412243072508738
ACTGGCCTGCGTTTGTGCAG	4020626	-	tatB	FALSE	4020241	4020756	+	0.425298133481568	-0.737933244629212	0.623386914794363
ACTGGCGACGGTGCTGCTTC	1787268	-	aroH	FALSE	1786459	1787505	+	0.451094649311224	-0.449335569618064	0.146780017078159
ACTGGCGGTCGATATTCCGC	595754	-	cusC	FALSE	594823	596196	+	0.467338770518541	-0.657956816271246	0.328046700665619
ACTGGCTGCGGCAACAGATC	1843918	+	topB	FALSE	1843023	1844984	-	0.448977917591229	-0.732903324415535	0.809505228532757
ACTGGTTGGCTAATTGACTC	1939722	+	znuA	FALSE	1939675	1940607	-	0.28217402881423	-1.69621246874312	0.119939132206835
ACTGTACGTTCATCTCACGC	2564021	+	eutA	FALSE	2563503	2564906	-	0.540047027546449	-0.0114487320222986	-0.0718681011722309
ACTGTCCACTGATAGCCCTG	514927	+	qmcA	FALSE	514080	514997	-	0.776538857195359	-0.937094488535418	0.457227262975694
ACTGTCCATACACCACTGAC	3463066	-	gspL	FALSE	3461944	3463107	+	-0.275176111589609	-0.473936424084448	-0.514983152805816
ACTGTCCATTTCTCGGCCAT	3260054	+	tdcE	FALSE	3258146	3260440	-	-0.142856218920011	-0.626673038810292	-0.702403382279217
ACTGTCTTCATGCCAGCTAC	3036717	+	dsbC	FALSE	3036134	3036844	-	-0.393132457946222	-0.280760048104261	-0.842837599280921
ACTGTGGTACTCAATTTCAT	4349645	+	dcuS	FALSE	4348054	4349685	-	0.170547952819452	-0.400719897285156	-0.4050999336121
ACTTAACCAGCGTGGTGCAT	1485770	-	ydcF	FALSE	1485259	1486059	+	0.189099288994865	-0.632535777219152	-0.308772572541895
ACTTAAGCCGCGCAGATCGG	3661174	-	mdtF	FALSE	3658437	3661550	+	0.790205623513299	-1.36957622129861	0.679284125459737
ACTTACGGTTCATCAGCATG	53508	+	surA	FALSE	53416	54702	-	0.57096486389635	-0.586094969131613	-0.344509611402284
ACTTATCTCCTCATAACGCC	3741742	-	yiaK	FALSE	3740756	3741754	+	-0.0450872843913544	-0.97350054742819	-0.377729306075232
ACTTCAAAGTCAAACTCACG	939035	-	serS	TRUE	938651	939943	+	2.92919940773951	-1.54086206760723	1.37152548291325
ACTTCACCGGCAGTCGGTGA	2554193	+	eutL	FALSE	2553763	2554422	-	0.638203575317576	-0.964980581008812	-0.145583515041199
ACTTCATAGTGCGCGGTATG	898821	-	rlmC	FALSE	897741	898868	+	0.219864758299488	-0.35500570627134	0.519048260588385
ACTTCATATACTGCCTGGCT	776774	-	tolA	FALSE	775565	776830	+	-0.176914822592719	-0.561715953153472	0.110774136618666
ACTTCCATGGTCATTTCGGC	3034708	+	recJ	FALSE	3034395	3036128	-	0.841309575049792	0.114197811163006	0.215059388935114
ACTTCCCCAGCAGGCTATGA	406747	-	aroM	FALSE	406652	407329	+	-0.405006346900518	-0.4203400249413	-0.145460046583388
ACTTCCGCCTGAATAGCGTC	1759463	+	sufD	FALSE	1758544	1759815	-	0.0364981997572539	-1.17721177053261	-0.50338983575436
ACTTCGCTCTGTTCGTGGGC	2853101	-	fhlA	FALSE	2852360	2854438	+	0.3419789832871	-0.47933161019147	0.151389267055251
ACTTCGGCATGTCCATAACC	1295433	+	adhE	FALSE	1294669	1297344	-	-0.131200809032608	-0.856354716292515	-0.15671875543882
ACTTCGTCGCTGCCGATATC	126025	-	aceF	FALSE	125695	127587	+	0.369365178885805	-0.37734557958442	-0.516420427765991
ACTTCTGCTGCACGAAATTG	134726	-	yacL	FALSE	134388	134750	+	0.807128507995639	-1.0056117501586	0.394883709929027
ACTTCTGGCGCGGTCGGTTG	3052931	+	ygfB	FALSE	3052888	3053466	-	-0.360439386340798	-0.4442184594186	-0.420222092690748
ACTTCTTCCGGAACCTGGTC	876216	+	rimO	FALSE	875933	877258	-	0.449448030721783	-0.979516656089492	0.340395462936003
ACTTGCGGCGCGCCAGCTAC	4041540	-	dsbA	FALSE	4041441	4042067	+	0.22224515751708	-1.12539661603118	0.801616878271818
ACTTTACGCATTTTGGCGTT	3543925	-	nfuA	FALSE	3543646	3544221	+	-0.361912110076715	-0.241796962691069	-0.941474637942677
ACTTTACTCGTCACGTCGTC	3926344	+	viaA	FALSE	3926175	3927626	-	0.300182511162571	-0.973798575424172	-0.352709591849984
ACTTTATCTATCTCTATGGC	3800009	+	waaJ	FALSE	3799006	3800022	-	0.149981185979112	-1.7617775952742	4.18174693407747
ACTTTCTGCGCGGTCACTTT	3536622	-	yhgF	FALSE	3535407	3537728	+	1.13342523851675	-1.16662893719806	0.802903786300486
ACTTTGACGGCAACATCGAA	4071002	+	yihU	FALSE	4070698	4071594	-	0.9901188983505	-1.22092058472268	0.0941968795930501
ACTTTGCCCGGTGACTGGCT	3747892	-	sgbU	FALSE	3747255	3748115	+	0.347146594546634	-0.670975375838105	-0.472973472788881
ACTTTGCCCTGAAGAACAAC	3529425	+	yhgE	FALSE	3528737	3530461	-	1.15658360123431	-0.937974624375464	0.711896690556061
ACTTTGCGCATAGCTGGCAC	219151	+	trmO	FALSE	218887	219594	-	1.12156998639986	-0.842115444120582	-0.0895968810076316
ACTTTGTGAGCTTACCAGCA	1229219	+	hlyE	FALSE	1228706	1229617	-	0.0655572321812017	-0.894021016605301	0.366807896990461
AGAAAATCATTCAGCGTACC	1427319	-	stfR	FALSE	1427073	1430435	+	0.363480681012429	-0.826229358310603	0.640221273997163
AGAAACCAGGATTCGGCAAC	2982556	+	yqeF	FALSE	2982433	2983614	-	0.423144781442835	-1.44155032885656	0.453332849207726
AGAAACGCATTGCTGTTCAA	2021403	-	fliR	FALSE	2020917	2021702	+	0.160540192899845	-1.2057105543612	0.184731099087397
AGAAACGGTCGGCTCATCAA	4057331	-	typA	FALSE	4056430	4058253	+	0.36135563957953	-0.741491412337392	0.586906664670416
AGAAACGGTTGGTGGCTTAC	245182	+	yafK	FALSE	245065	245805	-	0.813869720991463	0.6244765814629	0.856318761076296
AGAAACGTTAGATACGCCGC	4223526	-	metH	FALSE	4221851	4225534	+	0.145401065828241	-0.685950940182477	0.018739988670345
AGAAACTGCGTCGCCCGATG	1461781	-	paaX	FALSE	1461563	1462513	+	-0.291948483373617	-1.08857508945626	-0.513362224921829
AGAAAGCACATAGCGACCTA	2111719	+	galF	FALSE	2111458	2112351	-	1.29981400027635	-0.709987177033371	0.828497680155686
AGAAATTACCGTCATCGTGC	840539	+	fiu	FALSE	838472	840754	-	0.790781202130164	-0.925897082590494	-0.430938427183844
AGAACACCTGTACCTTGTTG	4393935	-	tsaE	TRUE	4393608	4394069	+	0.424704816455582	-0.319295268313841	-0.232911350294615
AGAACAGCATGTTGAGGCGC	3963083	+	rhlB	FALSE	3962388	3963653	-	0.0530386773019128	-0.346885951541109	-0.0238354784377757
AGAACATCAGCGCCGTACGG	2835623	+	hydN	FALSE	2835600	2836127	-	-0.78756702681309	-1.1518208639815	-0.214735251461601
AGAACATCGTTACGCCCATC	3884505	-	yidC	TRUE	3883099	3884745	+	0.706505553248356	-0.682779839632832	0.273298768905808
AGAACCGTTAATGGCTATAC	1739516	-	cfa	FALSE	1739437	1740585	+	0.15681449907201	-0.696829061575026	1.41141310545085
AGAACGCACCGGTATAGGCG	4382824	-	yjeM	FALSE	4381862	4383364	+	0.916405671802949	-0.571295279189694	1.15973915333214
AGAACGCTGTACCGCTTTGT	2414756	-	pta	FALSE	2412769	2414913	+	0.727352313892163	-0.999614922047409	0.247495698660397
AGAACGGACCGCAACCCGGC	2299581	+	napA	FALSE	2298289	2300775	-	0.216468403787108	-0.397200635588399	0.643526976048781
AGAACGGATGATCGTTGACC	1865357	-	yeaG	FALSE	1864932	1866866	+	0.294192514179251	-0.680437682103627	0.404652584261001
AGAACGTTATTGACCAGCGT	3857187	+	yidK	FALSE	3856424	3858139	-	-0.556995998928453	0.0673414830022314	-0.541602875039848
AGAACTGCTTTGCCCAAGCA	1927702	+	yebE	FALSE	1927072	1927731	-	0.262700435741147	-0.258426998333117	-0.0623932659987917
AGAAGAATCTCCCCTTCCGA	169964	-	fhuC	FALSE	169778	170575	+	0.0187077528510666	-1.14802518662138	0.661853898345444
AGAAGACGGGCTGTATGGGC	3547499	+	malQ	FALSE	3546008	3548092	-	-0.157762298856527	0.023264766358441	0.30090345921103
AGAAGCCACTTAAACCTTTC	4428507	-	cycA	FALSE	4427887	4429299	+	0.117409351604394	-0.852740570569937	0.252441967521216
AGAAGTACGGCGCATCTTCC	977630	-	mukB	TRUE	975549	980009	+	1.16189552847246	-0.475273245781435	0.71514905735814
AGAAGTCGCCTCCAGCATGG	2375084	+	menH	FALSE	2374856	2375614	-	0.585530461211598	-1.1393586860822	0.651686309785145
AGAATAACCACCACCGCAGC	890307	-	ybjC	FALSE	890136	890423	+	0.100471600007085	-1.51975683058836	0.721350391894631
AGAATGGCATGTGCGCCCAA	1241471	+	ldcA	FALSE	1241389	1242303	-	0.436886351755477	-0.754164713663453	0.322629763965292
AGAATGGTCATGTTCGGTTC	951675	+	pflB	FALSE	950495	952777	-	0.380727509023808	-0.410908576600544	0.617807240748906
AGAATTGCTTTACGGGTGTC	678277	+	ybeT	FALSE	678075	678629	-	0.142469912789844	-1.42358464775184	-0.213720551527348
AGACAAAAAGACCTTGTTTG	2053222	-	amn	FALSE	2053085	2054539	+	0.3649729737844	-0.343875824385967	0.665641981323633
AGACAAGGGGAATGCGGATG	2881328	+	casA	FALSE	2880652	2882160	-	0.495070806645995	0.0799239013957	0.58279520547568
AGACAAGGTGCGGCAACGCC	2576278	+	maeB	FALSE	2574120	2576399	-	-0.485077023879356	0.0913240917422461	-0.132380701685548
AGACAATCAGGTGCTTATCC	2650770	-	sseA	FALSE	2650516	2651361	+	0.956338128504504	-0.78297225952299	0.168494995957715
AGACACTAACAGAGCCACGA	1742250	-	mdtK	FALSE	1741481	1742854	+	0.287610774672779	-0.427198743687912	0.607911906349884
AGACACTCCGTATCCGGGCG	1265587	-	prmC	TRUE	1265317	1266150	+	2.75795842101378	0.194140952530862	3.08254054818209
AGACACTGCCGCCGTCATCT	3636941	-	pitA	FALSE	3635665	3637164	+	0.909252978251234	-0.901856508566497	0.0332672217023011
AGACATCATTATTCCGGTGA	3992180	-	yzcX	FALSE	3991873	3992358	+	1.20520310663001	-0.78910940436762	0.829672862477769
AGACATGTGGCAGTGCATAC	4055257	+	glnA	FALSE	4054648	4056057	-	0.650899448833876	0.259683304164701	0.0376589786137164
AGACCCAGTTTTACCCGTTT	2021031	-	fliR	FALSE	2020917	2021702	+	0.450305062749299	-0.268092306040926	-0.0694672376245141
AGACCCGCCATAATCGGGTT	3282923	-	agaC	FALSE	3282707	3283510	+	0.516079780154884	-0.267221653749876	0.931669989285738
AGACCCTGTTCTTTCCACTG	3531371	-	pck	FALSE	3530840	3532462	+	0.561009054001642	-0.501996962016393	-0.0727069169319895
AGACCGACAGCAATGGTGGT	4527368	+	sgcC	FALSE	4526953	4528266	-	0.541214063477078	-0.279605546291066	0.516491929995447
AGACCGACGATACCGTTCAG	3350158	+	arcB	FALSE	3348711	3351047	-	0.963059429755378	0.155826148340512	0.228876340017127
AGACCGGCTTCGGTGATCTT	3566615	+	glgC	FALSE	3566056	3567351	-	-0.0384110508443095	-0.544164989592929	0.141632242163253
AGACCGTATTCCACCGCTTC	456471	-	clpP	FALSE	455901	456524	+	-0.0173728775401609	-0.174388083556623	0.0544669573043877
AGACCTTACCATCAACGACC	567302	-	renD	FALSE	567285	567470	+	0.217437745653078	-0.8159828735994	-0.184169190462381
AGACGAATGTTTACAGCGTT	3183140	-	yqiC	FALSE	3182862	3183152	+	0.663151395025488	-0.281600141445631	0.814117950269145
AGACGAGCTGGCTCATGCAC	2798980	-	nrdH	FALSE	2798745	2798990	+	0.208090363857569	0.105391414501716	0.20865441241568
AGACGATAACAATCATCGGG	2442868	+	yfcA	FALSE	2442773	2443582	-	0.294742142523637	-0.49901923345092	0.477456075842276
AGACGCAGCCCTTTGGTGAA	3589201	+	ugpB	FALSE	3589032	3590348	-	0.75134043530963	-0.342299430632539	0.913547195830969
AGACGCATCGCGCGACCTTC	1645768	+	dicC	FALSE	1645644	1645874	-	0.321109651405272	-0.332354799823151	0.0247242733828548
AGACGCTACGCCGTTAGATC	4399966	-	hflX	FALSE	4398695	4399975	+	0.413464796590035	-0.368868268730783	0.429380788339842
AGACGCTCTTTGTAATACTC	214977	-	arfB	FALSE	214833	215255	+	-0.275777129135306	-0.420215245284196	-0.394077148421114
AGACGCTGACATATTCATCT	377118	+	frmB	FALSE	376759	377592	-	1.14424008393456	-1.03134545424269	0.82957573824369
AGACGGACAATGACGCGCTT	1783422	+	ppsA	FALSE	1782758	1785136	-	-0.0987998335633784	-0.169954929522066	0.31328264593965
AGACGGCTTCCCAGTCTTCC	3038059	-	fldB	FALSE	3037877	3038398	+	-0.0415672172811012	-0.415406110420908	0.125083528299805
AGACGGGTAGTGAGATTCGA	1612912	-	yneJ	FALSE	1612828	1613709	+	-0.121797964483376	-0.566771804155718	0.393202727428397
AGACGGTATCGAGTACAGCC	3516277	+	aroB	FALSE	3515420	3516508	-	0.169345152459196	-0.309247518245243	0.178396128333986
AGACGTACACGGCATAGGGC	4521793	+	yjhG	FALSE	4520150	4522117	-	0.636584614684889	-0.106523671778967	0.337101702471013
AGACGTGATATCTTCCCCGG	2527779	+	ligA	TRUE	2526183	2528198	-	-0.776104699836253	-0.384531649145802	-0.00821673103393148
AGACGTTATGCTTTACACTA	3093078	+	yggR	FALSE	3092122	3093102	-	0.451932241288654	-1.05029100617668	0.829931880986228
AGACGTTGCGCAGCGCCTTT	2854346	-	fhlA	FALSE	2852360	2854438	+	0.651886347298891	-0.447987789078766	0.438348120141744
AGACGTTGTGAACATTGTCG	4566264	+	mdtM	FALSE	4565310	4566542	-	0.967304108876081	-0.90422108985244	0.984958590830822
AGACGTTTCAGATACAGCTC	4352022	+	lysU	FALSE	4351223	4352740	-	0.801603056429672	-0.888016800598598	0.909995329318822
AGACTACGGAAAGGATCATT	3306465	+	nlpI	FALSE	3306062	3306946	-	2.02767552828034	-0.679158853082062	2.58915073263207
AGACTTCAATCGGCACCTGT	384719	-	tauA	FALSE	384456	385418	+	0.442709784289909	-1.02742656083871	0.541499377183684
AGACTTGCGATCCATTTTTC	2911624	+	relA	FALSE	2909439	2911673	-	-0.925979967794751	-0.13562046287376	-0.571429665598816
AGACTTTAATCCCGGCATTG	1023759	-	helD	FALSE	1023694	1025748	+	0.352188552503129	-0.909985983524986	0.370081112178066
AGAGAACAGAGCTTCACGCA	3277810	-	kbaZ	FALSE	3276936	3278216	+	0.612300203728187	-1.41031090925002	0.119722177665319
AGAGAATATCGCGCGTCCAG	1048189	+	gfcB	FALSE	1047911	1048555	-	0.716063758200814	-0.906524380548321	0.845648161056355
AGAGAATTGTCGGTAGGCCA	4361487	+	dsbD	FALSE	4361368	4363065	-	-0.113800375876928	-0.574921516256779	0.452391547193144
AGAGACCGCCTGACGCATCC	67852	+	araA	FALSE	66835	68337	-	-0.0121045488995479	-0.385979930660245	-0.0400880853404127
AGAGACGTTGCGCGACGGTG	4252293	+	plsB	TRUE	4252066	4254489	-	0.623717535903602	-0.29361354087865	1.51798478492203
AGAGAGAGATCCCCAGCTCA	3533647	+	envZ	FALSE	3532538	3533890	-	-0.11984276057688	0.410515821956982	0.52025984278868
AGAGAGCACATCCAGTAGCA	979399	-	mukB	TRUE	975549	980009	+	0.9394391050645	-1.86511814211055	0.529585625800172
AGAGAGCGTTTTCCCAACGC	832459	-	dinG	FALSE	832293	834443	+	-0.527132127902562	-0.50095606395144	-0.487809549808806
AGAGATGACACTGTCATTGG	651651	-	dpiB	FALSE	651458	653116	+	0.508990595390381	-0.684808888497747	0.292670367452429
AGAGATGCAGACCATGGCGT	3951838	-	ilvD	FALSE	3951501	3953351	+	0.351193615327701	-0.296118237650599	0.371724885110914
AGAGATGGTGCCAGGACGCG	2693332	+	purL	FALSE	2689678	2693565	-	-0.362920927373094	0.0256083932986839	-0.226648635930392
AGAGATTTGCTCGGATCGTT	3566744	+	glgC	FALSE	3566056	3567351	-	0.463384707393548	-0.610514674259845	0.345823169856723
AGAGCAACGACACATAGGCA	4074282	-	yihY	FALSE	4074169	4075041	+	0.487478326430592	-0.0923634906196745	0.234099183949476
AGAGCATGCCCGACAATCGA	1964056	+	flhB	FALSE	1963067	1964215	-	0.0804731814003177	-0.218135242113106	0.292034319894936
AGAGCCAGTTCCGCTACGTG	1683954	+	fumC	FALSE	1683209	1684612	-	1.02217342632289	-0.285513280317435	0.337181061147961
AGAGCGACGGAAACCTGCTC	3576664	+	gntR	FALSE	3575754	3576749	-	0.363188391366665	-0.370929491668434	0.456974199782201
AGAGCGCATGAATCGGGTTC	3547543	+	malQ	FALSE	3546008	3548092	-	0.747740031700888	-0.425040942334645	0.819647634985287
AGAGCGCCCATGTATCCGCA	3690886	+	bcsA	FALSE	3690641	3693259	-	0.0774130972101793	-0.210838701125717	0.150870168223432
AGAGCGCCGCGCGTTGTTTC	577118	-	rrrD	FALSE	576836	577333	+	0.608670187401664	-0.734216270767522	0.203471886993911
AGAGCGGCGTGCCATCCGTG	2142483	-	yegE	FALSE	2141290	2144607	+	0.359566371484966	-0.219486894931501	0.281379712760447
AGAGCTTCTACGCTAAGCGT	3564576	+	glgP	FALSE	3562157	3564604	-	0.366462996993652	-0.523517018977399	0.281244536898757
AGAGGACGGGATGATGTTCT	1861396	-	gapA	FALSE	1860795	1861790	+	1.55972852197842	-0.484710302335717	0.34917387416149
AGAGGCATCCGCCCGTTTTG	2732805	+	yfiH	FALSE	2732325	2733056	-	0.0588895555379846	-1.20576602728299	0.217176662062913
AGAGGCCGCAGCTACTCGCA	3080389	-	loiP	FALSE	3079935	3080693	+	0.308328954989451	-0.377631769292357	0.560881894406795
AGAGGGTAAATGCGTCGGTA	378675	+	frmA	FALSE	377686	378795	-	-0.0644294345113759	-0.558831357567391	0.24867359796573
AGAGGTCGATACCAGCGACC	4307270	+	alsC	FALSE	4306512	4307492	-	0.664679280962518	-0.047272098377791	0.285489014767748
AGAGGTCGCCGCTGCCAGCC	124749	-	aceE	FALSE	123017	125680	+	0.872548266041408	-1.12936781744744	0.184669930619398
AGAGGTTGAGTGTCCACGCC	3625764	+	rbbA	FALSE	3624826	3627561	-	0.0726391789918931	-1.0892334676108	0.602669982982059
AGAGTGCATACAGCCCCATC	854433	+	ldtB	FALSE	854047	854967	-	-0.114889279095904	-0.0493298978774582	-0.107366542987469
AGAGTGCGATGCCGTTCACC	1572392	+	pqqL	FALSE	1570431	1573226	-	0.458734851179177	-0.0728468010867038	0.309397661170865
AGAGTTGCAGGTTAACGTCG	4305483	+	alsK	TRUE	4304893	4305822	-	0.22671025608077	-0.973737502174539	0.144961225790129
AGATAACGCTTGAGCAGGTG	2088609	-	hisG	FALSE	2088216	2089115	+	0.626077308328026	-0.391595641753022	0.727509391888287
AGATAATATGCCATCCCCCC	2104544	+	wbbH	FALSE	2104084	2105250	-	0.195383213893993	-0.479342190883909	0.271786315293542
AGATAATGGCCTTTATCCGC	168582	-	fhuA	FALSE	167484	169727	+	-0.0859375516739165	-0.549486260608515	0.0117876013627369
AGATAATTGCGTCCCGCCGT	560112	-	sfmD	FALSE	558920	561523	+	0.0085923105980001	-0.723585031309797	-0.351285035016628
AGATACAGCTCAGTCCCATC	1277792	-	narK	FALSE	1277180	1278571	+	0.340468821713246	-0.387250209710611	0.515719595570968
AGATACGCTAACGTGTTCGC	1686327	+	fumA	FALSE	1684755	1686401	-	0.561733173499879	-0.295759799052806	0.378694964687837
AGATAGGCGACGTTCATCCC	1354257	+	sapA	FALSE	1353491	1355134	-	0.622861832667052	-0.213119748824996	0.0348088213439366
AGATAGTCACGCCATTCACA	676174	-	ybeR	FALSE	675934	676641	+	0.644589094586257	-0.333911697626683	0.382728240149651
AGATATCGCCAGGCGTCGAT	4525208	+	sgcE	FALSE	4524928	4525560	-	-0.0251533111792988	-0.158423113329188	-0.115646308444426
AGATATGTCCGGTATGCAGT	4625559	-	nadR	FALSE	4625338	4626570	+	-0.499441773058946	-0.273409430031419	-0.660575309778477
AGATATTCCTGCATATACAT	3064399	+	ygfI	FALSE	3064299	3065195	-	0.494842301404058	-0.449359410333171	0.0814794838106386
AGATCCAGCTCTTCTTCGTC	4039209	+	mobB	FALSE	4038929	4039456	-	-0.511075502393131	-0.742446131708177	-0.335794714253636
AGATCCCCCATTTCTCCTCC	4500559	+	insG	FALSE	4500126	4501454	-	-0.199071612761928	-0.46158495237618	-0.264871162002209
AGATCCGCCAGCAGCTGCGT	4475931	+	argI	FALSE	4475330	4476334	-	0.391281552260289	-0.34141375979957	0.0298928278179882
AGATCCTCACCAACGCGTCG	213143	-	tilS	TRUE	212331	213629	+	-0.928808603492378	-0.62986379776168	-0.970574109453826
AGATCCTGCCAGGTTTTCGG	3589855	+	ugpB	FALSE	3589032	3590348	-	-0.0530958702786913	-0.582725694148321	0.592450518826455
AGATCGCGGCCTTCGATTGC	4289940	-	nrfE	FALSE	4289535	4291193	+	0.436661579726022	-0.859977696327821	0.254839844271748
AGATCGCTAAGCTGTAGCGT	3823848	-	recG	FALSE	3823233	3825314	+	1.03699415603906	-0.788912175236305	0.799107283790151
AGATCGGCAATTACGTTGTC	460353	-	lon	FALSE	458112	460466	+	0.704159579052306	-0.607634449733989	-0.177382937590121
AGATCGGGCATTTCCTTGCC	2869046	+	truD	FALSE	2868277	2869326	-	0.236971555206735	-0.384066627305502	-0.12801542466804
AGATCGTAAACCTGCGTACC	1950891	-	cmoA	FALSE	1950726	1951469	+	0.533539913476351	-0.980080713276976	0.122392068744446
AGATCGTCACCGATAACACC	91104	-	ftsL	TRUE	91032	91397	+	-0.89043521108368	-0.0307873509454677	-0.875275002576161
AGATCTCTTTACTTTCGTCG	3493076	-	nirB	FALSE	3492033	3494576	+	0.610750699247132	-1.25222139121515	-0.272450567322054
AGATCTGACCTATTTCATTC	4414213	+	yjfN	FALSE	4414040	4414315	-	-0.673309143286193	-0.207212399700096	-0.050833132149932
AGATGAACAGCGCGGTCAGC	96088	-	mraY	TRUE	96002	97084	+	-1.59601688688341	0.0715026523558577	-1.27198960793405
AGATGACGCACGGTTAAGAT	2854563	+	ygbA	FALSE	2854475	2854828	-	0.897715952407568	-0.403089586107006	0.706252579694451
AGATGCACCGCAACCACGCC	803272	-	ybhJ	FALSE	802726	804987	+	0.197882156084277	-0.331106679977055	0.00151446654092199
AGATGCCATCACTCCGCTTC	102483	-	ddlB	FALSE	102233	103153	+	-0.404945543863697	-0.0629330730726947	-0.15235394208915
AGATGCCGTTCCCGCCATAT	2276775	+	bcr	FALSE	2276592	2277782	-	0.00650078965784407	-0.276211573856716	-0.291793686365141
AGATGCGCTCGCGACGTTTC	241503	+	fadE	FALSE	240859	243303	-	0.48280652482888	-0.210976516972341	0.177580121053948
AGATGCGGTTTCCCGGCACC	1748436	+	ydhX	FALSE	1748369	1749088	-	0.126761995182855	-0.241392326049278	0.661956950829182
AGATGCTGCATATCATGTTT	1164480	-	ycfP	FALSE	1164366	1164908	+	0.497719737557513	-0.737224920125851	-0.068234437337607
AGATGGCGACGATGATCGCC	4307399	+	alsC	FALSE	4306512	4307492	-	0.802045105890805	-0.879446168858969	0.620861740131637
AGATGGTCAAACGCGACCAC	3058342	-	argP	FALSE	3057775	3058668	+	1.06266162146753	-0.426066852192724	0.87874442103419
AGATGGTGCCGCGATCGGCG	4449257	-	ytfR	FALSE	4449081	4450583	+	-0.0408720595939275	-0.724506593354218	0.213327177177606
AGATGGTTCAGCGTACCTTC	28617	-	dapB	FALSE	28374	29195	+	1.27690795206462	-0.0214840812215817	0.269314374977537
AGATGTTCTTCAGCCGCGTT	4255255	-	lexA	TRUE	4255138	4255746	+	0.872748863291004	-0.386808779032614	-0.180428633444594
AGATTAAAGGTGATGTCGTG	2167516	-	yegS	FALSE	2166736	2167635	+	0.388288989454262	-0.849995795550378	0.709724417803951
AGATTAACGCTTCCGTTTTG	2311827	-	rcsD	FALSE	2311510	2314182	+	0.590593248418806	-0.852428879370006	0.57006729524287
AGATTCCATCAGCATCTGCG	282516	-	yagF	FALSE	282425	284392	+	0.34351193994353	-0.955159609850283	-0.00377406437197841
AGATTCGGCGCAGCACCGTT	2644068	+	pbpC	FALSE	2643035	2645347	-	0.846121225060289	-0.957591910866219	0.915609750556151
AGATTCGTCACAACCATTAG	2454763	+	sixA	FALSE	2454349	2454834	-	0.878324451903511	-0.96076297100931	0.614362578089491
AGATTGCAGCGCGGCGTAGG	3596776	+	livJ	FALSE	3596578	3597681	-	0.206823193814986	-1.48240978533479	-0.3233642956847
AGATTGTCGATATGAACTGT	4121995	+	cytR	FALSE	4121454	4122479	-	0.965604237162388	-0.935322826802808	0.603647775760335
AGATTTTGCGTCCACATATC	2440341	-	mnmC	FALSE	2439786	2441792	+	-0.0347228295062188	-1.1676481562253	0.295851611096489
AGCAAACCCGCTTCAAAGGC	1931253	+	edd	FALSE	1930817	1932628	-	0.248965445308316	-0.562078400185866	0.309999864669806
AGCAAACGCCAGAGTTGTGT	2372352	+	menE	FALSE	2371670	2373025	-	0.165947062126992	-0.547205798220108	0.0424789212098702
AGCAAATAGCCTTCTTCACA	3509149	+	yhfY	FALSE	3509082	3509444	-	0.242965339602077	-0.57850628455395	0.456341063142147
AGCAACACAGTCTTCACGGG	3178013	-	ygiB	FALSE	3177862	3178437	+	0.280344564123671	-0.0262677798766369	0.688617032656446
AGCAACAGATTGAGCATCCA	2020838	-	fliQ	FALSE	2020640	2020909	+	0.463552302441165	-1.02367685223541	0.165822322244178
AGCAACATTTAATGCGCTTT	1803490	+	ydiY	FALSE	1803349	1804107	-	-0.0107297328906701	-0.287459884350094	0.1561089084714
AGCAACCAGTGGCTTCACAC	3461751	-	gspK	FALSE	3460946	3461929	+	1.01260044979663	-0.554517797557859	-0.175019842536152
AGCAACGCCGTAAGCGCGGA	3557643	-	rtcR	FALSE	3556290	3557888	+	0.168652337443972	0.088484915437465	0.227541440857732
AGCAACGCCGTATTCTTCCA	3800201	+	waaO	FALSE	3800062	3801081	-	0.352543123084907	-0.282877349892076	3.27643998274687
AGCAACGCGCCAGAGATTAC	2891951	-	ygcO	FALSE	2891941	2892201	+	0.922869917906751	-0.745355964149147	0.690504236548564
AGCAACGGAAACACCATCTT	4369196	-	groL	TRUE	4369048	4370694	+	-0.460425034248147	-0.0871378425071899	-0.15577498659949
AGCAACGGATAATCAGAACC	2323171	-	atoE	FALSE	2322778	2324100	+	0.16117462073511	-0.237400725928895	0.508511377185025
AGCAACGGCCTCTGGATCAT	1440571	+	ldhA	FALSE	1439878	1440867	-	-0.19666130777847	-0.452052643496027	0.254760979924026
AGCAACGTCAGCAGCAGAAC	3732472	-	xylH	FALSE	3731743	3732924	+	-0.694012381663122	-0.392476513885306	-0.375326784804392
AGCAACGTCAGCCAGGCACA	3861073	+	glvC	FALSE	3860520	3861626	-	0.0710313828062976	-0.0438143507312734	0.110508705708805
AGCAACGTCCAGACCTCGCC	1132002	-	flgE	FALSE	1131797	1133005	+	-0.445115738538803	-0.0746839281086702	-0.260556771332302
AGCAACGTCTTCAACAGCAA	2787247	-	csiD	FALSE	2787007	2787984	+	-0.662552630747709	-0.185155942589093	-0.447144901807239
AGCAACTTTTCAACAAACTC	1179529	-	cobB	FALSE	1178743	1179582	+	0.58067677066948	-0.588366036536055	0.479157552293687
AGCAAGATTACGGCTGGCAT	2718204	-	pka	FALSE	2717975	2720635	+	-0.196907389960518	-0.0139547598358815	0.0754191260371145
AGCAAGTCACCATTTGGGTT	3658083	-	mdtE	FALSE	3657255	3658412	+	0.814607756335454	-1.18573338234756	0.330777224901829
AGCAATAATCAGATGGCGGC	653689	-	dpiA	FALSE	653085	653765	+	-0.0865482579952388	-0.859566193410834	0.173800387162769
AGCAATACCGTGGATCACCG	4544011	-	fimD	FALSE	4543119	4545755	+	-0.189140191843473	-0.196414544394071	-0.200941850029283
AGCAATAGTGCTACCAGCTG	4450660	-	ytfT	FALSE	4450597	4451619	+	-0.735337770517767	0.0686629968665118	-0.636105493577079
AGCAATCTCTTCAAAAGTGA	4046397	-	polA	TRUE	4044989	4047775	+	-0.95455913782627	-0.795947786195789	-0.378362998722586
AGCAATGACCGGACCGACAC	1449873	+	paaZ	FALSE	1449621	1451666	-	0.585889808881156	-0.210435484811982	0.496481666311757
AGCAATGCCTGGAACAGCTG	2955066	+	ptrA	FALSE	2954018	2956906	-	-0.918414369466948	0.179841640453514	-1.25304314667045
AGCAATGGATATAATCCGGC	1240639	+	cvrA	FALSE	1239558	1241294	-	0.30668379997126	0.107376030272518	0.949706889771803
AGCAATGGCTGCAATTACTC	3644242	-	rlmJ	FALSE	3643408	3644250	+	-0.0332669500902652	-0.0974692552608003	-0.0828478123869892
AGCACAACTTCAAAGCGATG	97987	-	murD	TRUE	97087	98403	+	-1.76314503634811	1.21933487582639	-1.50292492085409
AGCACAACTTCATCACGCAC	3175733	+	nudF	FALSE	3175303	3175932	-	-0.0424430280729685	-0.0529226944222095	0.0772943692393387
AGCACAATAGCCACCAGCAA	2613782	+	yfgO	FALSE	2612842	2613903	-	0.348629768103187	-0.0300807010079321	0.521044019145636
AGCACAATCTCCGCACTGGC	4023806	-	ubiD	TRUE	4023011	4024504	+	0.281870117510827	-0.465445559181071	0.614877173704325
AGCACCAGTTGCGTTAAGCC	4623467	-	serB	FALSE	4622918	4623886	+	0.624966747585067	-0.565345199365579	0.421818641103948
AGCACCATAAAAACTTGATG	1659965	-	ynfF	FALSE	1658580	1661003	+	-0.272448506147133	-0.398885085755066	-0.115795186855489
AGCACCCGGGGTTGCGGCCC	4541625	-	fimA	FALSE	4541138	4541686	+	0.497241955120979	-0.963554651511978	0.341530002455719
AGCACCTTCGCCCCCAGCAG	522635	-	rhsD	FALSE	522485	526765	+	-0.466375103758731	-0.104119888418962	-0.274362906809963
AGCACCTTCTGTTGGACGTA	1312147	-	ompW	FALSE	1312044	1312682	+	-0.508799674186892	0.0131001127822784	-0.454744157489286
AGCACGACGTTAACCACCTG	2527045	+	ligA	TRUE	2526183	2528198	-	-0.87393433416525	-0.327285878194882	0.855452586218996
AGCACGCTATGGCGATGCAT	187341	+	glnD	FALSE	185978	188650	-	0.136506290244341	0.366663149895525	0.0940881950066968
AGCACGGCGTCGAGAGTATC	3333750	+	murA	TRUE	3333257	3334516	-	-1.46240040191458	0.655674760151036	-1.68122168323172
AGCACGGTTGCATCACCACG	3412831	-	acrE	FALSE	3411886	3413043	+	-0.273052752994337	0.12768096407428	-0.0704797542596858
AGCACGTAATCCCGCGCCAC	4380303	+	frdA	FALSE	4378533	4380341	-	0.611024318772016	-0.308245863687365	-0.601402703234234
AGCACTCATCGATAAGGTCG	3909510	+	pstS	FALSE	3908508	3909548	-	1.27501851810327	0.331969444479366	1.05827919966543
AGCACTTTCCGGCTCGCCGG	3478851	+	kefG	FALSE	3478629	3479183	-	0.0407082888844026	-0.788161438715964	-0.109862055600606
AGCACTTTGTTACTGCCAAG	3386505	+	aaeA	FALSE	3386216	3387148	-	0.299335978349724	-0.449676453547428	0.195385436965896
AGCACTTTTACCATTAACGT	3406553	-	panF	FALSE	3405629	3407080	+	0.272654690061799	-0.207339531287674	-0.158028032006439
AGCACTTTTTGATGCTTCAG	1427611	-	stfR	FALSE	1427073	1430435	+	-0.860222129894656	0.193968026302551	-0.131577358107593
AGCAGAACCTCATAGCTCAT	2808363	-	ygaZ	FALSE	2807639	2808376	+	0.414187299593218	0.0268543582055446	-0.0242946905293882
AGCAGAAGCGGGATCACCGC	3625406	+	rbbA	FALSE	3624826	3627561	-	0.857515200843082	-1.11668851122959	0.544134222666863
AGCAGACCAAACGCTTTTTG	602268	-	pheP	FALSE	601182	602558	+	-0.0810748218612204	-0.248769639279227	-0.0627972826386703
AGCAGACCAATGCCACCCTG	3912859	+	glmU	TRUE	3911853	3913223	-	0.973014384860374	-0.106723224633727	0.332109984496343
AGCAGACGACCACCGGCTTG	336823	-	yahF	FALSE	336002	337549	+	0.31705248611175	-0.455513093992855	0.462226533465087
AGCAGACGGTTGGCAATGCG	1942722	+	ruvB	FALSE	1942370	1943380	-	0.634900041363998	-0.321742266971852	0.807804973603769
AGCAGAGAACTTAGCACATT	4603499	+	fhuF	FALSE	4602898	4603686	-	0.315803830207908	-0.259950931654215	0.614473343597793
AGCAGAGCCGAGCGCACTTC	2056752	+	yeeO	FALSE	2056227	2057870	-	0.687714059643126	-0.583331853789321	0.511271283960692
AGCAGAGTGCTGGCAACAAA	2970516	-	tas	FALSE	2969619	2970659	+	0.930995930950677	-1.22756492902841	0.928211204655937
[truncated: 15,221 more rows]
