# Supplementary material for: Genome-wide CRISPR-dCas9 screens in E. coli identify essential genes and phage host factors
Source: PLoS Genet. 2018 Nov 7;14(11):e1007749. doi: 10.1371/journal.pgen.1007749 (PMC6242692; doi:10.1371/journal.pgen.1007749)
Supplement: S5 Table — Each gene is indexed with its information (gene, essential), median log2FC (Resistance_Score_lambda, Resistance_Score_T4 and Resistance_Score_186) and median absolute deviation of guides targeting the coding stand for each phage, number of guides targeting the coding strand used for calculations (sgRNAs), as well as information on operon structures (operon). (CSV) [file pgen.1007749.s015.csv]

gene	essential	Resistance_Score_lambda	mad_lambda	Resistance_Score_T4	mad_T4	Resistance_Score_186	mad_186	sgRNAs	operon
aaeA	FALSE	0.972604759458881	0.998188294872437	-1.05761609710874	0.901331315543995	0.895557614372007	1.0380752702223	2	aaeXAB
aaeB	FALSE	0.378457503205427	0.583018108874222	-0.201899009610237	0.421703205249149	-0.0999237742844874	0.444720320487714	7	aaeXAB
aaeR	FALSE	0.324824367207517	0.405604904962436	-0.380199226222384	0.199560146273493	0.185510051258664	0.387888426330801	5	aaeR
aas	FALSE	0.158091335049998	0.557240079329192	-0.474266294596329	0.317881126876347	-0.306798319663499	0.522520066466092	20	aas-lplT
aat	FALSE	0.734001848719403	0.883784439823408	0.232255679374578	0.52402471838134	-0.274782035857139	0.360460295438284	3	aat
abgA	FALSE	0.204898416483133	0.658268134166583	-0.495996320657965	0.162397677639446	-0.0750334260971674	0.266545007519391	5	abgABT-ogt
abgB	FALSE	0.174462717811015	0.306814054340566	-0.303847106174611	0.283060790743316	0.21479838111357	0.630047157375935	10	abgABT-ogt
abgR	FALSE	0.453769546819345	0.112729836105311	-0.487777691865498	0.276921497448384	0.0647577078704136	0.539461377083443	6	abgR
abgT	FALSE	0.484854429205707	0.330763406439096	-0.221669665577563	0.123734420978212	-0.306777376637015	0.698471471754525	7	abgABT-ogt
abpA	FALSE	0.149878019510985	0.0932162949102987	-0.580163214226579	0.311860051536643	-0.165054365175337	0.640600156664629	7	abpAB
abpB	FALSE	0.231883816256493	0.604296220998573	-0.491411556651757	0.436096073642907	0.0768225525489767	0.823251166253098	10	abpAB
abrB	FALSE	0.211285451515644	0.154915390757197	-0.774627837664767	0.78967613212143	0.497559036614557	0.23112505946173	3	abrB
accA	TRUE	0.641592351236101	0.214515452293809	-0.742193620485947	0.679815270566632	0.0448456092404753	0.140283674601123	4	accA
accB	TRUE	0.320140167640533	0	-0.677302969587548	0	-0.133404685419875	0	1	accBC
accC	TRUE	0.390944459066437	0.56002292622691	-0.561568508146435	0.357071360937243	-0.198783966457846	0.375482972076244	5	accBC
accD	TRUE	0.0967032965475734	0	-1.13622635771443	0	-0.516177791849934	0	1	accD
aceA	FALSE	0.396680503950415	0.541011981596029	-0.38556060426617	0.30301461950534	-0.0395928686498304	0.108532300795382	7	aceBAK
aceB	FALSE	0.0516680918013152	0.721863245691134	-0.38724471581897	0.402226584958096	-0.072359163381745	0.667135879431515	11	aceBAK
aceE	FALSE	0.786191579553903	0.445822479500942	-0.822086775845479	0.507480981790917	-0.391063698733775	0.714556543826713	10	pdhR-aceEF-lpd
aceF	FALSE	0.529788998893425	0.205300770731198	-0.51532977698116	0.225450377642957	-0.358457964368212	0.228335225306716	8	pdhR-aceEF-lpd
aceK	FALSE	0.468593333807151	0.323837531313532	-0.330595386138209	0.309377798943104	0.167255589325299	0.197442422903054	4	aceBAK
ackA	FALSE	1.27820093960488	0.399763736939914	-0.708657251947973	0.208182549535332	0.0216472868361948	0.656297556163521	6	ackA-pta
acnA	FALSE	0.176861358800613	0.302876805353226	-0.435843320919626	0.371322867029096	0.143153543000154	0.236739639209844	8	acnA
acnB	FALSE	0.902169181459955	0.507496391479152	-0.446814409450355	0.420998669700069	0.147096568830449	0.395850129343864	12	acnB
acpH	FALSE	0.302011936559937	0.631939223510858	-0.444429818385553	0.299797461271048	0.0293058086234456	0.626387349117196	6	acpH
acpP	TRUE	0.0206630786566802	0	-0.55659792816658	0	0.431394112221661	0	1	yceD-rpmF-plsX-fabHDG-acpP-fabF
acpS	TRUE	0.605918392604116	0	-0.953363158261639	0	0.969215507352626	0	1	rnc-era-recO-pdxJ-acpS
acpT	FALSE	0.459399515117458	0.194774924876561	-0.530117785696962	0.237674694886206	0.258648517463412	0.0622300142574247	4	acpT
acrA	FALSE	0.651767814911663	0.288615369336401	-0.945101704954727	0.152476227421084	-0.302522979592501	0.481582984978624	2	acrAB
acrB	FALSE	0.791653093651045	0.298154231298249	-0.654506911535441	0.158616343776119	-0.123360831158826	0.618614258455836	10	acrAB
acrD	FALSE	0.367594338491882	0.500163601470306	-0.368556746708217	0.50898375159317	0.129505013296712	0.358501220311355	17	acrD
acrE	FALSE	0.320060139323098	0.614043177849791	-0.275981674246417	0.667867450863971	0.0700415104238695	0.565930436537919	6	acrEF
acrF	FALSE	0.433956830383729	0.764227166753076	-0.538329557675649	0.196664517790021	0.201239841265656	0.525198861834308	10	acrEF
acrR	FALSE	0.364820031456726	0.260496565912629	-0.679212627001548	0.0500898989415682	0.049249196435132	0.231796854152315	3	acrR
acs	FALSE	0.364537911043455	0.465593625212026	-0.412396609314716	0.385431080991538	0.186974003987163	0.432625128728188	20	acs-yjcH-actP
actP	FALSE	0.530513377339428	0.299463763227861	-0.379874845447912	0.300063238526926	0.147701639575494	0.428507298076349	6	acs-yjcH-actP
ada	FALSE	0.332148208020318	0.29053530836973	-0.217241707997463	0.226109040485761	0.390398718242816	0.109544912568991	5	ada-alkB
add	FALSE	0.557381893866865	0.864834696800235	-0.39177405803501	0.400512289054587	0.139161035445396	0.466904241962269	14	add
adeD	FALSE	0.397279452223686	0.436849308364112	-0.441968136722927	0.162357806397963	0.349851292927421	0.45240060608399	12	adeD
adeP	FALSE	0.489698045396748	0.182679942244762	-0.426619437365277	0.188681444515301	0.0957960973039366	0.127242530234509	4	adeP
adeQ	FALSE	0.389271236779843	0.243069692964203	-0.421528707974156	0.434017069449928	0.120469317661194	0.62258541984684	7	adeQ
adhE	FALSE	0.174271771077934	0.780443854103214	-0.54252695260262	0.2758669629731	0.120997654688653	0.422966342587773	15	adhE
adhP	FALSE	0.15788014164479	0	-0.456199199419962	0	0.0580933245239355	0	1	adhP
adiA	FALSE	0.175943240047338	0.797012498269386	-0.63859690170681	0.29044246689074	-0.32312362221337	0.586515733105325	9	adiA
adiC	FALSE	0.381476848910211	0.415888169287954	-0.515863294302178	0.338060481131334	0.0941890360625244	0.209412192368728	11	adiC
adiY	FALSE	0.69306131443419	0.158634055632582	0.031685003620616	0.183357487664559	0.1739828377753	0.214520218835757	2	adiY
adk	TRUE	0.325863218775452	0.255120161819821	-0.860377095341286	0.194769380079212	-0.242928699311289	0.200977467739853	4	adk
adrA	FALSE	0.262218317764952	0.341581646723536	-0.0563737147788077	0.726583736990428	-0.00489435076601348	0.0835078419451733	2	adrA
aegA	FALSE	0.0543560025351107	0.428606767279776	-0.455794580197336	0.323970157974302	-0.110357287523979	0.455484352987602	11	aegA
aer	FALSE	0.315124105357348	0.586999509061334	-0.45335105078017	0.670698639293939	0.309642092799184	0.420470728670177	11	aer
aes	FALSE	0.0178344299657757	0.395570773343036	-0.660251213831424	0.252199014393487	-0.112162117101899	0.414009135837019	5	aes
afuB	FALSE	0.173330631153533	0.262074866980277	-0.302346336265045	0.320213061885435	0.106444469494225	0.240810245524366	4	insAB-2A-2B-2-afuBC
afuC	FALSE	0.517988052652602	0.480299143473745	-0.683842806552581	0.25447818025068	0.0631595616696073	0.0847714650034992	5	insAB-2A-2B-2-afuBC
agaA	FALSE	-0.189120923550904	0	-0.508402327951339	0	-0.898268814163219	0	1	kbaZ-agaVWA
agaC	FALSE	0.516079780154884	0	-0.267221653749876	0	0.931669989285738	0	1	agaS-kbaY-agaBCDI
agaD	FALSE	0.510299680212931	0.499466282796757	-0.560998239172682	0.0288364574677961	0.484049063885467	0.135475092857865	3	agaS-kbaY-agaBCDI
agaI	FALSE	-0.0639319463836279	0.983174882751872	-0.223072007645455	0.0421905570324575	0.157693960675229	0.547037132260947	3	agaS-kbaY-agaBCDI
agaR	FALSE	-0.0313308955010139	0	-0.777622515347117	0	-0.611374888249844	0	1	agaR
agaS	FALSE	0.945748299529219	0.105228069273834	-0.598534698833936	0.148523916522992	0.109022547809056	0.0136765817478393	3	agaS-kbaY-agaBCDI
agaV	FALSE	-0.265658226216724	0	-1.23382159060332	0	-0.176956227781132	0	1	kbaZ-agaVWA
agaW	FALSE	0.480107323446686	0.344967638472781	-0.312995718040802	0.632914484743318	0.322063471686903	0.45365825679424	2	kbaZ-agaVWA
agp	FALSE	0.633873632003824	0.212417154972224	-0.775906262422917	0.426504037310001	0.139754055588283	0.22093068015972	4	agp
ahpC	FALSE	-0.309816769190087	0.0467360534071886	0.153440466153906	0.253067981756566	-0.368395869494618	0.0237606161477602	3	ahpCF
ahpF	FALSE	0.0744619338425397	0.304089840149415	-0.0813169434046442	0.442465388727249	-0.294998829914721	0.236152475009517	5	ahpCF
ahr	FALSE	0.203915232631254	0.537193759561171	-0.443734556476235	0.0361130221624629	0.0801049362538669	0.223624119860406	4	ahr
aidB	FALSE	0.310973041132946	0.277935830108284	-0.437651480392536	0.426656198189035	-0.340611846899463	0.323170334914799	8	aidB
ais	FALSE	-0.190788411812622	0.374483744399482	-0.971055589013639	0.191963042270598	-0.115890351113382	0.583499727379438	2	ais
alaA	FALSE	1.0746379477406	0.322082579871336	-0.492417844065217	0.397740033047325	0.601064291124468	0.315085184296004	6	alaA-yfbR
alaC	FALSE	0.0784917033842143	0.125982487794754	-0.387503197281906	0.502587935689498	-0.035489228563392	0.0813113725340778	4	alaC
alaE	FALSE	0.50355629587944	0.168885470952003	-0.443494388008843	1.05724903173504	0.582225508373035	0.317584905428623	3	alaE
alaS	TRUE	-0.370532331869666	0.280973880803362	-0.701899741388797	0.413673592487031	-0.533039505635394	0.207492955527401	6	alaS
aldA	FALSE	0.454380250050859	0.633083112866255	-0.0818372612357616	0.348844155074259	0.0336599000740039	0.223679846271052	5	aldA
aldB	FALSE	0.618922792785364	0.129232232002263	-0.219849339982285	0.060317096130899	0.196207885056644	0.2075331882536	3	aldB
alkA	FALSE	-0.0650914251659729	0.276328231962389	-0.460553526817459	0.255529721322059	-0.0498569312725654	0.246530113961351	6	alkA
alkB	FALSE	0.378641764061721	0.30799235261846	-0.763376818810883	0.0139481722966702	0.242935056901177	0.0315676545635379	2	ada-alkB
allA	FALSE	0.073273530486701	0.568960474492142	-0.660202440607144	0.252250377925073	0.170755466190592	0.554010419626705	2	allA
allB	FALSE	-0.0360631737835216	0.11133320705241	-0.397503455310196	0.302006333509748	0.0575399009297234	0.0588533742145685	4	gcl-hyi-glxR-ybbW-allB-ybbY-glxK
allC	FALSE	0.0381792910572628	0.554056080873968	-0.388381148764231	0.154994447650574	-0.363211671011821	0.468104639690999	6	allDCE
allD	FALSE	0.0156249670121926	0.408754047791023	-0.170349740747242	0.277568199686134	-0.270739404652587	0.679821633101411	8	allDCE
allE	FALSE	0.207914824405028	0.363254481102941	-0.687645005850199	0.245134499867704	-0.12751834637391	0.704083199998764	7	allDCE
allR	FALSE	0.398423883185365	0.182600434544722	-0.156020969471774	0.449431299756299	0.124257948556887	0.230418158915753	3	allR
allS	FALSE	0.338184169626824	0.231524708412923	0.0118414792178913	0.381120172811243	0.0858129096582909	0.293953627654416	6	allS
alpA	FALSE	-0.928815523448476	0.399926614895486	-0.0870415981247267	0.0504571310015781	-0.812292858354774	0.622786447077784	2	alpA
alr	FALSE	-0.129487934568874	0.358481044530895	-0.376449655054507	0.799855970799254	0.0954334531841485	0.673321478821538	5	alr
alsA	FALSE	0.343406837574414	0.416445323363336	-0.347379153418154	0.115511878120541	0.210501367462529	0.711772092546974	6	rpiR-alsBACE
alsB	FALSE	0.391001768123139	0.529944958030911	-0.984614693829579	0.55949181563217	-0.116924512044606	1.02273152372637	2	rpiR-alsBACE
alsC	FALSE	0.61165417741356	0.180444304541025	-0.53427420908446	0.432692295433234	0.482576811530523	0.137112705856026	4	rpiR-alsBACE
alsE	FALSE	0.274121030747161	0.157384450604383	-0.789785410546454	0.323267302281886	0.26819280816338	0.609692834411657	4	rpiR-alsBACE
alsK	TRUE	0.147438031410891	0.285822903689663	-0.0220514758849564	0.159618345979898	-0.0309262883398345	0.331694429123617	5	alsK
alx	FALSE	-0.263009686402715	0.906540224470192	-0.454141338087041	0.0548968477456158	-0.179789034730645	0.627069343835591	4	alx
amiA	FALSE	0.16061722353155	0.447263289967773	-0.612248277671278	0.107156110948743	-0.180299793099615	0.455976532040211	5	amiA-hemF
amiB	FALSE	0.314693816206185	0.271880639602831	-0.39893795622081	0.408102714711178	-0.012030312265327	0.352833794225403	12	yjeF-tsaE-amiB-mutL-miaA-hfq-hflXKC
amiC	FALSE	0.0958625057316634	0.422210618748331	-0.549631515607592	0.460952874656341	-0.0300057818364677	0.906287585691298	7	amiC
amiD	FALSE	0.552999751903854	0.425147922227532	-0.631102254548108	0.0555856299238463	0.718786086193125	0.379414285348623	3	ybjQ-amiD
amn	FALSE	0.519236206675262	0.358059880657132	-0.343875824385967	0.241690550357788	0.174948113666532	0.540864911861755	9	amn
ampC	FALSE	0.0454323776767897	0.586771035031673	-0.628819475949847	0.126189967653766	-0.0905848472690794	0.490473646174678	5	ampC
ampD	FALSE	0.193412168378201	0.0778020794946663	-1.0824260566585	0.824609407679915	-0.119885344915115	0.112684861336672	4	ampDE
ampE	FALSE	0.498226612800801	0.717871793071845	-0.989265368814351	0.39034371000285	0.0990396193199122	0.145725353671658	4	ampDE
ampG	FALSE	0.472436563925319	0.244479171299777	-0.268641202407883	0.335205180396052	0.411728998750196	0.465129047318311	9	yajG-ampG
ampH	FALSE	0.468903037671896	0.560800683132966	-0.526730278603919	0.413486414192062	-0.0193508030411198	0.542090605697973	8	ampH
amtB	FALSE	0.364191300728244	0.043963721799553	-0.349048194464083	0.02362380818048	-0.0265931455614113	0.98630525604247	2	glnK-amtB
amyA	FALSE	-0.235400906649222	0.7812924288354	-0.620410885470113	0.393451803747157	-0.0950064028728006	0.348591340884171	5	amyA
anmK	FALSE	0.7741594131088	0.188358918054033	-0.284798653471726	0.0716067171887442	0.0742237782998616	0.188042327248304	2	anmK
ansA	FALSE	0.340191417494948	0.405793773889816	-0.0702956436253887	0.0649187432950111	0.036927857021368	0.31587928023893	6	ansA-pncA
ansB	FALSE	0.25474036419777	0.113291245454111	-0.257449863864838	0.286504907943037	0.0676577792681146	0.420793872508992	5	ansB
ansP	FALSE	-0.0172817478329545	0.44141088394157	-0.719365322658991	0.240712003529552	-0.17355813251876	0.573743356573222	7	ansP
apaG	FALSE	0.0979858659748685	0.0116398808535605	-0.245766661743075	0.706115092948392	-1.08448905230427	0.0286388247526872	3	lptD-surA-pdxA-rsmA-apaGH
apaH	FALSE	0.157919668054891	0.367725674430101	-0.324955260928707	0.247442364901236	-0.591313636661146	0.493883244182706	7	lptD-surA-pdxA-rsmA-apaGH
apbE	FALSE	-0.171285527595959	0.968349964212259	-0.571613513739876	0.418239956176663	0.248311833947031	0.0565614952894103	3	apbE
aphA	FALSE	-0.216540473362042	0.104289402146415	-0.82160194893854	0.104712828944307	0.0967235012091374	0.949506310238521	3	aphA
appA	FALSE	0.352889703453197	0.629128756997341	-0.548304763348512	0.195465623257488	-0.275034677562797	0.953854151489096	9	appCBXA
appB	FALSE	0.686596034013098	0.140376765463158	-0.379933829908775	0.00529393349296526	0.0167594846138568	0.0364585618029445	2	appCBXA
appC	FALSE	0.228455288525511	0.767752371200929	-0.740542702938176	0.562068659121265	-0.0377501095526149	0.785902076431168	11	appCBXA
appX	FALSE	0.31800969570595	0	-1.05929784996233	0	-0.00444222960365191	0	1	appCBXA
apt	FALSE	0.430028061576893	0.0787094797672654	-0.421344524791185	0.378621338016955	-0.272305869264987	0.0404593236756521	2	apt
aqpZ	FALSE	1.05076827206888	0	-0.57907392029088	0	0.784764064645702	0	1	aqpZ
araA	FALSE	0.507625904232909	0.755442354526157	-0.0894700604068277	0.250214559324934	0.243344440031234	0.422092790601502	10	araBAD
araB	FALSE	0.425053387188261	0.447901621017911	-0.201360622916334	0.305398530525808	-0.256213245141351	0.137923037276322	7	araBAD
araC	FALSE	0.281166355507371	0.715157513468342	-0.35359682346604	0.0341680410986021	0.354349656182247	0.247722597871165	4	araC
araD	FALSE	0.918123322547126	0.176116781625513	-0.748632909460767	0.299154527061272	0.162652118267823	0.339468358903774	4	araBAD
araE	FALSE	-0.246112543562506	0.0179078659023822	0.113566436631063	0.166803276455165	-0.741124717879419	0.711950340951379	3	araE-ygeA
araF	FALSE	0.757735554167907	0.182551631164899	-0.560461476294252	0.0534543661343877	-0.533662886690925	0.0114854755511386	3	araFGH
araG	FALSE	0.211384297641952	0.392546707808935	-0.0610460392957678	0.0654825286351164	0.0870895432459473	0.261483322913737	4	araFGH
araH	FALSE	-0.549927176816875	0	0.249912568082561	0	-0.824150290609646	0	1	araFGH
arcA	FALSE	0.000863582448902919	0.337648149006715	-0.247243123354628	0.216453197084682	-0.857082770371115	0.214167302995733	3	arcA
arcB	FALSE	0.180100824778345	0.471332952928315	-0.327267170857222	0.4285070168586	-0.00786641267313634	0.331922640695631	10	arcB
arfB	FALSE	0.228006025607515	0.746908905221706	-0.53709578478975	0.173287087870935	-0.261457979201354	0.196621180285217	2	yaeQ-arfB-nlpE
argA	FALSE	0.537620214793099	0.939175254970522	-0.699880209008337	0.11027199465485	0.203988431017178	0.571704484149779	7	argA
argB	FALSE	0.865992231472297	0	-1.16410871804704	0	0.16167294718478	0	1	argCBH
argC	FALSE	0.381972957022903	0.714276725788378	-0.510756987134711	0.94261629711235	0.368940077533598	0.526405333738399	5	argCBH
argD	FALSE	0.370951397172525	0.501197474167939	-0.242734298211802	0.181273513082528	0.135563639674623	0.17540750798222	8	argD
argE	FALSE	0.152871849820759	0.412332882830829	-0.213800893404665	0.343920475751247	-0.12689722620288	0.326073757860088	4	argE
argF	FALSE	0.401381326787453	0.39451478972218	-0.487550967540193	0.18261555096165	-0.151491345125285	0.46493218002519	8	argF
argG	FALSE	0.178012976936076	0.108874858799288	-0.185583137141569	0.253880874516131	0.105020964519306	0.378419393045978	5	argG
argH	FALSE	0.373633636997568	0.217681905594606	-0.502371960331047	0.107417295301305	-0.00680605902474654	0.35547598867334	4	argCBH
argI	FALSE	0.391281552260289	0.836567238422144	-0.369599134504971	0.268350228223969	0.185156737449017	0.230194272418963	5	argI
argK	FALSE	0.0532913608327726	0.474539516318807	-0.00475849388905913	0.341443471138352	0.0707279591906186	0.543953209354758	5	scpA-argK-scpBC
argO	FALSE	0.666067520642344	0	-0.698134565281588	0	0.889459005053009	0	1	argO
argP	FALSE	0.13529042613514	0.370023991880541	-0.426066852192724	0.571148342359915	0.0945666151603445	0.375089713105241	5	argP
argS	TRUE	-0.451852561280333	0.403605414728204	-0.852448052655775	0.171831164493262	-0.47137957730636	0.438797789175386	6	argS
argT	FALSE	0.855602827477794	0.4263190808271	-0.0426242514234515	0.0513205658195269	0.152852339455049	0.367581597024687	5	argT-hisJQMP
arnA	FALSE	0.395668763294999	0.127501791748589	-0.349120062450205	0.202039674337593	0.145378330701801	0.487812182883055	7	arnBCADTEF
arnB	FALSE	0.123996628621307	0.275164617773065	-0.393496898490715	0.205481441162083	0.0206421773983343	0.730280906080205	8	arnBCADTEF
arnC	FALSE	0.602225584890689	0.385606543207105	-0.738462712102577	0.144225899798308	0.155513624863325	0.122283910884799	5	arnBCADTEF
arnD	FALSE	-0.0566234868043613	0.489705125139564	-0.237285270312883	0.201438986905819	-0.330396410029309	0.361412411495532	5	arnBCADTEF
arnE	FALSE	0.592229248004161	0	-0.423793748962654	0	0.554955457754404	0	1	arnBCADTEF
arnF	FALSE	0.114703803359229	0	-0.593294827709457	0	-0.374639728031165	0	1	arnBCADTEF
arnT	FALSE	-0.0189325608678344	0.708390990598889	-0.241696153428705	0.467211057894113	0.0502133169908991	0.742650556766287	5	arnBCADTEF
aroA	FALSE	-0.239512952816553	0.364436609746379	-0.426934533758212	0.141070152437908	-0.172739869419115	0.495217385799998	5	serC-aroA
aroB	FALSE	0.342195525566038	0.37646558677237	-0.298904911505925	0.028047806972643	0.232741341045581	0.316790889423941	6	aroKB-damX-dam-rpe-gph-trpS
aroC	FALSE	0.375695712925193	0.134869742094291	-0.376674735739312	0.0997527262207643	0.136073839848802	0.223142267832095	5	prmB-aroC-mepA-yfcA-epmC-yfcL
aroD	FALSE	-0.177591494449497	0	-0.325175610917829	0	-0.307255144961009	0	1	ydiNB-aroD
aroE	FALSE	-0.592011181950608	0.394683537882741	-0.312374615082161	0.373804737700271	-1.02819973835986	0.174781117423809	2	yrdD-tsaC-aroE-yrdB
aroG	FALSE	0.370419394029574	0.68612494360122	-0.716048677435653	0.698613858856204	0.209574889516492	0.357111483102324	5	aroG
aroH	FALSE	0.0974080759551132	0.616674799930624	-0.347555963161685	0.301295425011022	-0.202908929001625	0.426902627943478	4	aroH
aroL	FALSE	0.332940720985521	0	-1.0999102412544	0	0.400464362064367	0	1	aroL-yaiA-aroM
aroM	FALSE	0.393596333011098	0.373476397772556	-0.328341915043785	0.202569673568449	-0.00867953501076252	0.53603410229952	4	aroL-yaiA-aroM
aroP	FALSE	-0.164664114320236	0.286657525730679	-0.199491239422675	0.102309434742991	0.0617348388677426	0.468373346134383	4	aroP
arpA	FALSE	-0.037668506369455	0.692547989636376	-0.585212238101556	0.168093135314931	0.0876030323359387	0.847327322703304	2	arpA
arsB	FALSE	0.291270873149862	0.336466372679749	-0.653136838607742	0.270846709085393	0.531110093491041	0.236076474285303	9	arsRBC
arsC	FALSE	0.324576732237355	0.020077596045062	-0.276837067008496	0.457188798604869	0.0369263940948166	0.0313730935447935	2	arsRBC
arsR	FALSE	0.650069410882015	1.24494538806235	-0.186691053444245	0.022672858825534	0.100854923187115	0.136908529818153	3	arsRBC
artI	FALSE	0.44366864243198	0.0806693443289801	-0.628490725158009	0.91832120685389	0.280684825923849	0.222708011265108	2	artPIQM
artJ	FALSE	0.126120683564288	0.033115098259836	-0.391857549886985	1.04628116535232	0.176486324178914	0.119685329586479	2	artJ
artM	FALSE	0.24966205445694	0.510259888554068	-0.238726804998785	0.344662395936722	0.163973419816538	0.414623894066671	4	artPIQM
artP	FALSE	0.537984775837382	0.0398691543160049	-0.326802649326307	0.0656744550069951	0.214540558574872	0.259658064105141	3	artPIQM
artQ	FALSE	0.0856402911247127	0.165574338513917	-0.554170635375351	0.287133187053283	-0.319039561879376	0.0024296761788279	3	artPIQM
ascB	FALSE	0.374449762806049	0.45459560279013	-0.518062237679689	0.407547678807776	-0.105335516015044	0.398819789029713	5	ascFB
ascF	FALSE	0.187883905269617	0.594485791598677	-0.461292623209287	0.346720121284737	-0.139854148948504	0.481564568656213	7	ascFB
ascG	FALSE	-0.262367121733407	0.229075235301015	-0.147520637026097	0.436447167545159	-0.278194899776218	0.674865336314666	4	ascG
asd	TRUE	0.749011519849348	0.145377718855759	-0.0746978895891051	0.189324982649896	0.160388538751426	0.709784934014312	3	asd
aslA	FALSE	0.32343364652739	0.843906536457716	-0.592494750880431	0.469868090788827	-0.0597317076155391	0.635752900242642	8	aslA
aslB	FALSE	0.614827204980201	0.0564230207766633	-0.323301448544676	0.122669162973049	0.0659295310207715	0.0940245878859676	3	aslB
asmA	FALSE	0.324544203672674	0.208572936892231	-0.656905502211351	0.405993276065016	-0.0304614804048389	0.0617676282235934	3	asmA
asnA	FALSE	0.762497333046781	0.974926593224281	-0.351901053707971	0.34650650473951	-0.0267707716568772	0.882251736459248	3	asnA
asnB	FALSE	0.147829955854603	0.300594867305316	-0.00274728863312958	0.44009574377821	0.11147917404096	0.255084506912819	9	asnB
asnC	FALSE	0.958281039822959	0.303759374173805	-0.582983492913193	0.186218101677894	0.114106594817544	0.324610678644866	2	asnC-mioC-mnmG-rsmG
asnS	TRUE	0.756969289573183	0.556389275590037	0.0923313711522846	0.556174743465784	-0.275367291977834	0.0774103967584329	10	asnS
aspA	FALSE	0.494321163983643	0.664705409746482	-0.43933172705367	0.26917571654828	0.205601391588666	0.554384539153054	6	aspA-dcuA
aspC	FALSE	0.541904621538609	0.424048169195761	0.132356605162047	0.101138474129221	0.567590274664478	0.407202715945665	2	aspC
aspS	TRUE	0.0316898209701756	0.322827695719304	-0.780924935931963	0.0990174382258045	-0.506183679416929	0.249370089116394	8	aspS
astA	FALSE	0.228953088812329	0.0484779101450924	-0.223305689889226	0.231873177373771	0.153651401030649	0.237252646370295	4	astCADBE
astB	FALSE	0.0131195266802475	0.273660763605789	-0.275213090111995	0.155906425530564	-0.0378137360895095	0.340151085582995	7	astCADBE
astC	FALSE	0.195066434333299	0.286527519765029	-0.487460760038924	0.293658661810593	-0.0304171306867485	0.46582208441249	6	astCADBE
astD	FALSE	0.199005855004882	0.570947575386352	-0.299012212755339	0.329400212254779	0.0016401849217009	0.0629605717717199	8	astCADBE
astE	FALSE	0.211792435212631	0.641072536422015	-0.353562035890261	0.270687245124399	-0.0296385633546982	0.155153123615933	5	astCADBE
atoA	FALSE	0.309621222781151	0.107837615875025	-0.662974501384221	0.4686079241367	-0.347111210023362	0.367185499227966	2	atoDAEB
atoB	FALSE	-0.240325302955517	0.859083465891321	-0.579699332480966	0.58004560548835	0.159041117787308	0.399502959224784	5	atoDAEB
atoC	FALSE	-0.0695998780783892	0.857075093674271	-0.319605978447307	0.379292009250596	-0.219912592114348	0.892964682905794	4	atoSC
atoD	FALSE	0.388252438560531	0.328530485028883	-0.843169956155288	0.66451136241893	-0.0039924077975777	0.30114616792267	2	atoDAEB
atoE	FALSE	0.277600158568956	0.42394270806884	-0.493377973827531	0.270639927175647	0.347411418228701	0.12087438904018	4	atoDAEB
atoS	FALSE	0.173996313650371	0.934345508659169	-0.352933671551934	0.400940466211862	-0.126446887714312	0.681478696806652	10	atoSC
atpA	FALSE	0.0811502977026462	0.579958685961399	-0.226536455758256	0.319947148252289	-0.274674107407765	0.531727624522699	14	atpIBEFHAGDC
atpB	FALSE	-0.271602719564396	0.543174775683274	-0.46994714774506	0.170327386607752	-0.365923611746918	0.345775320000146	4	atpIBEFHAGDC
atpC	FALSE	0.0825904646160108	0.46548690939927	-0.366068567676021	0.619896739168922	0.150891143132305	0.85949824177794	2	atpIBEFHAGDC
atpD	FALSE	0.115680445830061	0.561091817566435	-0.49666053376673	0.354260709780161	-0.0827684245608244	0.275174865323327	10	atpIBEFHAGDC
atpF	FALSE	-0.999835521123399	0	0.296053356572198	0	-0.631467085018382	0	1	atpIBEFHAGDC
atpG	FALSE	0.245125865538192	0.322866627607336	-0.220816905902087	0.408079545406227	-0.0588283845045342	0.306916927153582	6	atpIBEFHAGDC
atpH	FALSE	0.581682278042008	0.160868761162966	-0.329200473528232	0.366940981347133	0.468696679922387	0.431640711595402	3	atpIBEFHAGDC
avtA	FALSE	0.0594157572628004	0.353643100313427	-0.451054320769327	0.328479921259656	-0.221160241257383	0.195722640831181	7	avtA
azoR	FALSE	0.359968469168428	0.0126801564986965	-0.0677833525281178	0.0562286087721132	-0.341533400728129	0.754699955727714	3	azoR
bacA	FALSE	-0.0262145592574035	0.266450742211971	-0.295117742052728	0.163798031103943	-0.125860063744294	0.574701467356528	4	bacA
baeR	FALSE	0.221053249855773	0.583691586462066	-0.0985066434263932	0.0883439454419971	0.0717339638158775	0.035310343235676	3	mdtABCD-baeSR
baeS	FALSE	0.865903438432476	0	-0.330779333128338	0	0.485205735214651	0	1	mdtABCD-baeSR
bamA	TRUE	1.55233630496579	0.398502541199835	-0.132130865045376	0.204722936525868	-1.14174325316309	0.279996455171413	9	bamA-skp-lpxD-fabZ-lpxAB-rnhB-dnaE
bamB	FALSE	-0.852108788705353	0.502519304324682	-0.581637070214523	0.605309714055296	-1.23045929967789	0.206458967445501	2	bamB-der
bamC	FALSE	0.225820308196413	0.301195312874156	-0.0936128474288437	0.316966225354912	-0.237883411044353	0.220227655198348	8	dapA-bamC
bamD	TRUE	1.02824130984694	0.21771177035743	-0.651009729470999	0.622498138271982	-0.49542532036676	0.0740424191412437	2	bamD
bamE	FALSE	0.390122837849512	0	-0.291014319625687	0	-0.320856066897622	0	1	bamE
barA	FALSE	0.496578254763849	0.333194638007528	-0.303598967545515	0.109851656531004	0.156237751081719	0.326240862605015	10	barA
basR	FALSE	0.193772936829837	0	-0.196130666846686	0	0.119912587792521	0	1	basRS
basS	FALSE	0.129789433284415	0.362436105728622	-0.540800754380846	0.0781071026156799	0.251299874675538	0.598748733807494	5	basRS
bax	FALSE	0.228780378982606	0.502778900939359	-0.490236320892415	0.495974003631447	0.137313162173749	0.39385945066906	6	bax
bcp	FALSE	0.466234985395746	0.205022340670153	-0.421608201311626	0.206256367126435	0.0371758945572592	0.0622554047401531	5	bcp
bcr	FALSE	0.409593252362261	0.578624510339163	-0.375531180377654	0.394514523860925	-0.0609952055231121	0.267193026927787	4	bcr
bcsA	FALSE	0.435346436329549	0.390959192962927	-0.510767916205849	0.334045933711717	0.150870168223432	0.561662865924177	13	bcsABZC
bcsB	TRUE	0.326102283687407	0.448549178241428	-0.283417627146442	0.563082570491535	0.0921900337904875	0.38273662050967	14	bcsABZC
bcsC	FALSE	0.291155820786726	0.59310856947979	-0.115571477832821	0.341744029688158	0.0188945880341918	0.475462518370561	18	bcsABZC
bcsE	FALSE	-0.0651146033310018	0.948785169168165	-0.184489218214347	0.548688180901735	0.00130017861305076	0.347924299242395	5	bcsEFG
bcsF	FALSE	-0.632199237073236	0	0.175425130342992	0	-0.921873628721869	0	1	bcsEFG
bcsG	FALSE	0.598445957483984	0.348306898761813	-0.474439603184137	0.832362189751045	0.306888583850257	0.605096302036725	7	bcsEFG
bcsQ	FALSE	0.443006980286796	0.262837166057669	-0.708333322682119	0.536174592174569	0.146328432978674	0.425320916140924	4	bcsQ
bcsZ	FALSE	0.456423394723707	0.307264470049294	-0.401885671852499	0.489793631916056	0.0403167285700882	0.211421608210207	4	bcsABZC
bdcA	FALSE	0.802778264067683	0.530176917397563	-0.387748177675467	0.0495006614571136	0.118646626325602	0.377107820024723	6	bdcA
bdcR	FALSE	-0.108536917380023	0	-0.0557111050149033	0	-0.337006326479846	0	1	bdcR
bdm	FALSE	0.597943129238778	0.223994335200979	-0.537829247461154	0.0476719352574088	-0.638219479907339	0.769654551370509	2	bdm-sra
bepA	FALSE	0.0558176314268677	0.245157711154625	-0.506563188741247	0.0497596185617556	0.188316421753636	0.524840242712228	6	bepA-yfgD
betA	FALSE	0.369362633000789	0.95967531631591	-0.234647461297135	0.291461650260712	-0.0852650233512102	0.550975781362971	9	betIBA
betB	FALSE	0.202626649803544	0.322413056385809	-0.425948809110273	0.2927810264562	-0.263691480741905	0.502824125083325	5	betIBA
betI	FALSE	0.405712054752015	0.300449973479785	-0.563977835724665	0.0355025856522988	0.0252973389376876	0.560683225063278	2	betIBA
betT	FALSE	0.242510263431938	0.325451374990655	-0.40800461054106	0.27072271616122	-0.160792094932794	0.325580104937494	7	betT
bfr	FALSE	-0.116472158268445	0	-0.411317039239018	0	-0.230808210797117	0	1	bfd-bfr
bglA	FALSE	-0.0243407543717794	0.452523483726276	-0.226747126827217	0.184049113400055	-0.211117933892347	0.518060310607377	7	bglA
bglB	FALSE	0.346086402313364	0.338201292681672	-0.55431914571941	0.333237265677048	0.102613876027163	0.313421591659519	7	bglGFB
bglF	FALSE	0.591266117422714	0.341308459961538	-0.566761817759465	0.638350817989248	0.0385633692054368	0.692676429504699	9	bglGFB
bglH	FALSE	0.625471739932937	0.344672843182421	-0.622664603253876	0.135292331828445	0.0836907894213397	0.76488047543669	4	bglH-yieLK
bglJ	FALSE	0.240000012867144	0.108726435849493	-0.728322711175899	0.541312908946374	-0.0068833777755703	0.00543647219915583	2	yjjQ-bglJ
bglX	FALSE	0.387543696547716	0.35574431078827	-0.441481198581696	0.494198463050267	0.140543775343148	0.389534933337931	15	bglX
bhsA	FALSE	0.450998452324141	0.61806142466662	-0.541160020381461	1.12492270318558	0.0918418295332457	0.343100342456851	2	bhsA
bioA	FALSE	0.663398903088084	0.389316621842043	-0.434245217935473	0.220766449771578	0.133288114039763	0.216092631612251	5	bioA
bioB	FALSE	-0.0294073920524205	0.697166276418485	-0.0199346038569868	0.221205211937163	-0.0565427300907387	0.040358599053081	3	bioBFCD
bioC	FALSE	0.61383757032149	0.066818586541861	-0.293143865993116	0.0162995212586673	-0.0123709865153745	0.0579130902086276	3	bioBFCD
bioD	FALSE	0.204216547690247	0.0343139444025436	-0.165992320590148	0.0387630363965726	0.258602806855418	0.166962361750918	2	bioBFCD
bioF	FALSE	0.690948507210639	0.364483060896832	-0.405176699146421	0.452966091317012	0.152060909070499	0.289782032474877	8	bioBFCD
bioH	FALSE	-0.315789516492491	0.516394419027818	-0.629252423244141	0.656980528779498	-0.643769432717941	0.0965928736292803	3	bioH
birA	TRUE	0.205051919883937	0	-0.800091323089769	0	0.129503385371506	0	1	murB-birA
bisC	FALSE	0.313084172399436	0.361352971804373	-0.287209976160707	0.461016638153334	0.201820805022478	0.349822359699033	8	bisC
blc	FALSE	0.538238918876027	0.183325231459978	-0.0392538656813027	0.30692622009039	-0.0212742941339501	0.192680857625938	4	blc
bluF	FALSE	-0.897194174276864	0.900413049090724	-0.469273026945289	0.379169500664621	-1.11924194445828	0.45744410824675	2	bluF
bolA	FALSE	0.497690856818551	0	-0.709041630210956	0	0.43792793596086	0	1	bolA
brnQ	FALSE	0.059432476982104	0.432063495404321	-0.24259605446033	0.263484642552529	-0.110676937311977	0.181633815589969	5	brnQ-proY
bsmA	FALSE	0.157346704610453	0.154771363263576	-0.10357400109735	0.348850673147837	0.122381909888607	0.112256147334079	2	bsmA
bssS	FALSE	0.0724249180065804	0	-0.953213562938148	0	-0.499659730075903	0	1	bssS
btuB	FALSE	-0.0176981967255478	0.296542539758639	-0.504020635507209	0.451110274955814	-0.206259097369354	0.259537643273052	5	btuB-murI
btuC	FALSE	0.564507696323873	0.260889268806327	-0.716467209130628	0.132872233964688	0.562543156413082	0.118669076391055	3	btuCED
btuD	FALSE	0.336021169171887	0.221388963070093	-0.572939049281234	0.189665549620103	-0.0156363528584172	0.457393408240147	4	btuCED
btuE	FALSE	0.129148640376026	0.812548983638424	-0.658352505337141	0.29179266662661	-0.369039803770587	1.1736509679691	2	btuCED
btuF	FALSE	-0.0732999933472152	0.370149069434035	-0.091073059183422	0.334306042514481	-0.0184663357302902	0.415345283300369	6	mtn-btuF-yadS
btuR	FALSE	0.864692744886181	0.666430596490014	-0.438542187250506	0.488293262596983	0.400086821139464	0.490873802458066	2	yciK-btuR
C0293	FALSE	-0.368642263424506	0	-0.407003577509475	0	-0.360775924468088	0	1	C0293
C0299	FALSE	-0.408375958908459	0	-0.873202872961059	0	-0.553573364131181	0	1	C0299
C0343	FALSE	0.311781544654047	0.0962781907433574	-1.08562550337678	0.189805543454141	-0.0820035299593373	0.472809997971479	2	C0343
C0465	FALSE	-1.30113510696413	0	-1.66033503654709	0	-1.32101066805234	0	1	C0465
C0614	FALSE	0.332211231674876	0	-0.521525462547056	0	0.378425613023017	0	1	C0614
cadA	FALSE	0.440741273986997	0.624073960795492	-0.491535276176436	0.19350281725664	0.02919115537467	0.521436525363945	10	cadBA
cadB	FALSE	0.0259447983629321	0.036659248817232	-0.433514917462974	0.146792278626337	-0.187304920919847	0.325800108879822	2	cadBA
cadC	FALSE	-0.0748228208269753	0.553729524839512	-0.0833675147201103	0.276514987135722	-0.0646627457516069	0.0825537982884732	3	cadC
caiA	FALSE	0.266627595648893	0.126863721418577	-0.513465075919928	0.647871408740075	0.353248919109909	0.470694716248524	5	caiTABCDE
caiB	FALSE	0.419086597331585	0.448155765099018	-0.406116390894502	0.205854566776593	0.00650143981334038	0.34099378912408	13	caiTABCDE
caiC	FALSE	0.225327171073909	0.129037374634062	-0.450827634542186	0.362806775967169	-0.0317123333071707	0.105300129629633	5	caiTABCDE
caiD	FALSE	0.19359941478481	0.111613157789288	-0.778722613623305	0.669489910121368	0.0193432503062983	0.106279664177662	3	caiTABCDE
caiE	FALSE	0.243344342427341	0	0.279126009643064	0	-0.143510504840301	0	1	caiTABCDE
caiF	FALSE	0.489956557898124	0	-1.1757884878595	0	-0.0872628052141409	0	1	caiF
caiT	FALSE	0.435830014895852	0.149348262094187	-0.313338605127349	0.455778143567742	0.411959179317363	0.237292571732261	4	caiTABCDE
can	TRUE	0.556588823378679	0.351107806832703	-0.118855139820685	0.175922025492891	0.600122192107988	0.662969687107275	4	can
carA	FALSE	-0.130898202101143	0.564506099428904	-0.382157680842243	0.188747494683544	-0.528275465552933	0.504502865704475	6	carAB
carB	FALSE	0.611304772522348	0.499531679698439	-0.647014996048774	0.49673433928221	0.117895324138291	0.336457559697653	8	carAB
cas1	FALSE	0.110994303846424	0.10643571103905	-0.308677794508477	0.134401522803754	-0.0828137952040448	0.408167958317884	4	casABCDE12
cas3	FALSE	0.331164505393559	0.250222820325192	-0.392783541065345	0.411812626936322	-0.214620449165676	0.507348416769779	5	cas3
casA	FALSE	0.495070806645995	0.551221876388009	0.0799239013957	0.2755738660583	-0.1257275332395	0.0733608456266976	3	casABCDE12
casB	FALSE	-0.179007079426261	0.0429107871091668	-0.0616013270265787	0.0934459050429312	-0.152929469454468	0.212466969690299	4	casABCDE12
casC	FALSE	0.263241825750495	0	0.257225541868399	0	0.284454578484684	0	1	casABCDE12
casD	FALSE	0.555195745914908	0.215854312009914	-0.821779454413728	0.412206673675931	0.216287630877559	0.0335443608277516	2	casABCDE12
casE	FALSE	-0.306083678054563	0.470736729709828	-0.515266410813833	0.279880030720027	-0.191132660918952	0.183674570483728	3	casABCDE12
cbl	FALSE	0.28140573522295	0.098989539076372	-0.208907127438574	0.56042203339543	0.0537494602778905	0.227037396355433	2	cbl
cbpA	FALSE	0.248493049333873	0.455783686820051	-0.365519498308666	0.300029972108778	-0.126484531411794	0.164285503765569	8	cbpAM
cbrA	FALSE	0.301953601515466	0.634582480561659	-0.636709435696909	0.743603487789566	0.297240450854945	0.422586328156585	4	cbrA
cbtA	FALSE	0.350313728248857	0.525853762702184	-0.510738354280776	0.150569601033363	0.0917791405297898	0.186509801665888	3	yeeRST-cbeA-cbtA-yeeW
cca	TRUE	1.27015762917531	0.627508367187518	-0.289266511363414	0.332110205779684	0.760995522963688	0.899793292578554	13	ygiM-cca
ccmA	FALSE	-0.2023345783945	0.0141851363564189	0.169444955842847	1.90090732147095	-0.0762382892675501	0.252151035826306	3	napFDAGHBC-ccmABCDEFGH
ccmB	FALSE	0.114689209482926	0.959993595146204	-0.77009949503841	0.779093410115989	-0.189584011139997	0.650639587698421	2	napFDAGHBC-ccmABCDEFGH
ccmC	FALSE	0.16404431313355	0.632578937659203	-0.976036820633399	0.0869422372511595	0.217610916747247	0.880638076280318	4	napFDAGHBC-ccmABCDEFGH
ccmE	FALSE	0.583951337447331	0.0501381981420841	-0.664020326468738	0.125711894816004	0.426850450943999	0.254200581008271	3	napFDAGHBC-ccmABCDEFGH
ccmF	FALSE	-0.00356958194811791	0.16428501833711	-0.130277413588601	0.164961640114196	-0.166777161898674	0.613483657572898	5	napFDAGHBC-ccmABCDEFGH
ccmG	FALSE	0.784447049633077	0.693896027461871	-0.575715681645201	0.371851030167265	0.350510231886266	0.0869084656188898	2	napFDAGHBC-ccmABCDEFGH
ccmH	FALSE	0.210887621728706	0.640422769704571	-0.422132771512339	0.151325652484982	-0.106567256301321	0.263078334644467	3	napFDAGHBC-ccmABCDEFGH
cdaR	FALSE	0.872857419601049	0.208107019953309	-0.566583740163826	0.18091660614105	-0.222551787110867	0.100884101071778	3	cdaR
cdd	FALSE	0.636622796244697	0.134730822563713	-0.242047713305446	0.213241180741049	0.366816660188637	0.237314110752745	2	cdd
cdh	FALSE	0.117645998212875	0.464837378851172	-0.213910380427406	0.254409430502164	-0.126356761558662	0.367003295636954	4	cdh
cedA	FALSE	-0.50781792723793	0	-0.0477226297985518	0	-0.543023998032664	0	1	cedA
cfa	FALSE	0.33727939676728	0.151191568211641	-0.815524719779307	0.691150224414412	0.472931893945219	0.727240967323396	4	cfa
chaA	FALSE	-0.423913956758844	0.105661279964686	-0.0219795026255477	0.747922310769794	-0.170670079988444	0.333701196074362	3	chaA
chaB	FALSE	-0.0537113305316372	0	-0.182411480278814	0	-0.103585198986622	0	1	chaBC
chaC	FALSE	-0.396644540046833	0	-0.171459647027502	0	-0.615688204160976	0	1	chaBC
chbA	FALSE	-0.088469450583315	0.646264403475947	-0.123426531409973	0.103424206765236	-0.443302376196016	0.210892653020913	3	chbBCARFG
chbB	FALSE	0.548663344613328	0	-0.450094045190129	0	0.510655145603377	0	1	chbBCARFG
chbC	FALSE	0.474033950939907	0.447645693091823	-0.483315764655113	0.273915177523033	0.0759148454369896	0.120926261817576	3	chbBCARFG
chbF	FALSE	0.623812267618643	0.502372162192592	-0.458715506629043	0.0178767976120373	0.359903257692329	0.0814801018487075	5	chbBCARFG
chbR	FALSE	1.10371598025649	0	-0.428827845614164	0	0.529807239444175	0	1	chbBCARFG
cheA	FALSE	0.170112591526225	0.464350871826669	-0.485789920512802	0.357747797671092	-0.0281082225055647	0.297518727504006	12	motAB-cheAW
cheB	FALSE	0.354447180419646	0.412697803394009	-0.272875305071961	0.528393027484041	0.217067213690005	0.659576560948128	7	tar-tap-cheRBYZ
cheR	FALSE	0.418146367270069	0.413359414171231	-0.755784024336888	0.0348688791812433	0.146330759136794	0.0855907828585862	3	tar-tap-cheRBYZ
cheY	FALSE	0.0488150366771385	0	0.227033041971947	0	0.00679031632648641	0	1	tar-tap-cheRBYZ
cheZ	FALSE	0.560996368896313	0.0319448517448868	-0.766250533040737	0.179949806397061	0.10503240579372	0.0577535944916292	3	tar-tap-cheRBYZ
chiA	FALSE	0.450535883069828	0.305626187110009	-0.301710145962665	0.238529707878478	0.128448423515524	0.620534725279863	14	chiA
chiP	FALSE	-0.817843750222059	0.492300825083871	-0.323685782780068	0.082307132625772	-0.103539848722047	0.572314401195192	5	chiP-ybfN
cho	FALSE	0.344825462005713	0.497283746807637	-0.607357388227158	0.548300021548378	-0.204907716847838	0.107815664337561	2	cho
chpB	FALSE	0.368398268634788	0	-0.863711422139949	0	-0.222521749928941	0	1	chpSB
chpS	TRUE	-0.180618920773507	0	-0.015359330914514	0	-0.269244119771312	0	1	chpSB
cirA	FALSE	0.621257907291702	0.525981859648678	-0.34018869319968	0.204557919594393	0.11076659210332	0.413940767867206	9	cirA
citC	FALSE	0.0121306571158522	0.125338674312572	0.0718119708023283	0.48372001240786	-0.0288542728016631	0.392026116005583	6	citCDEFXG
citD	FALSE	-0.346590351465874	0.470204304613752	0.163718979978471	0.732533918178938	0.122147815395988	0.244363249581839	2	citCDEFXG
citE	FALSE	0.231237488243747	0.390079990854405	-0.0883645604754723	0.356020256722438	-0.294120514901599	0.513767167745495	8	citCDEFXG
citF	FALSE	0.186874535706072	0.666098552543955	-0.379068194456365	0.132294619097463	0.0541018602526477	0.675773321923436	10	citCDEFXG
citG	FALSE	0.21465104346181	0.479414889943189	-0.188022482281739	0.218252697358056	0.192655091459427	0.217760963073285	4	citCDEFXG
citT	FALSE	0.272590277565799	0.72904006869338	-0.416546892993297	0.524226242993041	0.0196585864792818	0.658935170800049	7	citT
citX	FALSE	0.046163797383551	0.241864047906317	-0.530488865032185	0.886434554826166	-0.295959643787924	0.308896273828003	2	citCDEFXG
clcA	FALSE	1.00850824032133	0.066161460519769	-0.947508169818301	0.366111574619446	0.583706313380893	0.50164669816374	6	clcA
clcB	FALSE	0.413048845979079	0.503695039732838	-0.429771015995486	0.351756742057755	0.187362842356727	0.273724326417593	4	clcB
clpA	FALSE	0.183517842142419	0.367037220833625	-0.387427945206585	0.305027300138518	0.0897115875950579	0.413842265003402	12	clpA
clpB	FALSE	0.52178173277317	0.300298444333575	-0.800448196716743	0.195520376064027	0.157471325560252	0.511182540246925	8	clpB
clpP	FALSE	0.146619768737447	0.243135497371182	-0.141241167071905	0.0491436183802427	0.24678654241163	0.285133016879997	2	clpPX-lon
clpX	FALSE	-0.276732598705465	0	-0.0337515336741195	0	-0.375375964116185	0	1	clpPX-lon
clsA	FALSE	0.0327493303295733	0.253431949735504	-0.375804040307945	0.0454035273452622	-0.213473347145206	0.507559764233926	4	clsA-yciU
clsB	FALSE	0.210571532490445	0.5832840906925	-0.345811637383007	0.300844849538428	0.0329732753251497	0.56690822236679	9	ybhP-clsB-ybhN
clsC	FALSE	0.315275970702172	0.238330721014907	-0.521368405028996	0.310170431858748	-0.105489680639809	0.169929216960372	6	ymdB-clsC
cmk	FALSE	-0.0192515261505201	0.170770997855245	-0.400735845626799	0.330078078138348	-0.846074478595523	0.39427709764515	5	cmk-rpsA-ihfB
cmoA	FALSE	0.728673968579272	0.173256179711279	-0.556323062743489	0.628263092680947	0.425752841981852	0.157721704609711	3	yecN-cmoAB
cmoB	FALSE	0.167454965294936	0.14444637867159	-0.64501002939804	0.241788062671528	-0.0175516079465443	0.668968902702831	3	yecN-cmoAB
cmtA	FALSE	0.680139430813286	0.0176157507575923	-0.90771238633106	0.445291151535973	0.683284025834197	0.0540300234323143	3	cmtBA-yggPFDC
coaA	TRUE	-0.178232439456911	0.400592169531697	-0.722623348496434	0.0730735689295649	-0.970085604970408	0.110964946053449	3	coaA
coaD	TRUE	-0.341616041014379	0.143401032557527	0.056563741660247	0.253986446676013	-0.349638534697703	0.207070117207144	2	waaA-coaD
coaE	TRUE	-0.885307791967868	0.949744254278136	-0.383044972335511	0.394927900443934	-0.388862252785458	0.809939377735009	2	coaE-zapD-yacG
cobB	FALSE	0.434208318671204	0.354676675896859	-0.420194871708972	0.406243005240348	0.348304154087386	0.446615009349941	4	nagK-cobB
cobC	FALSE	-0.115043240738567	0.334291353541959	-0.226246440529599	0.183616757417951	0.135932645451222	0.181808446307024	6	leuS-lptE-holA-nadD-cobC
cobS	FALSE	-0.119198249302494	0	-0.292424662857868	0	0.241076522128236	0	1	cobUST
cobT	FALSE	0.64728095934523	0.859979495879622	-0.41531343287748	0.7639668317498	0.271457404958332	0.268423977235562	6	cobUST
cobU	FALSE	0.547644813623512	0.275165222085603	-0.0662954511369424	0.0359880023227856	-0.207215371317338	0.172890051406786	3	cobUST
codA	FALSE	0.327934477247425	0.263344451455145	-0.419098296122955	0.185542331521677	0.30964518019828	0.137861180027973	7	codBA
codB	FALSE	-0.0836527233765861	0.339149529164942	-0.30193963182735	0.0832411677147399	-0.1784457448661	0.256622421077155	4	codBA
cof	FALSE	0.28130483668571	0	-0.775195346385697	0	0.40432226920127	0	1	cof
comR	FALSE	0.597895243478871	0	-0.179549209916598	0	-1.3445320372539	0	1	comR
copA	FALSE	0.335755800191181	0.563457147816877	-0.347776741566843	0.286552757336073	-0.133111830034657	0.239439544391324	16	copA
corA	FALSE	0.603011637877737	0.103685542630578	-0.147876096823735	0.17480381710406	-0.00609904466644423	1.02185649558179	3	corA
cpdA	FALSE	-0.235007626669791	0.500821836986164	-0.280346979837166	0.89623720441972	0.0982969538289206	0.873179533978683	2	nudF-yqiB-cpdA-yqiA-parE
cpdB	FALSE	0.44615852411088	0.275836690225349	-0.349278525964187	0.518584521718153	0.0261068472534415	0.462312538662186	10	cpdB
cpsB	FALSE	0.114316022965894	0.400493022887151	-0.418168768710946	0.203967455958141	-0.178132457546058	0.377139113972777	5	wcaCDEF-gmd-fcl-gmm-wcaI-cpsBG-wcaJ-wzxC
cpsG	FALSE	0.575244315511782	0.171409236948827	-0.644811517766349	0.211466414542842	0.324592608894655	0.466013346260485	5	wcaCDEF-gmd-fcl-gmm-wcaI-cpsBG-wcaJ-wzxC
cptA	FALSE	0.0944918693734322	0	-0.123150009820019	0	0.335524862144629	0	1	sdhE-cptA
cpxA	FALSE	0.0244364506003567	0.226228063811604	-0.260009531369744	0.128655384586608	-0.10584599743227	0.214364090323346	3	cpxRA
cpxP	FALSE	0.354990357761848	0	-0.384531599070137	0	0.287883948113588	0	1	cpxPQ
cpxR	FALSE	0.563492074280963	0.113392643227368	-0.710737328150321	0.238900668591594	0.577358291138443	0.55453832312926	5	cpxRA
cra	FALSE	0.542572964016408	0.58390413379785	-0.517976212081215	0.148390680573149	0.437859999790183	0.531103097897309	6	cra
creA	FALSE	0.345056625092212	0	-0.85619449143943	0	0.373115281837422	0	1	creABCD
creB	FALSE	0.453650551264281	0.159965288800915	-1.34454597549048	0.0160632984811724	-0.292609772309767	0.00418140017952284	3	creABCD
creC	FALSE	-0.211447828136443	0.294514894824169	-0.152531735512529	0.192969971553078	-0.219633113907039	0.206041675990696	6	creABCD
creD	FALSE	0.0138692092205256	0.48483038706284	-0.227875655076363	0.167136797051296	-0.235090531309354	0.322627278450786	8	creABCD
crfC	FALSE	0.717469036221603	0.332671936806764	-0.283679676953371	0.276576082644352	-0.0663104456957132	0.80540949710173	11	crfC-yjcZ
crl	FALSE	-0.0468795079547199	0	-1.58533854360192	0	-0.440103315711869	0	1	crl
crp	FALSE	2.26190551594977	0.299328327961329	-0.0647012289327295	0.182498147641536	-0.139745217655896	1.09972394807029	3	crp
crr	FALSE	1.27027629768012	0	-0.42633182625713	0	0.109111777911789	0	1	ptsHI-crr
csdA	FALSE	0.294063980837113	0.364002463274685	-0.583136963381833	0.237673946454352	0.0615100482014295	0.606390170094207	9	csdAE
csdE	FALSE	0.153820836484422	0	-0.239569139957931	0	-0.302820931866561	0	1	csdAE
csgA	FALSE	0.692466901125799	0	-0.559465128660247	0	-0.0178932125863285	0	1	csgBAC
csgB	FALSE	0.0332366917645458	0.00917147702467298	-0.196231860320103	0.199792567320177	-0.121058970880454	0.588183409929318	3	csgBAC
csgC	FALSE	0.188967149307628	0	-1.58149209111433	0	-0.281851507203054	0	1	csgBAC
csgD	FALSE	0.022616464587591	0	-1.26337204499178	0	-0.144757892476204	0	1	csgDEFG
csgF	FALSE	0.319605462395713	0.174910135145463	-0.295883685084196	0.279951482133463	0.212090264712345	0.3318474864811	4	csgDEFG
csgG	FALSE	0.0943811143693428	0.154612753456234	-0.32872986764255	0.458950694821074	0.128446644290236	0.308290427128133	6	csgDEFG
csiD	FALSE	0.198406759381679	0.818746810058473	-0.0740796305969575	0.164681740159541	0.100262168103323	0.252093092201404	5	csiD-lhgO-gabDTP
csiE	FALSE	0.192365077292991	0.398828569032336	-0.811842613228645	0.0977635533319106	-0.150309163139085	0.147836272841774	4	csiE
csiR	FALSE	0.021990288489861	0.300983503152758	-0.196622803045559	0.0752524917064655	-0.557741227059075	0.0653074277277521	2	csiR
cspA	FALSE	0.643260904290758	0	-0.0659865770778389	0	0.411206920942271	0	1	cspA
cspD	FALSE	0.465903030605722	0	-0.665612966652118	0	0.370372065155827	0	1	cspD
cspF	FALSE	0.313451467795975	0.144023083668686	-0.452839016242059	0.137882904124006	0.716888073994801	0.384262056033321	2	cspF
cspG	FALSE	0.433647327475058	0	-0.492158359381445	0	0.5612775924334	0	1	cspG
csrA	TRUE	1.25752784400869	0.143159681216079	0.479266032824547	0.397266358085274	0.846183590709265	0.0571755011713659	3	csrA
csrD	FALSE	0.817216971779831	0.875927839830394	-0.646716579138133	0.220717154007156	0.0473569406229991	0.412446538189579	5	csrD
cstA	FALSE	0.144661306674435	0.330973904180412	-0.3616159634189	0.292761977558372	-0.0195066399885214	0.602616236328274	10	cstA
cueO	FALSE	0.514520258601067	1.06551311621682	-0.244314264670471	0.314556722144335	0.182353836487509	0.493871068129689	9	cueO
cueR	FALSE	0.128682159168857	0	-0.34889735653679	0	-0.0502696822260072	0	1	cueR
curA	FALSE	-0.0108947440795661	0.508478522550634	-0.479254544991345	0.432084627855373	0.0791367059756449	0.391644831961238	7	curA
cusA	FALSE	0.446621159390967	0.454583325592606	-0.53155452396319	0.597298179646936	-0.197510782404489	0.350150157069901	9	cusCFBA
cusB	FALSE	0.553521646225622	0.291499305600558	-0.344123108382148	0.219414098918956	0.0675205183661176	0.591700764446041	12	cusCFBA
cusC	FALSE	0.38348411653543	0.225967684209429	-0.0481467617929735	0.543898335388042	0.270469515742573	0.330883836134984	6	cusCFBA
cusR	FALSE	0.233629549984122	0.548279449612627	-0.458456939104471	0.575974182383391	0.182332365875369	0.733380524277452	6	cusRS
cusS	FALSE	0.242666640898495	0.471497424777953	-0.302571350804386	0.211709433901525	0.157856168221115	0.246864961632152	7	cusRS
cutA	FALSE	0.591051418853982	0.0221299546046996	-0.758874176058909	0.378513240401985	0.1075396884728	0.105528651471551	2	cutA
cutC	FALSE	0.63352781979478	0.467962479913966	-1.03660145567979	0.416102250328637	0.523236114263138	0.736581664507078	2	yecM-cutC
cvpA	FALSE	0.366758936042843	0.881464188303991	-0.221675176580915	0.109374187063475	0.0425220296217546	0.0490660270588378	2	cvpA-purF-ubiX
cvrA	FALSE	0.170159016813988	0.164815068380657	-0.0792436332850612	0.0869901001260535	0.482440279370913	0.426484141014052	4	cvrA
cyaA	FALSE	1.99261631325017	0.317533793453454	-0.244548123386419	0.452374513379937	0.040307852977507	0.338965615197489	14	cyaA
cybB	FALSE	0.255438207946651	0	-1.27473332092223	0	0.335059740024033	0	1	cybB
cycA	FALSE	0.556132709476709	0.650451250381494	-0.366211589631795	0.72132786713889	0.312013176259058	0.0288361826990607	5	cycA
cydA	TRUE	0.373481119925963	0.204522221035981	-0.737953608456015	0.354442343500974	-0.223562692448013	0.211078203241058	6	cydAB
cydB	FALSE	0.538212404249267	0.116449545724135	-0.184418662317531	0.497431745598028	-0.370227172429111	0.235069823599951	6	cydAB
cydC	TRUE	0.585489434685698	0.438993640987474	0.0118154986693295	0.123816613684829	0.332873032620855	0.822846218893149	10	cydDC
cydD	FALSE	0.59791021989247	0.597078835984805	-0.169314945867988	0.242544299228899	0.666271609542763	0.750393775115907	9	cydDC
cynR	FALSE	-0.181355242710318	0.648285722513376	-0.655861347334205	0.0315046652500522	-0.363460822828603	0.73771969916052	2	cynR
cynS	FALSE	-0.0744092704060447	0.601552226982546	-0.0540086937576104	0.466645993557916	-0.524921594406873	0.151747443654975	4	cynTSX
cynT	FALSE	0.674578923900979	0.330265282805343	-0.705421533622322	0.452223888074688	0.310747576366065	0.328630812748024	3	cynTSX
cynX	FALSE	-0.186475650354877	0.612397550148325	-0.26843512196209	0.519754917766655	-0.239311953368689	0.357174754413321	6	cynTSX
cyoA	FALSE	0.764781912226268	0.334375725535987	-0.537386973874759	0.18551402101913	0.606928459250921	0.068746212590139	4	cyoABCDE
cyoB	FALSE	0.347068630302746	0.343096888250321	-0.530796428711835	0.338009938128854	-0.0650919605644002	0.518327580751855	8	cyoABCDE
cyoC	FALSE	0.762533509833979	0	-0.660950950995201	0	0.760671485441169	0	1	cyoABCDE
cyoD	FALSE	0.0916513966730112	0.507213548585312	-0.471475157685382	0.210418681714953	0.117969597098856	0.524272279868991	2	cyoABCDE
cyoE	FALSE	0.271373546607409	0.0183290695279915	0.0554595311170694	0.0141056695356801	0.447651839942306	0.017116011755572	2	cyoABCDE
cysA	FALSE	0.357906853246055	0.428593263313911	-0.413804275621835	0.299813042729631	0.0979953107467339	0.209095097470892	7	cysPUWAM
cysB	FALSE	0.546798403910329	0.230402001515929	-0.381612984379251	0.337397908158739	0.0965295011218592	0.268736056757295	4	cysB
cysC	FALSE	-0.170615836845567	0.114112235594709	-0.479671315092761	0.106372727591514	-0.290436351327999	0.658482515522402	2	cysDNC
cysD	FALSE	0.615972707916121	0.806266637218228	-0.560761105434276	0.0257433055101294	-0.0873444800898004	0.295672106949092	3	cysDNC
cysE	FALSE	-0.0568745714191704	0.0552413227548363	-0.317534014874234	0.260599865071286	0.0188247171171508	0.0931205648754724	3	cysE
cysG	FALSE	0.605444722750936	0.435899942685485	-0.460506185384188	0.939291924383281	0.674543079936005	0.63927969942766	2	nirBDC-cysG
cysH	FALSE	1.41327885507915	0	-0.453861857089099	0	0.160194379237706	0	1	cysJIH
cysI	FALSE	0.493073380207245	0.548476989249998	-0.265829163850015	0.25139219460277	0.0260385979563184	0.366467354515808	10	cysJIH
cysJ	FALSE	0.109640981486209	0.392636273141647	-0.0393818865502481	0.217964617395558	-0.129407763558958	0.14517002877007	10	cysJIH
cysK	FALSE	0.466410770766168	0.620442729672851	-0.381031142146589	0.468675571234724	0.0895863007154885	0.232954740425759	6	cysK
cysM	FALSE	-0.115626633542881	0.367180183054065	-0.54390433662831	0.23159176435522	-0.455912526468696	0.937263794759066	5	cysPUWAM
cysN	FALSE	0.0131389057959867	0.603576234139768	-0.432846396966333	0.220620994140223	-0.460849513309874	0.303858458581766	5	cysDNC
cysP	FALSE	0.332623999803318	0.592829417673485	-0.415880158505847	0.274892839271213	0.132774353590825	0.231724479850412	7	cysPUWAM
cysQ	FALSE	0.490851526463812	1.29686470229266	-0.609610924721611	0.254317350339711	-0.412749555196091	0.0724849731708004	2	cysQ
cysS	TRUE	-0.178740809203213	0.334134194714475	-1.19433323934835	0.197653978594531	-0.578326146079434	0.224856237887745	8	cysS
cysU	FALSE	0.496930240082993	0.215131684299241	-0.497104630126988	0.470850596648052	-0.143192305124655	1.09444231594548	4	cysPUWAM
cysW	FALSE	0.559768019543526	0.0317395929636413	-0.493506855659626	0.285989291110072	-0.107895633164811	0.400290700444376	3	cysPUWAM
cytR	FALSE	0.132353741263912	0.914106589024507	-0.216314954575166	0.27156408410007	0.0412118752984666	0.466665394722377	6	cytR
dacA	FALSE	0.475293204179847	0.229466667035068	-0.709100277478487	0.302384200739554	0.622995974730254	0.576875515447924	8	dacA
dacB	FALSE	0.328512687603197	0.504635141477704	-0.467812674391542	0.344007009614285	0.185933736745633	0.444917708095595	11	dacB
dacC	FALSE	0.524869419322668	0.24793109670779	-0.491640052991938	0.168713675162768	0.24826687324101	0.450424263515882	6	dacC
dacD	FALSE	-0.251187336887359	0.291950470447458	-0.435725886206305	0.218901286075468	0.0315888174786367	0.109404695981254	2	dacD
dadA	FALSE	0.00167541878043463	0.429574266549886	-0.35182162010268	0.240427105166838	-0.143046025794927	0.247782371308687	6	dadAX
dadX	FALSE	-0.0135356808676189	0.134131775831653	-0.0403779846661296	0.245475848861854	-0.12011568779892	0.242258143740205	7	dadAX
dam	FALSE	1.26617932670297	0.0773143602003867	0.0328282483579173	0.129527403659292	0.470133607514188	0.0799390528463858	2	aroKB-damX-dam-rpe-gph-trpS
damX	FALSE	0.587385338803927	0.830019984313193	-0.323984803384803	0.301490385802971	0.0419010823795325	0.438180182347574	8	aroKB-damX-dam-rpe-gph-trpS
dapA	TRUE	0.79896354459171	0.0124916757529931	-0.425181851095956	0.254558870917554	0.0991399116478017	0.127657129727502	3	dapA-bamC
dapB	FALSE	0.674530473486262	0.893084849740266	-0.0214840812215817	0.435590105881147	0.269314374977537	0.351734990380114	7	dapB
dapD	FALSE	0.844337175259197	0.758873977777465	-0.295525859025634	0.629927683967171	0.202837902692058	0.33409874117037	4	map-glnD-dapD
dapE	FALSE	0.210605085231404	0.268261697168003	-0.446657309593681	0.46957077922641	0.0871652293883811	0.262001694823884	8	yffB-dapE-ypfN
dapF	FALSE	0.706710444196472	1.12920583858527	-0.334101397271516	0.345872782420016	0.593615404721648	0.747889755309073	2	yifL-dapF-yigA-xerC-yigB
dauA	FALSE	0.372273486183853	0.379296077857942	-0.442962409845762	0.441354937595665	0.150437725360694	0.205942224715018	10	dauA
dbpA	FALSE	0.29310726682433	0.431362462740742	-0.0901824674895042	0.332624800339789	-0.147704785586486	0.359395781748074	7	dbpA
dcd	FALSE	-0.150325219705134	0.437441300896482	-0.177638483248127	0.103270694297899	-0.305184653432034	0.263170565882049	3	udk-dcd
dcm	FALSE	0.383916716161964	0.639540415972706	-0.428585492661944	0.429417943643963	-0.120718958245982	0.589627038849687	9	dcm-vsr
dcp	FALSE	0.218563107325303	0.0862042619988731	-0.479278200477018	0.356491166928876	-0.0140283405890475	0.123682038943566	7	dcp
dcrB	FALSE	0.903949681748664	0	-0.528685522082749	0	-0.0234877028758154	0	1	dcrB
dctA	FALSE	-0.0917219970261884	1.09351319533932	-0.357002924703479	0.492350625757322	0.326253818016079	0.515079945767566	5	dctA
dctR	FALSE	0.51408821649459	0	-0.425441576882298	0	0.438694062461983	0	1	slp-dctR
dcuA	FALSE	0.216403777168117	0.43448797919267	-0.302733120244617	0.430400113226996	0.230795645582303	0.529372658430271	5	aspA-dcuA
dcuB	FALSE	0.417775156728381	0.498828292966918	-0.353225914060292	0.55062848496767	0.0753547301317216	0.558493807338628	5	dcuB-fumB
dcuC	FALSE	0.467074577184234	0.427696335320807	-0.341089411481315	0.401853502749777	-0.0852401733910254	0.173056522023178	4	dcuC
dcuD	FALSE	0.30228595405509	0.330532635760044	-0.133440545863883	0.0825793848004971	0.293706320583513	0.188952196906727	4	dcuD
dcuR	FALSE	0.61572927622635	0.965292594719565	-0.40760975473908	0.583507337527023	-0.167821523785619	0.230999162920138	6	dcuSR
dcuS	FALSE	0.30612172962596	0.331345462598911	-0.377019787738809	0.0794613246759579	-0.176343978878933	0.38691031660404	4	dcuSR
dcyD	FALSE	0.397179025217231	0.221867022259521	-0.790291837865582	0.359152787674749	0.21276531250514	0.358358947865264	6	dcyD-tcyLN
ddlA	FALSE	0.0737001180688992	0.375312021218492	-0.203909917780519	0.568362346412452	-0.400064701554578	0.0888167798211207	7	ddlA
ddlB	FALSE	-0.0246994823068223	0.0739215427548356	0.0910823382112471	0.138682919014684	0.430143400161986	0.483514266487148	6	mraZ-rsmH-ftsLI-murEF-mraY-murD-ftsW-murGC-ddlB-ftsQAZ-lpxC
ddpA	FALSE	0.544280741405076	0.581131219553343	-0.37915589750925	0.253060156216496	-0.0480852247416007	0.216774402176007	6	ddpXABCDF
ddpB	FALSE	0.309100698587776	0.0771463784065719	-0.147842641358384	0.318287795145342	-0.00596180308314027	0.0806365866666121	4	ddpXABCDF
ddpC	FALSE	0.178532321307736	0.18446895482736	-0.667797289483293	0.137614104009964	-0.105840009479571	0.414142650832331	6	ddpXABCDF
ddpD	FALSE	0.394439565390177	0.226182107056809	-0.180092284266418	0.229228292167278	-0.0315368378265817	0.124130284465985	6	ddpXABCDF
ddpF	FALSE	0.505143775360797	0.547112288108323	-0.221411321299124	0.486533344655661	-0.0657402649478961	0.164745477066559	2	ddpXABCDF
ddpX	FALSE	0.340078926801652	0.257766548242604	-0.44381758219408	0.589401626411399	0.277859296709755	0.254746200371135	5	ddpXABCDF
deaD	FALSE	1.47213199522556	0.286630168980848	-0.667844854873853	0.189644935704118	1.75094730804071	0.819632244927383	10	yrbN-deaD
dedA	FALSE	0.217924992813219	0.0496289446394459	-0.118754407396455	0.500374244427299	0.307944808726399	0.599245359591996	3	pdxB-usg-truA-dedA
dedD	FALSE	0.217850414966382	0.418941372783142	-0.533087804172808	0.207733195933495	-0.0261682979587696	0.162661431875683	4	folC-dedD
degP	FALSE	0.20266096359151	0.334827774019013	-0.520268927791657	0.480441749943858	0.00823920202740101	0.436351817641538	8	degP
degQ	FALSE	0.793813127648756	0.334872260129274	-0.495980272791306	0.207927176930786	0.358144447293297	0.263600579767237	4	degQS
degS	TRUE	0.455420780384158	0.588961946713345	-0.51361021024053	0.407813864135628	-0.115937199253307	0.640557443379376	6	degQS
deoA	FALSE	0.159075673344244	0.88874645328266	-0.712361319504977	0.253017343861781	0.0820084379906771	0.251690980886757	5	deoCABD
deoB	FALSE	0.199704743688825	0.428084212131509	-0.336521352454761	0.129198936755768	0.0360716957586249	0.306631929285418	3	deoCABD
deoC	FALSE	0.25469131276558	0.221349930485765	-0.506972291514996	0.194199034489934	-0.0257474355135636	0.654483835603779	7	deoCABD
deoD	FALSE	0.384222191112141	0	-1.41402112449104	0	-0.132956537835884	0	1	deoCABD
deoR	FALSE	0.216155667087547	0.437495020545922	-0.516490851170066	0.384315126322869	0.353245758188618	0.688625277283635	4	deoR
der	TRUE	-0.689666407342134	0.72623028748939	-0.605513159404907	0.2088130513082	-2.00072009534628	0.776555419879025	5	bamB-der
dfp	TRUE	0.530242170670294	0.37994542179279	-0.38481097340329	0.42325929865373	0.730530846612109	0.529248113017484	6	dfp
dgcZ	FALSE	0.453971977858668	0.476747336211437	-0.655863100034182	0.346470584313105	-0.0124159935865826	0.675211185680722	4	dgcZ
dgoA	FALSE	0.38926838627347	0	-0.735174839843848	0	0.540628935667676	0	1	dgoRKADT
dgoD	FALSE	0.465529380293766	0.386257267457083	-0.413749919202469	0.192921086756734	0.0754978830579282	0.148738480383688	7	dgoRKADT
dgoK	FALSE	0.33069951683041	0.244643166501093	-0.623394667692221	0.541987371828464	-0.255212245237208	0.20436618772758	2	dgoRKADT
dgoR	FALSE	0.306629138282567	0.314143876664915	-0.585783918551415	0.460565764438884	0.270612725916681	0.070532572217312	4	dgoRKADT
dgoT	FALSE	0.0986104480057904	0.256219414754797	-0.414835003916947	0.430394958863387	-0.125508335598181	0.383002204030546	10	dgoRKADT
dgt	FALSE	0.717200856528657	0.653591015562181	-0.54929595427707	0.365989556309596	0.602647327016674	0.246835462647385	6	dgt
dhaK	FALSE	0.365892570509605	0.87823780002478	-0.495118410363419	0.000382333609999717	0.194627828444243	0.0268030575533941	2	dhaKLM
dhaL	FALSE	0.385278354637762	0.360286637363861	-0.578069553730712	1.02286917382624	0.29598004830333	0.111455022430081	2	dhaKLM
dhaM	FALSE	0.600336804879141	0.23474790848512	-0.512558697345726	0.395000065637204	0.361131594650416	0.42973192791006	4	dhaKLM
dhaR	FALSE	0.530258218908127	0.254618842790499	-0.555615553979236	0.378848349555259	0.259307180536185	0.0420698785858529	3	dhaR
diaA	FALSE	0.788469693307265	0.220387953519961	-0.602041849681128	0.0461339848765265	0.582951689332729	0.332557182921444	4	diaA
dicC	FALSE	0.321109651405272	0	-0.332354799823151	0	0.0247242733828548	0	1	dicC-ydfXW
dinB	FALSE	0.173729819375857	0.539200619335536	-0.324366411634239	0.429485326118483	-0.0115927605341595	0.403639847262926	7	dinB-yafNOP
dinD	FALSE	-0.123333962682896	0.516111665968062	0.0279230529693916	0.357424272853801	-0.305365960126428	0.268608714757141	3	dinD
dinF	FALSE	-0.182455740181381	0.531078027840703	-0.18118461724644	0.275715660449851	-0.142402557765679	0.598738511867106	7	lexA-dinF
dinG	FALSE	-0.00696851966880235	0.609598193843993	-0.193929162456187	0.318885847724776	-0.428203556493761	0.461743334641652	17	dinG
dinI	FALSE	0.216475210570331	0.437951595400469	-0.843008167945911	0.40466661246864	0.253207081418647	0.447977152139134	2	dinI
djlA	FALSE	0.335797735122917	0.481618657097772	-0.541213974949531	0.506371364272328	-0.126931160015356	0.304072618477318	7	djlA
djlB	FALSE	0.100376216834758	0.242206863433517	-0.23488804265257	0.123992866887314	0.159994608660336	0.373600684132902	7	ybeR-djlB
djlC	FALSE	0.120604002470815	0.0217511688634103	-0.330213583137131	0.531584371558601	0.330887155277972	0.136296402596339	3	ybeU-djlC
dkgA	FALSE	-0.715184529997358	0.958262376524809	0.123009008785821	0.805119573215505	-0.910529510426019	1.47466990901045	2	yqhD-dkgA
dkgB	FALSE	-0.0333747088464323	0.529679730325423	-0.53322573054214	0.293967112442997	0.254377984506843	0.0782392747124606	2	dkgB
dksA	FALSE	0.379510192312349	0.368768888975186	-0.160410644491005	0.741242500992437	0.321821448292521	0.821169855340428	2	sfsA-dksA-gluQ
dld	FALSE	0.522844207393467	0.387827065539713	-0.27579299577884	0.438361698404136	0.324415573377059	0.253044000353234	8	dld
dmlA	FALSE	0.576842258759905	0.430315422736461	-0.171474491408198	0.318349297436785	0.311813251992743	0.749731575847177	8	dmlA
dmlR	FALSE	0.693022176996537	0.110150990054547	-0.456515360034604	0.340027386391178	0.253900464370281	0.396915706241745	3	dmlR
dmsA	FALSE	0.284691211565101	0.354208362951938	-0.329436062558188	0.23406269376414	0.175190062958851	0.517087701884282	13	dmsABC
dmsB	FALSE	0.184612299802095	0.219007195035867	-0.661023300041741	0.548433536973071	-0.158329616040281	0.523174284446305	4	dmsABC
dmsC	FALSE	0.215835623289	0.651314512587514	-0.230846190662282	0.383394452879491	0.230024694984187	0.659458825300018	6	dmsABC
dmsD	FALSE	0.66140982564524	0	-0.528999887269699	0	0.484872954974475	0	1	ynfEFGH-dmsD
dnaA	TRUE	-0.62999893286785	0.508298703712408	-0.439194058588972	0.41266958541473	-0.555134291688052	0.504803768606949	6	dnaAN-recF
dnaB	TRUE	-0.47145710779458	0.264118218376943	0.413036175462821	0.202045312336013	-0.736290244384901	0.255791797979594	7	dnaB
dnaC	TRUE	-0.782687971422505	0	0.0909094720718374	0	-0.417993054270102	0	1	yjjB-dnaTC-yjjA
dnaE	TRUE	-0.0314027461195914	0.3228093630754	-0.114541674928016	0.375929157631701	-0.312125452254144	0.193131593374252	14	bamA-skp-lpxD-fabZ-lpxAB-rnhB-dnaE
dnaG	TRUE	-1.17689085931618	0.258746871600378	-0.343926869755454	0.212567964225563	-1.06213903034589	0.64262220436203	8	rpsU-dnaG-rpoD
dnaJ	FALSE	1.50091783392752	0.444008879808618	-0.000889894569583369	0.311480935650634	2.41558836340976	0.398490914651177	8	dnaK-tpke11-dnaJ
dnaK	FALSE	1.84195454051727	0.843092153528625	0.265402854309853	0.481667822445033	1.68956199923225	0.248956227287442	7	dnaK-tpke11-dnaJ
dnaN	TRUE	-1.31568057585155	0	-0.160549845327063	0	-1.55465235197587	0	1	dnaAN-recF
dnaQ	FALSE	0.456390918758772	0.439386379030272	-0.309641472094388	0.213626713621199	0.0866219816452354	0.266242938455548	4	dnaQ
dnaX	TRUE	-0.899196197509217	0.265245859500079	0.102478410273547	0.290824242944829	-0.893164307127772	0.265584562250928	8	dnaX
dosC	FALSE	0.240497128136872	0.17253865583106	-0.464758364598879	0.377111409692394	0.292237160540758	0.415276117108246	6	dosCP
dosP	FALSE	0.075221422085091	0.418647808869113	-0.32082420925314	0.659671473307582	0.0236985294045149	0.458839003396572	11	dosCP
dpiA	FALSE	0.159930626812578	0.30564850913266	-0.528484178751186	0.432193399438051	-0.002799993292472	0.280059971210451	7	dpiBA
dpiB	FALSE	0.341798735757305	0.380598615093451	-0.496742446085334	0.473952842816638	0.174553690945337	0.450984290877129	17	dpiBA
dppA	FALSE	-0.0797838394199624	0.301558744016169	-0.431646911086188	0.596856933220581	-0.0304621533394955	0.300268886604877	6	dppABCDF
dppB	FALSE	0.308558522851594	0.425666241177898	-0.675016740956473	0.897449606196229	-0.108988264098018	0.466681114568358	2	dppABCDF
dppC	FALSE	0.175324016945105	0	0.44603129507257	0	-0.214490569315406	0	1	dppABCDF
dppD	FALSE	0.399611581967335	0.333661907084901	-0.369593967188744	0.293792115228153	0.203262651470741	0.381392652921241	7	dppABCDF
dppF	FALSE	0.585091495288314	0.338389904687117	-0.280468864455529	0.484740521461854	0.0236930478482589	0.296678230770238	7	dppABCDF
dps	FALSE	-0.1082902184465	0.554982222467856	0.0279855241710839	0.0646354916389921	-0.574995171289002	0.615529561715872	2	dps
dsbA	FALSE	0.413533089102722	0.283603487368873	-1.03055955124655	0.140605432249701	0.579180642115467	0.329783963725405	2	rdoA-dsbA
dsbB	FALSE	0.572598353336943	0.421219833421147	-0.493512191790361	0.343614321864038	0.117225138198857	0.359646440246255	4	dsbB
dsbC	FALSE	-0.372779719457844	0.030174970082869	-0.0921877886435796	0.279577231876406	-0.609493172124649	0.34595644770189	2	xerD-dsbC-recJ-prfB-lysS
dsbD	FALSE	0.124860375976692	0.743969680041072	-0.567410600881145	0.258064551668274	0.272039314394571	0.580196109428936	13	dsbD-yjdC
dsbG	FALSE	-0.274568800551599	0.575475359359126	-0.615646596077945	0.310689768430931	-0.278392548997949	1.07891014014061	2	dsbG
dsdA	FALSE	0.281189644369477	0.191193069793465	-0.352101136807363	0.211443092379979	0.43935953626768	0.189479832937319	4	dsdXA
dsdC	FALSE	-0.056495750800723	0.231695924534401	-0.355784315588052	0.206055925382968	-0.00405834885084259	0.517384687945174	4	dsdC
dsdX	FALSE	0.565410373666786	0.372819734290945	-0.321165610527402	0.324857187281541	-0.059632676010529	0.208335979839528	6	dsdXA
dtd	FALSE	0.414770466757245	0	-0.0630888680503724	0	0.654925872729657	0	1	yihXY-dtd-yiiD
dtpA	FALSE	0.762011174287051	0.279307428015708	-0.547777618795285	0.223919358889028	0.207618133118652	0.213310584215415	4	dtpA
dtpB	FALSE	0.607844445929323	0.245109342466295	-0.642430849213337	0.171105412917215	0.285494241946367	0.0734307817558694	4	dtpB
dtpC	FALSE	0.422347380740443	0.517463305375182	-0.164008217742623	0.294909618570402	0.215704905689308	0.227773353678359	5	dtpC
dtpD	FALSE	-0.0709062101653853	0	0.178627467708162	0	0.092637113093238	0	1	dtpD
dusA	FALSE	0.856309673390626	0.341987517333725	-0.322499646051388	0.59231604143244	0.798832639907828	0.0823400225724469	4	dusA
dusB	FALSE	-1.16420766133322	0.155041082592476	-0.685205688661086	0.14110142002668	-1.24519949392092	0.604383027317772	3	dusB-fis
dusC	FALSE	0.55947125127983	0.339756682400845	-0.517406624229714	0.216886350881455	0.363929438173952	0.705880095332881	6	dusC
dxr	TRUE	0.404116016653714	0.552149298054882	-0.30771701471852	0.0884668043902148	0.08908269155326	0.437338767458445	4	dxr
dxs	TRUE	0.865928655452407	0.521526694092116	-0.481112761429797	0.549357550271339	0.0107097519606666	0.664248681337287	10	xseB-ispA-dxs-yajO
eamA	FALSE	-0.317694764285283	0	-0.815878982507548	0	-0.0394587344920918	0	1	eamA
eamB	FALSE	0.758218222478378	0	0.169672849981083	0	-0.317526936647084	0	1	eamB
ebgA	FALSE	0.0773956652883451	0.519588487531513	-0.60580200738043	0.428039368482286	-0.0635197799547822	0.233534874372042	15	ebgAC
ebgC	FALSE	0.146261222170214	0.317829542054067	-0.178911069270723	0.0780967447807133	0.063703893259524	0.158215599285543	2	ebgAC
ebgR	FALSE	0.362429107472052	0.15241112409139	-0.526193875441604	0.112191246349841	0.296374052390104	0.165144882040666	4	ebgR
ecnA	FALSE	-0.0427937523478115	0	-0.0341847676630476	0	-0.440619340096046	0	1	ecnAB
eco	FALSE	0.290842008976357	0.223018793238824	-0.69889150498045	0.8641725738905	0.105397180462434	0.317531222577122	3	eco
ecpA	FALSE	0.0397990307624878	0.470192246321635	-0.229772880341106	0.121237950247974	0.146583579891772	0.726466649708144	3	ecpA
ecpR	FALSE	-0.193557259472378	0	-0.18712742934047	0	-0.10786629333643	0	1	ecpR
eda	FALSE	0.206269067974333	0.00032000488856033	-0.185290248936017	0.480458403716598	-0.572181365045238	0.174077956195124	2	edd-eda
edd	FALSE	0.440467317467058	0.486161923890604	-0.346961877534212	0.300323622344312	0.251870367916562	0.267764111251455	8	edd-eda
efeB	FALSE	0.450920774166457	0.0446761429067803	-0.490996746457865	0.337398046646705	0.0162622375399613	0.458877899269991	3	efeOB
efeO	FALSE	0.0501560151306413	0.326909082130766	-0.255297745733291	0.332476493678503	0.0148007961611072	0.168066368867396	6	efeOB
elaA	FALSE	0.0131000104433927	0	-0.16274502875838	0	0.0913154442493653	0	1	elaA
elaD	FALSE	-0.220781248222928	0.538719233271246	-0.438853622615247	0.671490394161095	0.0156370573133764	0.315188184185306	5	elaD
elbB	FALSE	0.54338615639768	0.11964532699096	-0.326572701923811	0.371215254311551	0.0595488192278646	0.168334911054392	3	elbB-mtgA
elfA	FALSE	0.581939904254949	0.311952320230988	-1.01733176958725	0.456611082402438	0.235298997532909	0.0967514748278574	3	elfA
elfC	FALSE	0.470465471513048	0.234278167987794	-0.461479890394703	0.500105858088622	0.1552512834267	0.127823864561459	11	elfDCG-ycbUVF
elfD	FALSE	0.593864837277659	0.472945919041564	-0.497808339024678	0.305478292775139	0.112291909475568	0.496980488092112	5	elfDCG-ycbUVF
elfG	FALSE	-0.289737528145579	0.708082173520123	-0.179760941486871	0.068940106547482	-0.212254463125503	0.531426753550764	5	elfDCG-ycbUVF
elyC	FALSE	0.500559884684696	0.494476264024115	-0.624585594769752	0.32221949178049	0.657455113431026	0.678262048666524	8	elyC
emrA	FALSE	0.042040425954568	0.188728165820184	-0.216913936850726	0.464747183738283	-0.142912570931039	0.51655461904384	9	mprA-emrAB
emrB	FALSE	0.0193159927576513	0.724717032334898	-0.477689717621658	0.409585714443203	0.0673088702782481	0.404692758224681	10	mprA-emrAB
emrD	FALSE	0.684105691912069	0.4910670942678	-0.263481086808662	0.399727964692099	0.198842665658722	0.490938780899998	7	emrD
emrE	FALSE	-0.168417876931305	0	0.14329967780107	0	0.108806943204885	0	1	renD-emrE
emrK	FALSE	0.665282269004958	0.220228421432889	0.060037666443057	0.26553726739905	0.390286945893115	0.838051195302032	2	emrKY
emrY	FALSE	0.344971369434622	0.207642446177383	-0.435834961234774	0.0922320697125058	0.133048817845238	0.138389913539812	2	emrKY
emtA	FALSE	0.310372502756362	0.400401514833291	-0.327023126707162	0.168823388134196	0.0174939052778471	0.110377738196465	3	emtA
endA	FALSE	0.431240447479046	0.931697499543075	-0.317559122502361	0.524572289832337	0.245811532886764	0.234505516149295	5	endA
eno	TRUE	1.2493795826861	0.0500587950925581	-0.690993146281749	0.12099276289465	-0.456446373989608	0.255933755646147	3	pyrG-eno
entA	FALSE	-0.299741794983187	0	-0.240853400028563	0	-0.144805677263653	0	1	entCEBAH
entB	FALSE	0.526447034327426	0.547897112670532	-0.215908541886629	0.202199831786848	-0.213191906017426	0.439607764539693	7	entCEBAH
entC	FALSE	-0.0286703778402162	0.382477220828858	-0.209286505165286	0.357877919052245	-0.181153238904133	0.346010511461831	4	entCEBAH
entD	TRUE	0.25866778074372	0.154162440530065	-0.256405824763484	0.136163814377734	0.0853851741239654	0.369602122135979	3	fepA-entD
entE	FALSE	0.24556170756767	0.688647172399284	-0.383211008821355	0.461647513579588	-0.0654903435499331	0.438270516651102	11	entCEBAH
entF	FALSE	0.188791489289234	0.40056210091693	-0.537185744582597	0.473849811305102	-0.035494246130798	0.386581229678172	27	fes-ybdZ-entF-fepE
entH	FALSE	0.33222524684828	0.308365765918426	-0.367032036416798	0.144553606367586	-0.350008483517185	0.0771432680967035	2	entCEBAH
entS	FALSE	0.365792326828133	0.140702067602342	-0.759799297356753	0.352400339683963	0.141048023710895	0.158092826103718	3	entS
envC	FALSE	0.13466544855682	0.710363565444744	-0.100656968800376	0.552525598061578	-0.0526273858992734	0.570028478852285	9	gpmM-envC-yibQ
envY	FALSE	0.412146912077163	0.386660538989105	-0.431534474929411	0.168179044422495	-0.0592502162372366	0.520325629384304	6	envY-ompT
envZ	FALSE	-0.11984276057688	0.152644048158095	-0.0202769081787831	0.638693301699286	-0.258713858817347	0.506643437117653	5	ompR-envZ
epd	FALSE	0.355043308725691	0.421212637808524	-0.598175720522283	0.184980109159702	0.189018961391113	0.303186014626054	4	epd-pgk-fbaA
epmA	FALSE	-0.19392170709051	0	-0.557707524395091	0	-0.666663648061016	0	1	epmA
epmB	FALSE	-0.419901580134427	0.186925276074212	-0.204350856849334	0.17464662868683	-1.06900702185223	0.183506124238519	4	epmB
epmC	FALSE	-0.362614021884403	0	-0.644050595728056	0	-0.818536090165202	0	1	prmB-aroC-mepA-yfcA-epmC-yfcL
eptA	FALSE	0.420974083694379	0.242238359731995	-0.553632535213984	0.493764532054335	0.15741456301238	0.432921008990342	12	eptA
eptB	FALSE	0.572770348486034	0.187146830772664	-0.468757230859072	0.767727446972564	0.152458136911956	0.387364102898842	10	eptB
eptC	FALSE	0.129521205612004	0.529595566014604	-0.606234352418858	0.441342788315144	0.213452326883861	0.248633408065306	9	eptC
era	TRUE	2.03473871902197	0.252206368129267	-0.406013703372436	0.45142615664411	0.185112649676965	0.659956626614967	4	rnc-era-recO-pdxJ-acpS
erpA	TRUE	0.411014450952322	0.899812158289338	-0.270527885190117	0.217442149132841	-0.990567472374428	0.492942112452082	6	erpA
etk	FALSE	0.547875438399992	0.301978683318167	-0.835791680156771	0.504770241843399	0.188383882775354	0.595336909658717	11	gfcE-etp-etk
etp	FALSE	0.588076647449202	0.267424193691921	-0.717340768350683	0.685804445595272	0.363130130063741	0.599632497164045	2	gfcE-etp-etk
ettA	FALSE	0.254354107378398	0.13039182835312	-0.212542798646705	0.354818842961542	0.458518716553758	0.283325585964134	5	ettA
eutA	FALSE	0.253635111477214	0.361639036767494	-0.503625077723951	0.248543894937888	-0.0718681011722309	0.795204942947075	9	eutHA
eutB	FALSE	0.450097776299723	0.287289897847664	-0.311702500721473	0.374599246601676	0.230787329342459	0.627950567572431	8	eutBCLKR
eutC	FALSE	0.0243002125322773	0.471128077601884	-0.300215436433389	0.378081432500133	-0.101793459693789	0.343157447562522	8	eutBCLKR
eutD	FALSE	-0.0452115685946734	0.168210130394193	-0.115218676745529	0.291539576325579	-0.178641640964684	0.134173045043518	6	eutSPQTDM
eutE	FALSE	0.483458575690089	0.486105177009167	-0.202805787237882	0.391868680708442	0.295350122115084	0.464990909964062	11	eutNEJG
eutG	FALSE	0.431695081958957	0.587994995336083	-0.288127771847864	0.263296605762197	-0.342917207098188	1.15689656311487	7	eutNEJG
eutH	FALSE	0.57809861534998	0.613088550205251	-0.600099194964854	0.135767071703936	0.224099192813776	0.365222853420589	5	eutHA
eutJ	FALSE	0.0697479635286102	0.342116874416672	-0.479970084075252	0.482642279284979	-0.0109065253604745	0.194384875717999	6	eutNEJG
eutK	FALSE	0.140037414001442	0.22796280507031	-0.600521709144739	0.34100020780833	0.112190978503183	0.0579008908274753	4	eutBCLKR
eutL	FALSE	0.202613875573804	0.687681585762563	-0.0701909149951407	0.305877175262348	-0.230293335203576	0.14382901189927	9	eutBCLKR
eutM	FALSE	0.381299448317729	0.283745114269344	-0.553403634604918	0.221988383075432	-0.185113094013579	0.124917473229489	2	eutSPQTDM
eutN	FALSE	0.275689648956201	0.256234775802654	-0.240622453571666	0.169584402086462	0.0439153416473964	0.611111009430546	5	eutNEJG
eutP	FALSE	-1.15041842038155	0	-1.8669040636836	0	-0.680204307631624	0	1	eutSPQTDM
eutQ	FALSE	0.656829437305659	0.306946937993025	-0.525618339102381	0.179639177461849	0.014499519634719	0.334078418306884	5	eutSPQTDM
eutR	FALSE	0.074959131707661	0.085574303656134	-0.343301911680571	0.220410327391678	-0.131648110514346	0.229198462680208	3	eutBCLKR
eutS	FALSE	0.0952365483962303	0	-0.86797487248121	0	-0.504682991997413	0	1	eutSPQTDM
eutT	FALSE	-0.186825906473314	0.24613797798187	-0.525301350139116	0.259827966335836	-0.328851344287439	0.663274028829426	5	eutSPQTDM
evgS	FALSE	0.220288615986462	0.336894601876575	-0.421689717032047	0.283267245870927	-0.0163801523301279	0.11747364030951	8	evgAS
exbB	FALSE	0.705741708448994	0.171662021132058	-0.267351609576172	0.131297230711751	0.479450405938603	0.753191863016083	3	exbBD
exbD	FALSE	1.0927495437666	1.24490753422537	-0.826869835131582	0.556009730376016	0.180036138871367	0.61338522736005	3	exbBD
exoX	FALSE	0.332131567676818	0.179343691704952	-0.298359516042921	0.207466500684005	-0.239051067447021	0.284593498635146	8	yobB-exoX
exuR	FALSE	0.0581781012288431	0.555871170590562	-0.0732099950360365	0.361803195640392	-0.175629842264389	0.179544431781219	2	exuR
exuT	FALSE	0.18046872748292	0.32183001868482	-0.556969566720325	0.153718428041933	0.0242039822264854	0.175460652688639	5	exuT
fabA	TRUE	0.40730294498104	0.0214408700588735	-0.375126321902787	0.0856795614196066	0.212424174212688	0.515782911684358	3	fabA
fabD	TRUE	1.08715661611814	0.0111772084131808	0.0454974107756891	0.225953968462523	0.951822342876616	0.197830056354125	3	yceD-rpmF-plsX-fabHDG-acpP-fabF
fabF	FALSE	-0.545208162384023	0.583211166917719	-0.103134176911871	0.398521928368755	-0.714986964830378	0.230431558846193	6	yceD-rpmF-plsX-fabHDG-acpP-fabF
fabG	TRUE	0.739175619125572	0.477978811814396	-0.256530805008728	0.40263688343543	0.827311064787292	0.342888133941554	3	yceD-rpmF-plsX-fabHDG-acpP-fabF
fabH	FALSE	-0.242676987205649	0.299804865831326	-0.485571143595654	0.0632387108408545	1.16746381032512	0.60982976937429	5	yceD-rpmF-plsX-fabHDG-acpP-fabF
fabI	TRUE	0.47108260399735	0	-1.01157085750721	0	-0.0414982535892221	0	1	fabI
fabR	FALSE	-0.390250757223393	0.638528323712794	-0.124300218851094	0.484334979297465	-0.466729955714768	0.679545975769763	6	fabR-yijD
fadA	FALSE	0.746609726078706	0.233340560313755	-0.202163820764926	0.200266639911238	0.0768521895116044	0.113558192618744	4	fadBA
fadB	FALSE	0.523380682153008	0.368217902923193	-0.598919582819461	0.334417093952072	0.188975810881204	0.287265534274638	15	fadBA
fadD	FALSE	0.286363099462105	0.206355589786299	-0.107545586825698	0.567342680090457	0.0167624657716093	0.195499297581771	8	fadD-sroD
fadE	FALSE	0.300243355282352	0.472019932460309	-0.426369986584663	0.319342358047228	-0.0643159060414779	0.316987683229868	17	fadE
fadH	FALSE	0.389907868040549	0.305597340725588	-0.682461770978677	0.15022497610525	-0.0723994730867241	0.295011947191187	11	fadH
fadI	FALSE	0.211748579595599	0.407877866260301	-0.34275894224483	0.472676120008326	-0.0618546988537639	0.237169562206211	11	fadIJ
fadJ	FALSE	0.118381578017718	0.611239676890061	-0.463574995274865	0.305216139792316	-0.610604339917184	0.964257100675269	7	fadIJ
fadK	FALSE	0.601095224944504	0.895473007278279	-0.421550967163849	0.0763488702238422	-0.0499873510062155	0.798263150475924	8	ydiQRST-fadK
fadL	FALSE	-0.257860351502323	0.230218261950215	-0.118399380177963	0.313441945762834	-0.700641443035674	0.135712345806413	6	fadL
fadR	FALSE	0.0323564021650698	0.547415815912036	-0.410714037794031	0.113098449909755	0.319591436349727	0.395943397884103	2	fadR
fau	FALSE	0.40528286559541	0.327772567456984	-0.558354496661141	0.70072951805786	0.0896108916306885	0.377549812584742	5	ssrS-fau
fbaA	TRUE	0.247594085361623	0.179107151130227	-0.379896424959462	0.141425393537547	-0.405381523989787	0.0682297461517038	3	epd-pgk-fbaA
fbaB	FALSE	0.0695775334553371	0.0648187231816128	-0.0985619664895589	0.360804497501667	-0.0948057687583051	0.130482212358686	2	fbaB
fbp	FALSE	0.146533217626793	0.0154610114403081	-0.593342971287884	0.0647355662957102	0.0726258589562265	0.164594147780437	2	fbp
fcl	FALSE	0.355268312058183	0.470210735635789	-0.711749567918511	0.395650289240632	0.273609570449716	0.311612770474467	2	wcaCDEF-gmd-fcl-gmm-wcaI-cpsBG-wcaJ-wzxC
fdhD	FALSE	-0.373408478219631	1.0055011025974	-0.282163745902226	0.286535444084704	-0.787745023137109	1.11954582679819	4	fdhD
fdhE	FALSE	0.248231959345925	0.41881998673161	-0.202241362021292	0.24506360014079	0.152268280131774	0.1250959952716	4	fdoGHI-fdhE
fdhF	FALSE	0.421926005634016	0.390880296575151	-0.366611286506758	0.160072361659731	0.219899438212723	0.366112767634412	10	fdhF
fdnG	FALSE	0.342010603027138	0.588899536294097	-0.203400421953318	0.268409734501938	0.201066337692701	0.648795313321842	12	fdnGHI
fdnH	FALSE	0.389903937205834	0.904137279212332	-0.451729190607133	0.42341707891834	0.117109873488806	0.797176456783271	5	fdnGHI
fdnI	FALSE	0.241547341002085	0.691977069498852	-0.487978672747033	0.428381049769066	0.456591616599289	0.443909382035063	6	fdnGHI
fdoG	FALSE	0.162880454747345	0.435701218113358	-0.254619911117937	0.317372546512471	0.216403857701882	0.279618985824076	18	fdoGHI-fdhE
fdoH	FALSE	-0.125643002552711	0.711537953055218	-0.0869583566505371	0.318946256032592	-0.108327007349314	0.15557008152941	3	fdoGHI-fdhE
fdoI	FALSE	-0.325270432539372	0.412101805358385	-0.236568011495882	0.296818938573911	0.121294060052207	0.353204016466504	3	fdoGHI-fdhE
fdrA	FALSE	0.309115085114931	0.243359277688072	-0.542471416467517	0.547626184437606	0.328182640030317	0.607606477288217	13	fdrA-ylbEF-ybcF
fdx	FALSE	-0.480954315989408	0	0.498245360556994	0	-0.80543284030624	0	1	hscBA-fdx-iscX
feaB	FALSE	-0.146801650683179	0.187051315868398	-0.223522699855097	0.485962799270946	-0.304575207587572	0.950641543565914	4	feaB
feaR	FALSE	0.34226328602326	0.314884803002294	-0.491211269290475	0.0213114736226787	0.605553631017266	0.666356178920826	2	feaR
fecA	FALSE	0.13750514899732	0.621165516119555	-0.215659666531246	0.230925999966898	0.102232877005783	0.509526124192396	15	fecABCDE
fecB	FALSE	0.376833825205618	0.603011722376529	-0.579628212041893	0.379442944724823	0.125582751000604	0.127655795048205	4	fecABCDE
fecC	FALSE	-0.0745903555870126	0.827632393979116	-0.493422622612057	0.167639357069591	0.0932255968004815	0.594239452995091	4	fecABCDE
fecD	FALSE	0.327556461784793	0.218406149599093	-0.437394696045569	0.294279040942649	0.163529336168331	0.355195750519549	4	fecABCDE
fecE	FALSE	0.0225826354785244	0.709071378460172	-0.442950654226257	0.0522763790827393	0.2319801114173	0.233460299344752	3	fecABCDE
fecI	FALSE	0.175520583052843	0	0.23800518101741	0	0.100525712860272	0	1	fecIR
fecR	FALSE	-0.0127766024981517	0.30869817845216	-0.291451971174003	0.163568254697936	-0.0649427527640392	0.290174624758227	9	fecIR
feoA	FALSE	0.303704192360306	0	-0.677002271928556	0	0.39503173991033	0	1	feoABC
feoB	FALSE	0.557053825649936	0.525096301175543	-0.41242627589865	0.178872928493164	0.114949542807141	0.157777345680524	8	feoABC
feoC	FALSE	0.0564588936128301	0	-0.108613200717155	0	-0.256562125284224	0	1	feoABC
fepA	FALSE	0.550483426546203	0.224540265856233	-0.565205682108357	0.241626057112063	0.29963234577999	0.139372857315066	13	fepA-entD
fepB	FALSE	0.710938008722215	0.268075926982985	-0.846726092757998	0.671567270492276	0.399127107259708	0.0965371047306454	2	fepB
fepC	FALSE	0.609669721789924	0.599986050727981	-0.472764932948452	0.250194155426883	0.508957067163622	0.311052954790372	3	fepDGC
fepD	FALSE	0.424173216248993	0.391987951316302	-0.649601909720381	0.420854148978006	0.0670368372711445	0.251547902527681	7	fepDGC
fepE	FALSE	-0.293909330182717	1.02149908079868	-0.589785751961495	0.42056540321783	-0.526219861130073	0.802652783659239	2	fes-ybdZ-entF-fepE
fepG	FALSE	0.390405968536188	0.234859210245683	-0.357742069579089	0.146160039640718	0.135819497552557	0.357211280255732	4	fepDGC
fes	FALSE	-0.0534216605069802	0.453571589567021	-0.430795556110436	0.2316500421672	-0.108150441200916	0.180367664765264	8	fes-ybdZ-entF-fepE
fetA	FALSE	-0.321865076011742	0.348158630746427	-0.658344748120592	0.331559137459361	-0.307800982907693	0.379470010177472	2	fetAB
fetB	FALSE	0.506109533289157	0.0825318784071701	-0.697397946546628	0.154879353165713	0.648338930905682	0.221330616816155	3	fetAB
ffh	TRUE	0.60209004475464	0.595841897922356	-0.269699648165865	0.64046345053124	0.63297626831776	0.395630345667047	6	ffh
ffs	FALSE	0.688889963291813	0	-0.0213659422545355	0	0.779601207235456	0	1	ffs
fhlA	FALSE	0.543502427120223	0.237014188453461	-0.463659699635118	0.287651971580627	0.305840030659595	0.26926143625217	14	hypABCDE-fhlA
fhuA	FALSE	0.260323412789223	0.64763652808463	-0.296961833552319	0.419564379043564	0.152808010769817	0.360469801489498	17	fhuACDB
fhuB	FALSE	0.240798839913647	0.16437733316208	-0.450789818218699	0.0920873290298332	0.316367632477877	0.166617524737922	3	fhuACDB
fhuC	FALSE	0.350259113695912	0.0894626842456653	-0.662532810053238	0.125205056186938	0.138344465141288	0.232624676014858	5	fhuACDB
fhuD	FALSE	0.188288400028373	0.182429358016907	-0.285467888858518	0.410746331537547	-0.0729747105557324	0.031163277081095	5	fhuACDB
fhuE	FALSE	0.472913114971286	0.362860998674629	-0.291949323871315	0.406526174148115	0.27673041884281	0.209602825115902	10	fhuE
fhuF	FALSE	0.339319111745127	0.216569425810032	-0.390322573961583	0.360521625232846	0.0233810038035691	0.146488214911083	6	fhuF
fieF	FALSE	-0.220217833193046	0.261349590935172	-0.502985641300315	0.268394579003062	-0.100755105517046	0.422412056434867	4	fieF
fimA	FALSE	0.479647205421287	0.0260859759047643	-0.963554651511978	0.155834539239312	0.341530002455719	0.116113677941088	3	fimAICDFGH
fimB	FALSE	-0.133048459563508	0	-0.342041896592676	0	0.219403692774315	0	1	fimB
fimC	FALSE	0.412498790319832	0.63412635541725	-0.252525140030565	0.0971907836836499	0.136539164788817	0.464024246565529	4	fimAICDFGH
fimD	FALSE	0.263932563805844	0.622973384405432	-0.328159690333894	0.622931935560756	0.00886146302702655	0.351172658086551	10	fimAICDFGH
fimG	FALSE	0.467765960357225	0.73623744823091	-0.385653024530611	0.618559244436365	-0.674546414992778	0.245575393787393	4	fimAICDFGH
fimH	FALSE	0.389808886650407	0.648677677540481	-0.436842635947757	0.269166836048252	0.0107782694662364	0.671270048647931	4	fimAICDFGH
fimI	FALSE	0.161926666825328	0.187947597402636	-0.746420289816123	0.0413994709432073	-0.228836678318816	0.156512928635819	2	fimAICDFGH
fis	FALSE	-1.01019032308861	0	-0.742316690230204	0	-0.18499062240719	0	1	dusB-fis
fiu	FALSE	0.477038600567473	0.477791369326083	-0.771942921804899	0.293032746206271	-0.200283941832889	0.481279981429337	11	fiu
fixA	FALSE	0.437710689786283	0.388897819909391	-0.373262894721784	0.217838946566678	0.295095026613767	0.437462384230362	7	fixABCX
fixB	FALSE	0.488825129659386	0.690085018397071	-0.347285368313542	0.0608976481711593	0.0216270418860898	0.275802295272923	3	fixABCX
fixC	FALSE	0.393938045935784	0.89599600339445	-0.363288774420421	0.51418464326808	0.18801390883542	0.74837889411547	7	fixABCX
fixX	FALSE	-0.170806407415427	0.268497788146737	0.104349951253679	0.0727761912175695	0.267474229876426	0.463278670065248	3	fixABCX
fklB	FALSE	0.502279492700047	0.340011113558965	-0.521754998194248	0.555015060649324	0.24161998829134	0.345800278875232	4	fklB
fkpA	FALSE	-0.350384047209141	0.0678430389651709	-0.94618311105574	0.212471967434635	-0.655796275466811	0.226334021322831	3	fkpA
fkpB	FALSE	1.27791351032135	0.129415286276648	0.0489492748233384	0.333304763549126	-0.0663401605062662	0.458411759948469	2	ribF-ileS-lspA-fkpB-ispH
fldA	TRUE	0.491630358060719	0.0409824824081263	-0.219137815240305	0.054662798605536	0.0155641846956277	0.270931272082701	3	fldA-uof-fur
fldB	FALSE	0.0968877544445856	0.708268287795201	-0.415406110420908	0.360007853187083	-0.0372697923315609	0.374647722612876	9	fldB
flgA	FALSE	0.196156126211726	0.38384239868968	-0.125058935482967	0.104777092845226	0.125647331208545	0.0526142732267944	2	flgAMN
flgB	FALSE	-0.147852714551698	0.0761806909969494	-0.330617133737987	0.141727141619495	-0.0410394637173854	0.454413336275527	3	flgBCDEFGHIJ
flgC	FALSE	0.595806059991035	0.295999752584337	-0.664000645886561	0.334651193508664	0.234045234091084	0.337914713451219	2	flgBCDEFGHIJ
flgD	FALSE	0.100606745015	0.511950758831991	-0.423268073031465	0.240155766416562	-0.100768025438054	0.578669133254495	4	flgBCDEFGHIJ
flgE	FALSE	0.274948146581618	0.361483912499037	-0.229636111334372	0.306440978619161	-0.15534129903374	0.378542079737737	9	flgBCDEFGHIJ
flgF	FALSE	-0.242020041877423	0.24742519560228	-0.0928990255412114	0.357076767585266	-0.478194077556105	0.20228356877839	5	flgBCDEFGHIJ
flgG	FALSE	0.332617654667917	0.140030622375295	-0.33950176759926	0.617109365100409	-0.016628457761538	0.182838467302706	5	flgBCDEFGHIJ
flgH	FALSE	0.35226535176033	0.162813754252838	-0.396442519453311	0.323037093344601	0.316596998967511	0.41265758527052	5	flgBCDEFGHIJ
flgI	FALSE	0.0441758180031015	0.381994351911678	-0.348002114914254	0.205573288577317	0.0952226188067625	0.436725595005126	4	flgBCDEFGHIJ
flgJ	FALSE	0.405591515832857	0.337891970927826	-0.5396164774232	0.268998858408965	0.174509657541372	0.378646031162463	8	flgBCDEFGHIJ
flgK	FALSE	0.47001106106439	0.358970912409463	-0.390017316289018	0.318249141060013	0.218443549748968	0.0923849684264961	6	flgKL
flgL	FALSE	0.209806880246222	0.679927236981122	-0.0899704190416442	0.846492153038761	-0.0418358541035756	0.612639453168363	2	flgKL
flgM	FALSE	-0.150683391431987	0	0.0671001273923497	0	0.052005264193953	0	1	flgAMN
flgN	FALSE	0.316359549765853	0.0472034266224436	-1.08037189883744	0.0476629448765752	-0.472264273818559	0.288089468652573	3	flgAMN
flhA	FALSE	0.138410801499894	0.441431666741636	-0.0651683156969675	0.132710715603884	-0.0760637139725969	0.17393273557905	8	flhBAE
flhB	FALSE	-0.214680677608231	0.437595111366074	-0.679367533223374	0.25308928677987	0.0787305052037955	0.412689976754658	7	flhBAE
flhC	FALSE	0.274644446934975	0.872670649824198	-0.513699052986736	0.331396959749194	-0.000917325661786055	0.282454716550882	4	flhDC
flhE	FALSE	-0.0379564749012405	0.454466680905945	-0.411189899650903	0.207021092396978	0.37096167602326	0.621568629469196	4	flhBAE
fliA	FALSE	0.302338157272489	0.850035247598786	-0.725443235084361	0.257870928736868	-0.29986542900784	0.211471776162725	3	fliAZ-tcyJ
fliC	FALSE	0.056416368045614	0.348418399047945	-0.12484767353493	0.342782083464208	0.337525767207559	0.573209381511403	5	fliC
fliD	FALSE	0.621687800209033	0.772412763640436	-0.641750877951452	0.697437314906445	0.243901696266969	0.527529761841306	5	fliDST
fliE	FALSE	1.06967745387312	0	0.358875741411955	0	0.330228423780768	0	1	fliE
fliF	FALSE	0.558528651960667	0.268229880621694	-0.570527949738298	0.439385870373162	0.357088316994357	0.417746651565368	14	fliFGHIJK
fliG	FALSE	0.667971756586775	0.512684866908205	-0.28951709632881	0.268633511202046	-0.395197833073646	0.176981861301902	5	fliFGHIJK
fliH	FALSE	0.539200692331137	0.790115100608763	-0.452683270950158	0.0855588488856115	0.281150345763894	0.194999140558451	5	fliFGHIJK
fliI	FALSE	0.504943132047135	0.286131821545794	-0.526605113302279	0.384744828092798	0.324842912870576	0.583441310452859	12	fliFGHIJK
fliJ	FALSE	0.0717300179807716	0.198695568834742	-0.165429482715614	0.392729281761429	-0.0768811222351705	0.0347049088964661	2	fliFGHIJK
fliK	FALSE	0.216540857116169	0.363017114975096	-0.665857029890147	0.530916975351835	0.127109178219861	0.266499986462645	5	fliFGHIJK
fliM	FALSE	0.364681416580798	0.282071040801176	-0.491218531922821	0.303493291232149	0.446726998651458	0.759713208418104	7	fliLMNOPQR
fliN	FALSE	0.380747031993243	0.288588081542323	-0.339480918804738	0.245449836786867	-0.284838375484944	0.100649482976953	3	fliLMNOPQR
fliO	FALSE	0.384662275935688	0	-0.556132592644623	0	0.19066678547453	0	1	fliLMNOPQR
fliP	FALSE	0.353347190925509	0.506892915862897	-0.286557802934896	0.232097930921843	-0.132791584920183	0.244057169828642	4	fliLMNOPQR
fliQ	FALSE	0.683437441860039	0.326001707702423	-0.669590084645614	0.524969041628625	0.154650117325242	0.0165639110128151	2	fliLMNOPQR
fliR	FALSE	0.382905435167345	0.0999266878530043	-0.282273581454645	0.374491417184443	0.125068465113932	0.103377414756179	5	fliLMNOPQR
fliS	FALSE	0.133575070797881	0	-0.859431725811602	0	0.079037219974224	0	1	fliDST
fliT	FALSE	0.701002222695153	0	0.0523394575738731	0	-1.45097879939041	0	1	fliDST
fliY	FALSE	0.177697756875661	0.316853345699449	-0.118451784100509	0.346277865459749	0.0500957026321078	0.125244227752162	2	fliY
fliZ	FALSE	0.272993237220526	0.133618912852164	-0.884368855360233	0.553132242962557	0.279208099575656	0.344978358010897	4	fliAZ-tcyJ
flk	FALSE	0.278825390108814	0.122638199606811	-0.630243747068146	0.788810451185672	-0.0538126546231161	1.01036575966096	2	flk
flu	FALSE	0.343204926761511	0.547265476167735	-0.164923466228885	0.449581707880315	0.14021754208684	0.410808133966136	24	isrC-flu
flxA	FALSE	0.462796158325323	0	-1.35311353381465	0	0.621436613520232	0	1	flxA
fmt	TRUE	1.61706672623921	0.404549861712365	-0.568261063319627	0.0486624217300291	0.977198184832912	0.212784691325186	3	def-fmt
fnr	FALSE	0.106626572228723	0.579656739662462	-0.267196029647768	0.337622396767067	0.117904034379406	0.178918682532118	5	fnr
focA	FALSE	0.279167100856556	0.260459064732923	-0.323972636107009	0.124464386359272	0.0920279844022961	0.407904298234588	3	focA-pflB
focB	FALSE	0.399175494679064	0.206779807410376	-0.408512475667495	0.33195966110486	0.0929814867727247	0.113605330764563	4	hyfABCDEFGHIJR-focB
folA	TRUE	-0.726495266737718	0.119972432239578	-0.445473992431289	0.124017166295463	-0.445771449557756	0.428678339452593	3	folA
folB	FALSE	0.0338119129879444	0	-0.49942757578976	0	0.107990435815578	0	1	folB
folC	TRUE	0.080827622229019	0.689646447239284	0.0898478154572079	0.134276926427132	-0.368482421141292	0.38846597317427	8	folC-dedD
folD	TRUE	0.693068456682964	0	-0.0367788904539502	0	0.5062517454866	0	1	folD-ybcJ
folE	FALSE	1.13960587221495	0.59595194109121	1.2542658191964	0.527997933927919	0.305623362480553	0.683955120808003	5	folE-yeiB
folK	TRUE	0.299036568504037	0	-0.0414081102107262	0	0.662943909038375	0	1	pcnB-folK
folM	FALSE	-0.391558935975696	0.343440793834805	-0.185164008609392	0.0244680416404882	-0.266270555065817	0.0476276499681259	2	ydgI-folM
folP	FALSE	1.02667998531196	0.634312137852796	-0.0967208180432847	0.153501392585274	0.518349780565539	0.773207858350621	3	folP-glmM
folX	FALSE	-0.0746278398359899	0	-0.150644687316523	0	-0.197101292279689	0	1	folX-yfcH
fpr	FALSE	0.626015682819558	0.352233694473681	-0.487937648781016	0.542243136881207	0.40244095341385	0.411123426905055	3	fpr
frc	FALSE	0.0402126457762149	0.467667669590903	-0.219315411142006	0.528649875474053	-0.353694904162846	0.195832569928242	5	yfdX-frc-oxc-yfdVE
frdA	FALSE	0.568886241588291	0.469069240595515	-0.376949103333783	0.275789658587282	-0.131609376682551	0.685115265679722	8	frdABCD
frdB	FALSE	0.343368690188607	0.478042358815906	-0.318551266408735	0.296972725613031	0.186221109452466	0.21855031888998	5	frdABCD
frdC	FALSE	0.0328847711611839	0.192506252180722	-0.220732802361002	0.378830778534733	0.0414678835308708	0.300550575632566	2	frdABCD
frdD	FALSE	-0.14355388750918	0	0.0353799745770963	0	0.19407559787066	0	1	frdABCD
fre	FALSE	0.347147258165048	0.0507803173559632	-0.682688632824872	0.481708472522739	0.317896966928565	0.398479891669495	2	fre
frlA	FALSE	0.561528924339824	0.475597349467311	-0.643375186502533	0.43506057298495	0.502353216307802	0.68755078293327	9	frlABCDR
frlB	FALSE	0.507264532934789	0.343422466962821	-0.69816260539206	0.318025004495785	0.296806588201275	0.444038240699649	6	frlABCDR
frlC	FALSE	-0.225984669711551	0.288740161713267	-0.0476441806882928	0.184515041584122	-0.0547691649076153	0.0851623664895668	3	frlABCDR
frlR	FALSE	0.174172177960995	0.0391947417736933	-0.348805191595964	0.0499859318716631	-0.053275413963175	0.0520788603164406	3	frlABCDR
frmA	FALSE	0.429286617678878	0.510673863051825	-0.546418467467885	0.701733353299774	0.110712032422455	0.204541817074459	9	frmRAB
frmB	FALSE	-0.333223474949553	0.308099956563957	-0.743888377421514	0.752574844205963	-0.208767120148279	0.602941093622401	4	frmRAB
frmR	FALSE	-0.247643033326112	0	-0.671485172267788	0	-0.476461707494991	0	1	frmRAB
frr	TRUE	1.18318549592464	0	-0.551756424219575	0	0.394422361664313	0	1	frr
frsA	FALSE	0.865802283073309	1.38569197260005	-0.49105360904908	0.641614589778196	0.263709273596908	0.887909841089279	5	frsA
fruA	FALSE	0.255350959214127	0.767502744568927	-0.629023298339386	0.280147257225211	0.194694984927409	0.351412077853412	7	fruBKA
fruB	FALSE	0.447127390417504	0.644417475424894	-0.209051971969485	0.17085422513756	-0.00559756003057502	0.293849623656722	8	fruBKA
fruK	FALSE	0.459805362996387	0.369472075564366	-0.275449254342373	0.237332836824771	0.145946926482192	0.501533811717713	8	fruBKA
frvA	FALSE	0.074903736636141	0.309801090470649	-0.440752802328431	0.302494417217617	0.0237372942742899	0.262599163954696	4	frvABXR
frvB	FALSE	0.37840572648542	0.145702075449691	-0.459559655970843	0.257210984162108	0.291076024184662	0.195683104317308	8	frvABXR
frvR	FALSE	0.236062204371767	0	-0.350144235800321	0	0.139733546810909	0	1	frvABXR
frvX	FALSE	0.00956659076749674	0.248702053657999	-0.820268622589317	0.085521932280961	0.0486960640409924	0.369864203172544	6	frvABXR
frwB	FALSE	-0.51514377886564	0	-0.102536599965325	0	-0.523907486025005	0	1	frwCB
frwC	FALSE	0.0127255864342998	0.277848713459657	-0.159898847567326	0.246038005870225	-0.327185721453352	0.215113325546192	3	frwCB
frwD	FALSE	0.227389118725463	0.399340974521647	-0.417420797910474	0.185452290501499	-0.244387543077347	0.0669824405031507	2	frwD
fryA	FALSE	0.172270966028675	0.141784394757455	-0.493271215039702	0.457390810950022	0.270828784242161	0.319712276583946	8	fryBC-ypdFE-fryA
fryB	FALSE	0.93531117735287	0	-0.512236059764829	0	0.507546667831737	0	1	fryBC-ypdFE-fryA
fryC	FALSE	0.49020977165818	0.272655506651336	-0.56387768843119	0.46570772387915	0.262793265774944	0.448862023473254	8	fryBC-ypdFE-fryA
fsaA	FALSE	0.926168418806886	0.565102282078194	-0.822159433662638	0.266797077022861	0.16871217230166	0.0068324277483863	2	fsaA
fsaB	FALSE	0.268253296262974	0.144872188626523	-0.911474298153626	0.230996537074276	0.0515247142358518	0.35984564815766	3	ptsA-fsaB-gldA
fsr	FALSE	0.11323458917119	0.502284554121767	-0.486318174182008	0.217425773147369	0.205984007364741	0.266199583999515	2	fsr
ftnA	FALSE	0.0812595208717731	1.06934918369203	-0.936356844175152	0.0440245860730464	0.247804855021577	0.350784704066941	2	ftnA
ftnB	FALSE	0.0834880020191915	0	-0.256184245509871	0	0.284546790202695	0	1	ftnB
ftsA	TRUE	-0.420684936386719	0.0504902599358931	-0.637403492345464	0.200587687754646	-0.0121301043567351	0.113181743816294	3	mraZ-rsmH-ftsLI-murEF-mraY-murD-ftsW-murGC-ddlB-ftsQAZ-lpxC
ftsB	TRUE	-0.920995237658529	0	-0.581430593136992	0	0.679165209835828	0	1	ftsB
ftsE	TRUE	0.174665461372644	0.292451069878096	-0.526340482939173	0.341277840499576	0.153844333956856	0.115828209456776	5	ftsYEX
ftsH	TRUE	0.719962799641204	0.247041866890384	-0.0154434088108978	0.3626010398437	0.27152622018351	0.216330451073466	9	rlmE-ftsH
ftsI	TRUE	-1.14359237604285	0.86862541795784	1.09988823312109	0.592211342802832	-1.39511361726662	0.937863143143947	6	mraZ-rsmH-ftsLI-murEF-mraY-murD-ftsW-murGC-ddlB-ftsQAZ-lpxC
ftsK	TRUE	0.666455706243468	0.493436269193165	-0.470416352718572	0.260195652463891	0.557314837418051	0.653174968458221	22	ftsK
ftsL	TRUE	-0.89043521108368	0	-0.0307873509454677	0	-0.875275002576161	0	1	mraZ-rsmH-ftsLI-murEF-mraY-murD-ftsW-murGC-ddlB-ftsQAZ-lpxC
ftsN	TRUE	-0.166233474189032	0.393589806767455	-0.293365803652524	0.0964616068738827	-0.222243120434238	0.0967571806766397	4	ftsN
ftsP	FALSE	0.136384980532231	0.33623238773038	-0.307202376113901	0.220753508610932	-0.227482462183384	0.697503556131093	9	ftsP
ftsQ	TRUE	0.232940257210512	0.277584428243524	0.0315314857880874	0.0162298768535004	0.508178141002707	0.0372691440681253	2	mraZ-rsmH-ftsLI-murEF-mraY-murD-ftsW-murGC-ddlB-ftsQAZ-lpxC
ftsW	TRUE	-0.938016599601594	0.00541291194405176	-0.0660861500974073	0.393073979269534	-0.323821319706686	1.34417629241357	3	mraZ-rsmH-ftsLI-murEF-mraY-murD-ftsW-murGC-ddlB-ftsQAZ-lpxC
ftsX	TRUE	0.517735678318673	0.396575730391971	-0.752053110206912	0.715248731107386	0.222148306349247	0.0174114188122712	3	ftsYEX
ftsY	TRUE	1.00754452804708	0.277807388414585	-0.493292083755722	0.697353665611189	0.748189254299961	0.482588577843905	7	ftsYEX
fucA	FALSE	-0.0260757912680138	0.344363429448205	-0.0606326889000148	0.388971839612661	-0.133280353714009	0.39536091240991	5	fucAO
fucI	FALSE	0.361790917699621	0.461973837784339	-0.649540424876716	0.308532266744143	0.0612241450293852	0.595481252228883	16	fucPIKUR
fucK	FALSE	0.0463658972359259	0.425426004518604	-0.373650446176019	0.990265514724969	-0.0524942607059071	0.209854630207834	6	fucPIKUR
fucO	FALSE	0.443820278497329	0.448100723456839	-0.379522465675552	0.241665326308351	0.290144898213836	0.289706395950386	6	fucAO
fucP	FALSE	0.600660857792031	0.262235798549198	-0.482973953967805	0.148420774775371	0.232332696024127	0.450936295393565	6	fucPIKUR
fucR	FALSE	-0.557459127613087	0.0903726210143265	-0.293607221051981	0.0848319011676349	-0.705635941938232	0.227338144795114	4	fucPIKUR
fucU	FALSE	0.0233301719884213	0.861797135241111	-0.462477378977775	0.233435539475839	0.184007306104909	0.480958281901357	7	fucPIKUR
fumA	FALSE	0.249280382218865	0.364314048134644	-0.489257497152301	0.322725845202917	0.171480085030807	0.307216780579512	9	fumAC
fumB	FALSE	0.238704240883325	0.608657384743494	-0.53208236795713	0.496315302769896	-0.0509843916903917	0.44488032386849	11	dcuB-fumB
fumC	FALSE	0.32634790768718	0.423824196837085	-0.550615715022828	0.325822758407556	0.0541834718523575	0.428666673334123	8	fumAC
fur	FALSE	0.440840300262514	0.0313234232579468	-1.03642756283415	0.514291672517702	-0.232582574162352	0.567869144286003	2	fldA-uof-fur
fusA	TRUE	-0.0937991438386563	0.312046090923445	-0.037950385408278	0.396254743303791	-0.247669183378656	0.132547095016802	3	rpsLG-fusA-tufA
fxsA	FALSE	0.139516937712831	0.0563512943179345	-1.56947695717982	0.375322924838351	-0.162888820544655	0.170400279804173	2	fxsA
G0-10699	FALSE	-0.012863247255145	0	-0.48317122426972	0	0.0884827039866121	0	1	G0-10699
G0-10700	FALSE	-0.285218723261662	0.134880927296569	0.0793805296714533	0.193103281690342	-0.0720357440127006	0.258813440740532	2	G0-10700
G0-10701	FALSE	0.461819311055653	0	-0.309031394347401	0	0.108839003427583	0	1	G0-10701
G0-10702	FALSE	0.348321987855977	0	-0.288274513321751	0	0.262242381845304	0	1	G0-10702
G0-10703	FALSE	0.485763238076877	1.01544902254508	-0.5677768612896	0.0916959915878793	0.705782920379143	1.56533422453245	2	G0-10703
G0-10704	FALSE	0.489563520272747	0.60963647227591	-0.418598585043914	0.585507817592339	-0.174050323599292	0.546626742098349	2	G0-10704
gabD	FALSE	0.309269220385426	0.672009107929181	-0.470056285519887	0.600994343674395	-0.0327376079587933	0.433537766987314	10	csiD-lhgO-gabDTP
gabP	FALSE	0.487013081837165	0.292799560776261	-0.702342673638378	0.334179176968809	0.121946338217395	0.213985289433122	9	csiD-lhgO-gabDTP
gabT	FALSE	0.233945492673928	0.208858889449528	-0.550637514960561	0.239957447636654	-0.0183445731377374	0.332658793909201	4	csiD-lhgO-gabDTP
gadC	FALSE	0.308085654053208	0.477879637378033	-0.874367152753914	0.424681783956689	0.217134027664835	0.493699029585161	7	gadBC
gadW	FALSE	0.160511272448741	0.431551063922856	-0.735716091623984	0.715324104763538	0.0367342946195184	0.162215792461452	5	gadAXW
gadX	FALSE	-0.121934027930671	0.0968391715079491	-0.601792586832335	0.148014168069205	-0.111396386421304	0.219984496187528	3	gadAXW
gadY	FALSE	0.441171810002518	0	-1.1141442553235	0	0.605507403696839	0	1	gadY
galE	FALSE	0.544720214483831	0.422421071579626	-0.227021069365529	0.499173332297917	0.792387052766372	1.22736278293726	3	galETKM
galF	FALSE	0.333987361162222	0.308872030804248	-0.451562125074155	0.19103113138129	0.349277261716524	0.365348465537061	4	galF
galK	FALSE	0.190548229216719	0.470026325177732	-0.566627354691318	0.518182419987506	0.142294725899635	0.115467570984841	6	galETKM
galM	FALSE	0.282433944065933	0.601734829232543	-0.332017551826249	0.395560897588196	0.1050412266984	0.560602353795106	10	galETKM
galP	FALSE	0.869281276892062	0.0331738517118568	-0.776375347063112	0.319188621798021	-0.443959755270354	0.153870211298103	3	galP
galR	FALSE	0.439719056045872	0.126561726589318	-0.227214408463003	0.111051062249583	-0.76316789347492	0.655238500868949	4	galR
galS	FALSE	0.521762794222358	0.0716704602195519	-0.343327591580445	0.102538802579117	0.133255391552331	0.813297460898875	5	galS
galT	FALSE	0.503324093416251	0.166883252572492	-0.401571913764011	0.377943527639876	0.452436223720115	0.186168241748453	5	galETKM
galU	FALSE	1.60387406073742	0.286603384254299	-0.463732610245817	0.316250314561353	3.02943346951556	0.360890838902389	3	galU
gapA	FALSE	1.45423187333716	0.207121236755933	-0.640443566585558	0.217948608654426	0.345332254536456	0.025999943850933	4	gapA-yeaD
garD	FALSE	0.589077874007225	1.01927396381642	-0.324027348546724	0.555154591588759	0.416136871603133	0.914609128674584	5	garD
garK	FALSE	0.448714036212656	0.685891881265749	-0.502090951525526	0.71525769713016	0.0799945829022186	0.228233280242818	5	garPLRK-rnpB
garL	FALSE	-0.211513528286999	0.38941105027529	-0.423332813738898	0.692375336133661	-0.428964267883038	0.415002935252388	5	garPLRK-rnpB
garP	FALSE	0.223850350443096	0.393634867179242	-0.822191909106973	0.171541757478935	-0.0412850027336906	0.84028674583488	2	garPLRK-rnpB
garR	FALSE	0.205678684613268	0.0309971799043788	-0.616301125763969	0.138355383605477	0.102007625687071	0.0935138541139944	3	garPLRK-rnpB
gatA	FALSE	0.465253268840158	1.24458525477554	-0.0963447819443369	0.0910626200345569	0.142292574842763	0.616740373663471	2	gatYZABCD
gatC	FALSE	0.379359765528763	0.00940119106067766	-0.5929471958709	0.55878254731321	0.45737517812962	0.121564951190704	5	gatYZABCD
gatD	FALSE	0.00350724285106522	0	-0.602143022947125	0	-0.0230306999331453	0	1	gatYZABCD
gatR_1	FALSE	0.355421890012365	0.533198653822484	-0.614585243121331	0.131516322933284	0.309940421284127	0.546385447156059	2	gatR_1
gatR_2	FALSE	0.585187711809644	0.483526785143264	-0.910455147456373	0.732319468177301	-0.0172817964055895	0.094008683198822	2	gatR_2
gatY	FALSE	0.511290934387379	0.0668828506190692	-0.494970216346955	0.552072806060999	0.301036524400294	0.248630532364325	2	gatYZABCD
gatZ	FALSE	0.593413513815441	0.336165597729538	-0.531283755298981	0.0658909937530046	0.505742578807804	0.402011931708883	2	gatYZABCD
gcd	FALSE	0.0261849854738555	0.469747307698392	-0.220938655482634	0.228930017127518	-0.115950004486593	0.397084565237183	12	gcd
gcl	FALSE	0.256617699872577	0.504229047661334	-0.547445165563945	0.265974616554551	-0.0567997408067392	0.371740590339078	14	gcl-hyi-glxR-ybbW-allB-ybbY-glxK
gcvA	FALSE	-0.0663115461603813	0.310719456772023	-0.431825420813847	0.204011884763829	-0.256467082125362	0.0906839670692358	5	gcvA
gcvH	FALSE	0.141513337242678	0	-0.431884341960958	0	-0.0659384753825688	0	1	gcvTHP
gcvP	FALSE	0.368819483597621	0.558866099711169	-0.156281399538801	0.544860558633721	-0.0326176918174035	0.555001881688957	19	gcvTHP
gcvR	FALSE	0.510246806607232	0.718969034466081	0.0478896853503928	0.0210116987843161	-0.331484073142339	1.31302865644962	3	gcvR
gcvT	FALSE	0.117516867749176	0.304367865118507	-0.0250005914881201	0.166751986270357	-0.228253660031521	0.370159363395397	3	gcvTHP
gdhA	FALSE	0.368491568980462	0.491485282405624	-0.325845810448587	0.221969507062214	0.0301709793858291	0.350958522261298	7	gdhA
gfcA	FALSE	0.306490690254329	0.647052381684038	-0.419150556482671	0.3560095316051	0.140244662508404	0.78868799599816	2	gfcA
gfcB	FALSE	0.376469373109036	0.0208209963378471	-0.565162081717885	0.153808831302018	0.029629936381908	0.210595526641452	3	gfcBCD
gfcC	FALSE	0.367907148821089	0.305943998624476	-0.436837467777564	0.246445098533623	0.140688855101731	0.582311478565722	4	gfcBCD
gfcD	FALSE	0.455860881183618	0.402339085066439	-0.322304676445263	0.305533524472699	0.142873559467977	0.389494064799915	8	gfcBCD
gfcE	FALSE	-0.468675329649657	0.17491946288253	-0.480346401197566	0.309704370580254	-0.094360031363448	1.12273256326863	3	gfcE-etp-etk
ggt	FALSE	0.566495832956194	0.597450482106421	-0.325052398414018	0.543307708742146	-0.0782229122052381	0.360841117323782	11	ggt
ghrA	FALSE	0.542606101941537	0.225913846003472	-0.692960215417652	0.17484148604742	0.295473434761746	0.388149688922441	8	ghrA
ghrB	FALSE	0.540479422283989	0.966112354123972	-0.0443503204941935	0.0623915481550416	0.1308450786589	0.795865403982251	3	ghrB
ghxP	FALSE	0.215227409375325	0.290047554903942	-0.469801998665058	0.111948078682797	0.0655626187640443	0.281638648497388	5	ghxP
ghxQ	FALSE	0.345223373442611	0.0674233203879717	-0.322682694010286	0.143261559117576	0.256438661913087	0.199488643359864	5	xanQ-guaD-ghxQ
glcA	FALSE	0.242822829768346	0.357446302177979	-0.109709116917969	0.0576183743675288	0.0480600896522946	0.26946901700982	6	glcDEFGBA
glcB	FALSE	0.479984126296543	0.293255124889808	-0.248973639082062	0.575424722101871	0.0885236071459532	0.422449285767458	15	glcDEFGBA
glcC	FALSE	0.443302806332627	0.164269306400212	-0.407936991096187	0.194057846762854	0.566586168539826	0.891937963628835	2	glcC
glcD	FALSE	0.152445976317091	0.323493258688757	0.16328571109939	0.41081120230707	0.0627076920907235	0.306428973919474	11	glcDEFGBA
glcE	FALSE	0.738756122071956	0.0661484248004759	-0.409996847106425	0.288716832767522	0.347834603484984	0.177172532038996	3	glcDEFGBA
glcF	FALSE	0.556179313416187	0.511432690684036	-0.201887022674483	0.314486880626564	-0.0027068129174472	0.180515476493446	5	glcDEFGBA
glcG	FALSE	0.0700776446093852	0.152719936021915	-0.0725703482487983	0.204345737998413	-0.461363920156263	0.135832904753017	2	glcDEFGBA
gldA	FALSE	-0.131308235558853	0.671109830361385	0.167553326874559	0.424459693998078	-0.0362757362818183	0.854623665895373	4	ptsA-fsaB-gldA
glf	FALSE	0.836872282645584	0.566170837413073	-0.887794943140244	0.12577825020935	0.183800286965431	0.576698656825487	2	glf-wbbH
glgA	FALSE	0.362313264982685	0.869595977139063	-0.00873062285982023	0.275607553841432	-0.00609499981475522	0.0891175511494912	5	glgBXCAP
glgB	FALSE	0.345927631508232	0.395894505912468	-0.286025044481408	0.275138887312156	-0.0653300247279972	0.314019077146793	8	glgBXCAP
glgC	FALSE	0.457490699012023	0.649236908538362	-0.627586982669884	0.244216718493354	0.214252206135828	0.406804889369303	16	glgBXCAP
glgP	FALSE	0.236086436197726	0.362808868788082	-0.213454263986588	0.28424875798611	0.00250453603048721	0.16068722910392	10	glgBXCAP
glgS	FALSE	-0.374315793820119	0	-0.0950904059840971	0	0.0610848719167628	0	1	glgS
glgX	FALSE	0.730379731565363	0.678532889084984	-0.47442562805554	0.447284869622284	0.294543337963431	0.407755044354607	12	glgBXCAP
glk	FALSE	0.768779555002575	0	-0.27874976688195	0	-0.41400763571043	0	1	glk
glmM	TRUE	1.06015961790314	0.265972680077191	-0.361082618935814	0.272211916664776	0.623125909480967	0.284652577180279	3	folP-glmM
glmS	TRUE	0.248880627918516	0.789532355845388	0.0278944278648335	0.0781340266680182	0.0322775726626562	0.548378520283332	6	glmUS
glmU	TRUE	0.942642795647201	0.170300147756987	-0.221475106477534	0.336331388079255	0.407256122950686	0.26577746778029	6	glmUS
glmY	FALSE	0.737989324885621	0	-0.586166043846308	0	0.266041592659284	0	1	glmY
glmZ	FALSE	0.156324940123091	0.362472777069063	-0.247589159189273	0.00622126965644727	0.068190877127865	0.00113631443991564	3	glmZ
glnA	FALSE	0.546391985067986	0.150334173330118	-0.580065703228144	0.31299369920355	0.0110215044869364	0.182065708835649	12	glnALG
glnB	FALSE	0.278199063779491	0.0344577409080068	-0.858057008219411	0.133306857279645	-0.0362153759414709	0.140785663066045	3	glrR-glnB
glnD	FALSE	1.32823037062378	0.655002343951885	-0.42186361127638	0.629107954557793	0.354223732157636	0.485824517124012	14	map-glnD-dapD
glnE	FALSE	-0.0511114203543343	0.288145532909463	-0.276305945552596	0.341288948012734	-0.0849502088733273	0.432777586456235	9	ygiF-glnE
glnG	FALSE	0.570433998864352	0.16963495354637	-0.49225348910354	0.257683622710951	0.446763303346012	0.415486362439526	4	glnALG
glnH	FALSE	0.569727006463936	0	-0.323752663450666	0	0.245622643216639	0	1	glnHPQ
glnK	FALSE	-0.106284652466607	0	-0.382858633071122	0	-0.155134976141845	0	1	glnK-amtB
glnL	FALSE	0.470457976038423	0.560902337902819	-0.510751265521471	0.253132836158732	-0.0454017426062195	0.187563994221086	8	glnALG
glnP	FALSE	0.0787531102866377	0.320313509570581	-0.382470951287201	0.362934127346987	0.264266142854255	0.359650393886981	6	glnHPQ
glnQ	FALSE	1.46714155963908	0	-0.468113422580178	0	1.23386618937863	0	1	glnHPQ
glnS	TRUE	-0.161135706258599	0.283556368377617	-0.682709017727646	0.222175088211915	-0.396235761510996	0.157702124745002	8	glnS
gloB	FALSE	0.177255001460313	0.336205695820445	-0.289054057809486	0.298004579196766	-0.00623055374558894	0.213698898425327	4	gloB
glpA	FALSE	0.0708315407503703	0.489917682955966	-0.239726612875502	0.434414309214235	-0.137129436829868	0.273138519730536	13	glpABC
glpB	FALSE	0.662471816436244	0.476338742179407	-0.461775621478772	0.322172392050721	0.226738435663052	0.500281001250826	5	glpABC
glpC	FALSE	0.334478666948345	0.594675925058996	-0.257168704949498	0.215760236881993	0.301145708870944	0.436035792561326	10	glpABC
glpD	FALSE	0.401996342880443	0.396953167860238	-0.552154780371394	0.422785110221924	0.166919944909958	0.316693615202747	14	glpD
glpE	FALSE	-0.940603301539538	0	-0.203266367824908	0	-0.752481944249369	0	1	glpEGR
glpF	FALSE	0.0918564991199503	0.518827683287515	-0.558315281797	0.230630594917498	-0.215619941053012	0.620821305911679	4	glpFKX
glpG	FALSE	0.0552588259000539	0.10425672065163	-0.0557505796872311	0.290029057935418	-0.135612450554468	0.11758841280166	2	glpEGR
glpK	FALSE	0.312864244272914	0.280392743986936	-0.494688869443019	0.546464289518061	0.175188514331152	0.445794201340868	10	glpFKX
glpQ	FALSE	0.817268496678317	0.548431542138683	-0.731269364781604	0.505002684887369	0.806292579708063	0.202642787285747	3	glpTQ
glpR	FALSE	0.0998420374086662	0.610364810417465	-0.825039757395619	0.495609916419353	0.0522740176463341	0.62028577026518	6	glpEGR
glpT	FALSE	0.193825079300935	0.502490071461621	-0.0270827559758688	0.405737576636407	-0.0599962501314448	0.260897143148739	4	glpTQ
glpX	FALSE	0.70330515817152	0.372028668216142	-0.430166689026612	0.313929563871655	0.23282764320217	0.621114508509577	3	glpFKX
glrK	FALSE	0.426946989232892	0.302663398947681	-0.222092015469252	0.606295555021304	0.177588310316635	0.170465941774818	5	glrK
glrR	FALSE	0.614699459301355	0.333310758575293	-0.409948675147772	0.625288102761886	0.00840878200505979	0.54548803288024	7	glrR-glnB
gltA	FALSE	0.605656679994053	0.581010929139382	-0.295346756442265	0.188143676081405	0.169781843772433	0.394060717417105	5	gltA
gltB	FALSE	0.284541978341098	0.426525163690092	-0.394942977099471	0.323139069696014	-0.0802288583689139	0.463392459435339	24	gltBDF
gltD	FALSE	0.0972366835793818	0.666926504565525	-0.321920170218075	0.19580871960234	0.106459527096676	0.336482224202981	9	gltBDF
gltF	FALSE	0.628058183415314	0.6830698302007	-0.368615573142277	0.470357916230545	0.0942231869408383	0.12641057887782	2	gltBDF
gltI	FALSE	0.455632701345275	0.285154575764315	-0.59374864002069	0.347595725314485	0.267100590904741	0.32503263887522	7	gltI-sroC-gltJKL
gltJ	FALSE	0.363363864222854	0.476638513428657	-0.407977037930294	0.235569627487088	-0.151874057051595	0.680527240828882	2	gltI-sroC-gltJKL
gltK	FALSE	0.391617972224313	0	-0.494484891938242	0	0.874700197269676	0	1	gltI-sroC-gltJKL
gltL	FALSE	0.586759026230213	0.211171440718826	-0.116940634998141	0.187197011220012	-0.0983293819448307	0.256199344888375	4	gltI-sroC-gltJKL
gltP	FALSE	0.183010657793927	0.126116106784405	-0.337790610993975	0.00195608036837598	0.0344711724221093	0.0570073845972441	3	gltP
gltS	FALSE	0.705440499713288	0.124862688321085	-0.730266303308313	0.585927139431738	0.42472406552023	0.0586471943845956	3	gltS
gltX	TRUE	0.0633912846314256	0.340339701800185	0.43867235789864	0.527963012902964	-0.432952429688697	0.529332614995748	6	gltX
gluQ	FALSE	0.206681939317431	0	-0.537322481972963	0	-0.288906790658265	0	1	sfsA-dksA-gluQ
glvB	FALSE	0.738502091303424	0.326458117316795	-0.62554774572056	0.0528440247419267	0.247173836382653	0.220296728415893	3	glvCBG-ysdC
glvC	FALSE	0.0528509247085842	0.632417614574742	-0.0602230616217151	0.263213851227716	0.12935980470838	0.607881998346179	6	glvCBG-ysdC
glvG	FALSE	0.0758665643961237	0	-0.463061660705263	0	-0.122361802553835	0	1	glvCBG-ysdC
glxK	FALSE	-0.0942803021018554	0.655749485904796	-0.463952784024155	0.157714323570396	0.0397033470566224	0.404066548651005	3	gcl-hyi-glxR-ybbW-allB-ybbY-glxK
glxR	FALSE	0.004455715491855	0.464749094044649	-0.610617318707483	0.123904896547227	-0.409801992138801	0.346217590803682	2	gcl-hyi-glxR-ybbW-allB-ybbY-glxK
glyA	FALSE	-0.0280410741913942	0.674060450927767	0.482276229039844	0.731016686422087	-0.385055186875891	0.649169946485402	9	glyA
glyQ	TRUE	0.238888514301	0	-1.40382177460316	0	0.0939906268592091	0	1	glyQS
glyS	TRUE	-0.488521070024103	0.0995923996615449	-1.30649932764436	0.544978103949791	-0.473914804917323	0.290813354447597	4	glyQS
glyU	FALSE	-0.431065979462838	0	-0.244201915808625	0	-0.670516813683105	0	1	glyU
gmd	FALSE	0.220701561432611	0.577702316272595	-0.297130978373101	0.396046415609058	-0.107972237876961	0.122867441849902	5	wcaCDEF-gmd-fcl-gmm-wcaI-cpsBG-wcaJ-wzxC
gmhB	FALSE	1.97222371276722	1.49279513680938	-0.461515243581444	0.113331692856832	0.928175295068359	1.51769186006373	3	gmhB
gmk	TRUE	0.882587654295401	0.277441529269591	-1.11970809865384	0.350028708309511	-0.882774727638565	0.163181184520489	5	gmk
gmm	FALSE	-0.415091912847032	0.916138039301331	-0.592441332390559	0.427693682527679	-0.697969366688245	0.454851437427409	2	wcaCDEF-gmd-fcl-gmm-wcaI-cpsBG-wcaJ-wzxC
gmr	FALSE	0.466017202704174	0.500439735011441	-0.40944888761964	0.331333904211645	0.166498989853183	0.520619734928537	8	gmr
gnd	FALSE	0.408467244187424	0.395840965848487	-0.526703250252336	0.124208275377865	-0.204050307346522	0.363945036042803	4	gnd
gntP	FALSE	0.189620754140253	0.649602719685006	-0.275871013487904	0.301374137636404	0.18891908465041	0.0675257024542957	7	gntP
gntR	FALSE	0.456217497795097	0.00757401336184678	-0.370929491668434	0.109934219740008	0.218131221610647	0.269278524757852	3	gntRKU
gntT	FALSE	0.475279588169069	0.217640912976883	-1.22205660858804	0.189907927665671	-0.00283075502460375	0.0442410029873689	2	gntT
gntU	FALSE	0.596782031553105	0.17606505822562	-0.461819570485644	0.06236216380111	0.271823732368222	0.0869305124578072	4	gntRKU
gntX	FALSE	0.311568977608605	0.387963897053887	0.189910950532784	0.0885029564019209	0.211826248461034	0.191872595183052	4	gntX-nfuA
gor	FALSE	-0.0719205874497379	0.753046558349191	-0.5813098248666	0.257004288303976	-0.165063955644887	0.805524884981113	4	gor
gph	FALSE	0.163623016938648	0.14439459577982	-0.068895287015202	0.217933319383841	-0.185094409471569	0.0161021774497501	2	aroKB-damX-dam-rpe-gph-trpS
gpmA	FALSE	0.14521647036922	0.852906452269464	-0.0290227033418227	0.40197165456813	0.239301054311472	0.236565183798162	5	gpmA
gpmM	FALSE	-0.0856777332130606	0.261946216971171	0.154326294090012	0.164040225935043	-0.240583288307125	0.470477302696365	4	gpmM-envC-yibQ
gpp	FALSE	0.89785094178381	0.721256913173481	-0.686321592987322	0.259593230893028	-0.00012551098443642	0.361728970114656	7	gpp
gpsA	TRUE	0.0367806840459884	0.733299769819954	-0.109706726446495	0.299049591807166	0.389478333169209	0.327195771959946	5	yibN-grxC-secB-gpsA
gpt	FALSE	0.453712960036001	0.782801818997388	-0.882411069021661	0.268431095516624	-0.284271043989235	0.851028609345342	2	gpt
grcA	FALSE	0.124526354926174	0	-0.227227052753404	0	-0.296911062513364	0	1	grcA
greA	FALSE	-0.690042185258959	0.186204448567006	-0.259807576175899	0.379070169975233	-0.418789930581355	0.500900516517206	2	greA
greB	FALSE	0.587682941739513	1.16674751352974	-0.64729845188918	0.0266598396319823	0.0274682054992077	0.0442512519677592	2	greB
groL	TRUE	-0.333915238544766	0.213419514649438	-0.0860278575263404	0.223244124671277	0.0691596351748553	0.249839053868445	12	groSL
grpE	TRUE	0.546621181526599	0.168392641811362	-0.633858763383465	0.246428298543022	0.968105851550418	0.294831842157486	4	grpE
grxA	FALSE	0.652113423305509	0	-0.4277840284478	0	0.22291376005264	0	1	grxA
grxB	FALSE	0.533248890672438	0.150613957134244	-0.741347453340919	0.259915212232059	-0.088158704814404	0.243705373905316	3	grxB
grxC	FALSE	0.189257425371521	0.857536579722586	-0.770644456913407	0.943416810565858	-0.364065162480496	0.746862969552238	2	yibN-grxC-secB-gpsA
grxD	FALSE	0.0965874875611392	0.510719280985269	-0.239948234691798	0.363508870221551	-0.355406953583339	0.0242955052298879	5	grxD
gshA	FALSE	0.154062042302021	0.381022914075465	-0.138194003285401	0.211190105093044	-0.336935514440467	0.106985754315514	5	gshA
gshB	FALSE	0.868900496005316	0.216187017302667	-0.679314095082813	0.339805882193279	-0.124490112310783	0.304419185720775	4	rsmE-gshB
gsiA	FALSE	-0.0221616601779796	0.328594978123498	-0.131662725651594	0.227302518394426	0.11908157131231	0.393086364261312	9	iaaA-gsiABCD
gsiB	FALSE	0.404786874010824	0.400664596085742	-0.188781457730595	0.114538960361022	0.205301536756819	0.479427548042622	13	iaaA-gsiABCD
gsiC	FALSE	-0.176565595378331	0.394938138941165	-0.900405517371904	0.0740050832092525	-0.171412915699504	0.357626513329217	3	iaaA-gsiABCD
gsiD	FALSE	-0.326422952468789	0.95415767657982	-0.428388265284063	0.420795366266298	-0.817809062904748	1.5491451330879	2	iaaA-gsiABCD
gsk	FALSE	0.20440223743989	0.730584879799065	-0.383925740050133	0.382273124655338	-0.0952529278121891	0.324630841498377	8	gsk
gspA	FALSE	-0.022597354676548	0.711202789287036	-0.386266158277315	0.322912922355757	-0.0438941662916754	0.325668410837293	5	gspAB
gspB	FALSE	0.0535785748041132	0.477720082830113	-0.67729241928032	0.224050572137796	-1.3601231288988	0.204426052772961	2	gspAB
gspC	FALSE	0.00845656725397321	0.0196236704845586	-0.333413109775885	0.361520370999985	0.857178012796835	0.468502510537893	2	gspCDEFGHIJKLMO
gspD	FALSE	-0.0597299618901869	0.736556968251654	-0.0455634128726919	0.279644085249981	-0.178801715030839	0.820751404790893	8	gspCDEFGHIJKLMO
gspE	FALSE	0.623059364358901	0.115977173900141	-0.418363209092609	0.254524951527308	0.398806532866851	0.409497077571729	6	gspCDEFGHIJKLMO
gspF	FALSE	0.278056420404577	0.60347082878122	-0.523322157333352	0.0635762709501626	0.0226466099422704	0.471793056192249	6	gspCDEFGHIJKLMO
gspG	FALSE	0.642593211736294	0.116862817359817	-0.4037112314525	0.482068041506088	0.0202338881519064	0.234363345972952	3	gspCDEFGHIJKLMO
gspJ	FALSE	0.414055240851486	0	-0.651711395948111	0	0.406679159272258	0	1	gspCDEFGHIJKLMO
gspK	FALSE	0.61977601681163	0.670253975505859	-0.243663565637876	0.233062592320318	0.334420380251416	0.476125299318759	6	gspCDEFGHIJKLMO
gspL	FALSE	0.305735102770008	0.561756933311338	-0.467567233892528	0.446524318951767	0.21867162510071	0.370878429794299	5	gspCDEFGHIJKLMO
gspM	FALSE	0.178516281428935	0.0461876686131727	-0.590323433794304	0.89721817328227	-0.22874271976291	0.229573651426548	3	gspCDEFGHIJKLMO
gspO	FALSE	0.841113534700076	0.17734057306692	-0.370145840516798	0.583961180431674	0.516585289497987	0.0736534639498159	3	gspCDEFGHIJKLMO
gss	FALSE	0.495772361089686	0.301859389087609	-0.10771875417537	0.378138075626314	0.104147216314141	0.320573688947434	10	gss
gstA	FALSE	0.316674190018615	0.555270205574284	-0.68960473404835	0.125158813858764	0.14158871364657	0.678891138998748	6	gstA
gstB	FALSE	0.63055052111102	0	-0.202633114102063	0	-0.616126070541775	0	1	gstB
guaA	FALSE	1.33377024648092	0.439074766902739	-0.757693353400851	0.406444118351912	-0.19675887774308	0.429951375938331	8	guaBA
guaB	FALSE	-0.513946598725435	0.236429230378968	-0.180934313058474	0.350908965214227	-1.12198731578797	0.564847898769323	6	guaBA
guaC	FALSE	0.560089422212185	0.159210976334863	-0.48856302564965	0.272032407110531	-0.0283836601420965	0.168568713725744	2	guaC
guaD	FALSE	0.364647812039028	0.593846877810184	-0.442583050073359	0.252904204055857	0.109144068015332	0.403153786180981	7	xanQ-guaD-ghxQ
gudD	FALSE	0.469998117112207	0.37794154417349	-0.551931574546245	0.329546872955646	0.100105501473649	0.342363158559707	7	gudPXD
gudP	FALSE	0.0441113341324897	0.19528526621836	-0.47845694248753	0.710016967357533	-0.246430188198958	0.434826725562252	5	gudPXD
gudX	FALSE	0.287756989662375	0.565656129161627	-0.51247268750733	0.211019163052416	-0.223424717520367	0.522660640543642	6	gudPXD
gutM	FALSE	0.562718141533745	0.0620452015865814	-0.256727747893897	0.897941534385179	0.662057284817397	0.056015026516572	3	srlAEBD-gutM-srlR-gutQ
gutQ	FALSE	0.236727215099328	0.344228653796057	-0.122175306889699	0.479283068238774	-0.217866067419632	0.296506849586164	5	srlAEBD-gutM-srlR-gutQ
gyrA	TRUE	0.196823133198837	0.335875542858957	0.809956222751214	0.825444051525247	0.490077285063577	0.408363813014646	10	gyrA
gyrB	TRUE	-0.299453803397574	0.343641016702705	0.495488073434199	0.328391826880585	-0.364275336382293	1.44400638130885	2	gyrB
hcaB	FALSE	0.190038937793358	0.46049141261558	-0.244663597608209	0.398485224165443	0.189195541008543	0.516963852098791	4	hcaEFCBD
hcaC	FALSE	0.417003083341854	0.129569904797686	-0.82964432957392	0.177019094659299	0.364806332994547	0.00837947625256721	3	hcaEFCBD
hcaD	FALSE	0.300874669773746	0.30284734198698	-0.307983690168765	0.837383194832525	-0.00523412365938027	0.212781667755109	4	hcaEFCBD
hcaE	FALSE	-0.115554348498966	0.621044781155886	-0.616814732526891	0.301697131298185	-0.142976425678585	0.602167807188867	9	hcaEFCBD
hcaF	FALSE	0.0646254622224049	0.297059978406952	-0.550510412276238	0.201211077336109	0.235631908319955	0.376476748995326	5	hcaEFCBD
hcaR	FALSE	0.307132491608245	0.827867485773422	-0.447891978888328	0.105554643339149	0.185167371721412	0.926454739105855	2	hcaR
hcaT	FALSE	0.271368848648983	0.980549595801348	-0.284922552256454	0.841861991976052	-0.040131118312389	0.386291962894762	2	hcaT
hchA	FALSE	-0.0523904728900012	0.022862029830626	-0.308619178585472	0.414004413492454	0.1782462860718	0.912824700180777	3	hchA
hcp	FALSE	0.330989507757591	0.540977666982661	-0.510063741417792	0.404797608786145	-0.185402403263996	0.295623282413445	9	hcp-hcr
hcr	FALSE	0.793572602170528	0.469999082550833	-0.604852338260791	0.885762465684892	0.0354019397083971	0.319758268050761	6	hcp-hcr
hda	FALSE	-0.552986249219146	0	0.0296419832552782	0	0.106347155997538	0	1	hda
hdeB	FALSE	0.541949612941741	0	-0.419490486669401	0	0.226422160505719	0	1	hdeAB-yhiD
hdeD	FALSE	0.423808627715608	0	-0.283177422569694	0	0.260029478957213	0	1	hdeD
hdfR	FALSE	0.429341777252354	0.405348028429981	-0.700679301157765	0.088017795670324	-0.209808826738334	0.782369996964988	3	hdfR
hdhA	FALSE	0.253513474561815	0	-0.156514732407181	0	-0.100994294589647	0	1	hdhA
helD	FALSE	0.0869729488723492	0.619194276472817	-0.148577950654551	0.531129119022743	-0.0840299482611288	0.508964094030935	6	helD
hemA	TRUE	1.00250385218811	0.258873211053197	-0.638777453412886	0.214284014040056	1.42776830646762	0.118748001655489	4	hemA-prfA-prmC
hemB	TRUE	0.687188495395269	0.222039020762993	-0.324059725351634	0.134501103867364	0.381535887626595	0.405069342516411	4	hemB
hemC	TRUE	-0.376471186177915	0.706917597456159	-0.0876600874605205	0.781313495651598	-0.0601539205440105	0.296648004132691	5	hemCDXY
hemD	TRUE	0.472867687039981	0.269858990449853	-0.369280189834088	0.488385836360721	-0.0496923186471766	0.639928151852071	3	hemCDXY
hemE	FALSE	0.105822486345688	0.698541819393109	-0.559728274387252	0.407547784503803	-0.108367853769842	1.06979929979159	6	nudC-hemE-nfi
hemF	FALSE	0.45097759077076	0.193160930987236	-0.210031255358183	0.157803139688682	0.372543984804348	0.154473241437295	4	amiA-hemF
hemG	TRUE	0.505605282261179	0.634529765903614	-0.565960435596524	0.975198657092183	0.356395796461074	0.179582539708588	3	pepQ-yigZ-trkH-hemG
hemH	TRUE	0.149886493865875	0.620847655356973	-0.444071312152539	0.259115589341866	0.092098244373983	0.817647836823816	8	hemH
hemL	TRUE	0.686991474878665	0.23484667414161	-0.419945635074226	0.178322534312952	0.847515510297057	0.315233499930129	6	hemL
hemN	FALSE	0.203720016542608	0.497539369442456	-0.403738954514969	0.146770799376909	-0.175823916702763	0.365357662131562	7	hemN
hemX	FALSE	0.622684935298795	0.483450963959284	-0.569621325094498	0.212652389689577	0.153937267235824	0.807665811641865	9	hemCDXY
hemY	FALSE	-0.00507230451535501	0.769008935255391	-0.20583594404556	0.225565411649461	-0.17748807107347	0.511699228279854	7	hemCDXY
hepA	FALSE	0.0445983112571829	0.465483534963202	-0.414738650232272	0.260126009677097	0.131878905867086	0.660252247526083	14	hepA
hflC	FALSE	0.164656462119365	0.380782394580784	0.00956226995071482	0.40837565592216	0.0354584995181039	0.415472584220138	4	yjeF-tsaE-amiB-mutL-miaA-hfq-hflXKC
hflD	FALSE	1.7088660289497	0.168539888159983	-0.689567011052589	0.334612382521617	1.02623102898663	0.243466305016433	4	hflD-purB
hflK	FALSE	-0.0375575882153306	0.513416611187284	-0.228700046669523	0.326229522862655	-0.202830816000255	0.559263798699418	15	yjeF-tsaE-amiB-mutL-miaA-hfq-hflXKC
hflX	FALSE	0.192100729506883	0.705046313158255	-0.370730913717666	0.348875699159694	0.324344632221983	0.353259946521705	8	yjeF-tsaE-amiB-mutL-miaA-hfq-hflXKC
hicA	FALSE	0.476907973641069	0	-0.98712182710824	0	0.795744486044626	0	1	hicAB
hicB	FALSE	0.776669741569856	0	0.0650904451425171	0	-0.660196854185925	0	1	hicAB
higB	FALSE	0.452957641298032	0	-1.01071492606544	0	0.0970711890335337	0	1	higBA
hipA	FALSE	0.281000273865096	0.458791732225116	-0.445719343021073	0.25594899954791	0.0327123829627635	0.462491246617903	6	hipBA
hipB	FALSE	0.832045257663702	0	2.15097445075058	0	0.695640795406878	0	1	hipBA
hisA	FALSE	0.280852753031067	0.683106382046331	-0.989300744988843	0.0571393455804757	0.127015670094344	0.337648557121655	2	hisLGDCBHAFI
hisB	FALSE	0.328395097346986	0.260808449026426	-0.993191419589515	0.704987336979416	0.210338585695116	0.244750635796346	2	hisLGDCBHAFI
hisC	FALSE	0.436116517868003	0.641490571289078	-0.302376490936512	0.340475264562877	0.16798114332061	0.115111893838669	7	hisLGDCBHAFI
hisD	FALSE	0.0934159909950375	0.525339420994841	-0.241073823530144	0.159062230990326	-0.202492788932639	0.524281552646511	10	hisLGDCBHAFI
hisF	FALSE	0.600230823090581	0.461425427783023	-0.58105542811998	0.184757489210985	-0.0991279252044202	0.450621840358693	4	hisLGDCBHAFI
hisG	FALSE	0.444750844230355	0.216694276463317	-0.383633731622665	0.157146066273384	0.348768109749848	0.445821022747947	6	hisLGDCBHAFI
hisH	FALSE	-0.086971922455994	0.210172671835148	-0.127942357021192	1.12441408110349	-0.374209656869999	0.0445809070325776	3	hisLGDCBHAFI
hisI	FALSE	0.23406332171493	0.237326525000336	-0.725820093823767	0.246059809824088	0.248740176002291	0.690911118310067	2	hisLGDCBHAFI
hisJ	FALSE	-0.967465006044019	1.55201351739584	-0.208798856119454	0.0123359977450462	-0.524137149058657	1.69847980561893	2	argT-hisJQMP
hisM	FALSE	0.509495432006609	0.437010919087461	-0.44190122200973	0.174867638933104	0.128174926636253	0.498872838796286	4	argT-hisJQMP
hisP	FALSE	0.271541449199684	1.10968431348394	-0.254774894840543	0.436979930227825	0.0257701753425369	0.760867856981914	2	argT-hisJQMP
hisS	TRUE	-0.106935993355076	0.253979898274008	-0.926197640710144	0.266938520553078	-0.613479540223904	0.161220339461241	7	hisS
hlyE	FALSE	0.0655572321812017	0.00890724967605485	-0.894021016605301	0.595034191909543	0.366807896990461	0.260101334543249	3	hlyE
hmp	FALSE	-0.0281043649148986	0.329475049014967	-0.22037662946639	0.182122274479316	-0.382053419499957	0.145153647986928	2	hmp
hns	FALSE	0.829759996490224	0.23187102709432	-0.208998440624452	0.205501065926401	1.24071234404674	0.135687903339917	2	hns
hofB	FALSE	0.248877305689929	0.643537753949074	-0.662502724434464	0.680258412083647	0.0259683950403817	0.0622754516093535	6	ppdD-hofBC
hofC	FALSE	0.732116640688322	0	-0.338115279478107	0	0.271664169010587	0	1	ppdD-hofBC
hofM	FALSE	-0.156467566619767	0	0.0971531205618297	0	-0.0667004143198744	0	1	hofMNOP
hofN	FALSE	0.283096265496808	0.0821643416402424	-0.525062693829471	0.183094260879341	-0.109008739099913	0.91250200446067	2	hofMNOP
hofO	FALSE	0.27435008360442	0.000943484529237491	-0.677864984565295	1.04502651848098	0.129702916633381	0.235166431632955	2	hofMNOP
hofQ	FALSE	0.417391248390297	0.56667062706469	-0.576099815669109	0.372105838933609	0.0882173209578768	0.816187204246288	6	hofQ
hokB	FALSE	-0.480386569853541	0	-0.14460548747765	0	-0.909564835284234	0	1	hokB
hokE	FALSE	0.426930279595352	0	-0.719959941762956	0	0.385903319078748	0	1	hokE
holA	TRUE	-0.420833051272518	0.12325153546253	-0.553678702896197	0.108628529264933	-0.662838942048346	0.0027465683703447	2	leuS-lptE-holA-nadD-cobC
holC	FALSE	-0.85329861233607	0.00935033144497805	-0.781622223508386	0.609683794258279	-0.981280778269238	0.423124650754119	2	holC-valS
holD	FALSE	-1.21325258229609	0.287032379253292	-0.31526855417659	0.00175490690690962	-1.09854051561215	0.0604928277057408	2	holD-rimI-yjjG
holE	FALSE	0.208755396350199	0.033506360462397	-0.780254126608116	0.203115374863142	-0.0351625788944062	0.0997501212695226	2	holE
hpf	FALSE	1.10503734319891	0.263256690169309	-1.04945672877121	0.186059936736992	1.31059242685517	0.0513902782244869	2	yrbG-kdsDC-lptCAB-rpoN-hpf-ptsN-rapZ-npr
hpt	FALSE	-0.574963047260882	0.70543698233131	-0.940960324511975	0.173957462809273	-1.64961723499975	0.272358926300522	2	hpt
hrpA	FALSE	0.497708785314663	0.438017350674307	-0.31495938322781	0.299294671938427	-0.261790778203804	0.312793921816805	17	hrpA
hrpB	FALSE	0.42504981881804	0.413850924124101	-0.211631478034339	0.497325934075587	0.194644163124541	0.274441007649306	12	hrpB
hscA	FALSE	-0.351598313698778	0.640240404250587	-0.296148490871358	0.468301853214438	-1.34045749793083	0.469962075940292	7	hscBA-fdx-iscX
hscB	FALSE	-0.102083813348273	1.32680122357124	-0.160122948825415	0.398664716745227	-0.861600896461351	0.853399310094638	2	hscBA-fdx-iscX
hscC	FALSE	0.433611043639035	0.222559727211487	-0.517319082752647	0.172360730335305	0.0459295948990432	0.182128913133352	10	hscC
hsdM	FALSE	0.390783032393715	0.23959453056168	-0.201106690535873	0.108158387181452	0.0327931015472059	0.366665612045397	7	hsdRMS
hsdR	FALSE	0.250014236166798	0.456411812175678	-0.520778478297694	0.252816632418278	-0.0267682229308732	0.411337859995948	22	hsdRMS
hsdS	FALSE	0.0593817385006568	0.70981909876463	-0.93507053498262	0.511192721457143	0.188894686887603	0.453837990768421	6	hsdRMS
hslJ	FALSE	0.485236789471998	0.568524410590846	-0.579012096529498	0.197773934583531	0.110329466381281	0.298104331913648	2	hslJ
hslO	FALSE	0.683099633303645	0.293529321620549	-0.480237851842907	0.233540328704913	0.415364448135331	0.194555485621981	7	yrfG-hslRO
hslR	FALSE	0.840927501309248	0.189157722949324	-0.235060500329362	0.55703533715661	0.417517725534244	0.512333825396925	3	yrfG-hslRO
hslU	FALSE	0.198816545724391	0.429277822914033	-0.621466178888176	0.215040021363478	-0.460773567322152	0.541624705472394	10	hslVU
hslV	FALSE	0.82167245747514	0.743101285937036	-0.313410921067269	0.778070298163372	-0.098471662293083	0.0684102901986657	2	hslVU
hspQ	FALSE	0.677444577237247	0.620205050266858	-0.513457764378888	0.41319626767426	0.462767400321122	0.0466780717628381	3	hspQ
hsrA	FALSE	0.536621098148877	0.38560506408151	-0.958951371007539	0.472314859032544	0.00446370122705946	0.181021057553022	2	yieP-hsrA
htgA	FALSE	0.750436753613923	0.160443906489741	-0.44313834600445	0.523233467914231	0.155736246137276	0.470273857969112	5	htgA
htpG	FALSE	0.317158557195588	0.364777365483407	-0.678849253748901	0.401663057334362	0.916504910740332	0.269824802664991	7	htpG
htpX	FALSE	0.0910390942983101	0.645492361528482	-0.378102011068281	0.321942321446941	0.39625251385998	0.258827065749166	5	htpX
htrE	FALSE	0.392967922828575	0.592934535505512	-0.377258087677191	0.277973621351001	0.128524992285642	0.198552440246385	7	yadV-htrE
htrL	FALSE	0.658084202708855	0.357130454901196	-1.02590529075853	0.685636801081662	0.328811561318699	0.0984716614602961	3	htrL
hupA	FALSE	-0.515986033266828	0	-1.30958009786349	0	-0.632120927960889	0	1	hupA
hyaA	FALSE	0.056453002867113	0.477427301515815	-0.15227505505067	0.212345252169741	0.0429446285652946	0.548722827699153	12	hyaABCDEF
hyaB	FALSE	-0.0236950458786498	0.364316934591671	-0.0912220180715957	0.346044543050462	0.0384571030609874	0.232641614399828	9	hyaABCDEF
hyaC	FALSE	0.486243248246249	0.0542008453350303	-0.561579159630648	0.0841215769346194	0.391629598287129	0.195523671689403	4	hyaABCDEF
hyaD	FALSE	0.250428472347419	0.520638893155942	-0.303545096434058	0.116932219862557	-0.33787933051636	0.142031227595734	4	hyaABCDEF
hyaE	FALSE	0.316520900422361	0.41568088773197	-0.336160269926558	0.473109353301756	0.0398076662780068	0.243133975532004	4	hyaABCDEF
hyaF	FALSE	1.07933526682217	0.0199815600331694	-0.423304242417552	0.205805500187761	0.627173643514265	0.0315180493551725	3	hyaABCDEF
hybA	FALSE	0.633669730605237	0.517592163467481	-0.751054520591357	0.599608516807907	0.146219794090234	0.130881121918647	4	hybOABCDEFG
hybB	FALSE	0.193910758908127	1.07241876405688	-0.205092637959263	0.512031916464036	0.152442791154148	0.987331875720553	2	hybOABCDEFG
hybC	FALSE	0.30276971190547	0.336473610933541	-0.211812815793774	0.135454640660452	0.115192255677628	0.463213900897099	9	hybOABCDEFG
hybD	FALSE	0.117325615672841	0.535544972074604	-0.0199426986896168	0.1962575392973	0.0424436071908959	0.242314174713575	3	hybOABCDEFG
hybE	FALSE	0.239315674806083	0.307177286827181	-0.169126781527991	0.224813074117356	0.0365403836760331	0.318566580875763	4	hybOABCDEFG
hybF	FALSE	0.458240925816553	0	-0.51570252378007	0	-0.419855334348935	0	1	hybOABCDEFG
hybG	FALSE	-0.0297311547389749	0	-0.661649703127502	0	-0.210117117340416	0	1	hybOABCDEFG
hybO	FALSE	0.174097211272599	0.491501291029125	-0.191606965171859	0.210370644579339	0.332893863990183	0.294085028111417	8	hybOABCDEFG
hycA	FALSE	0.108751986339468	0	-0.126016732514399	0	0.018679878726939	0	1	hycABCDEFGHI
hycB	FALSE	0.0160489920986429	0.237078987290076	-0.215175470344774	0.271143343226736	-0.109393200168265	0.108851615923117	6	hycABCDEFGHI
hycC	FALSE	0.41553763699251	0.799053536776931	-0.636901000019336	0.200271929885719	0.15335880781168	0.329071034507294	5	hycABCDEFGHI
hycD	FALSE	-0.0824101070712827	0.547147338539556	-0.0521803389574756	0.18955356234696	0.0681004622758813	0.649816384115393	5	hycABCDEFGHI
hycE	FALSE	0.615737908942625	0.193000753885984	-0.37093323437171	0.463832734460347	0.00401585585857376	0.595910973933472	6	hycABCDEFGHI
hycF	FALSE	0.619982593853503	0.334360026134925	-0.545845585400934	0.613735432773483	0.192920765619083	0.171266081669684	3	hycABCDEFGHI
hycG	FALSE	0.406180874747468	0.470391016585009	-0.230574985231512	0.454713532146443	-0.191766216298468	0.175601290583999	5	hycABCDEFGHI
hycH	FALSE	-0.107377590909365	0.0571044237851881	-0.429368060742502	0.265229179673853	-0.387994605874812	0.0955503000548894	3	hycABCDEFGHI
hycI	FALSE	0.216719835309977	0	-0.970539795771985	0	0.0244937771023492	0	1	hycABCDEFGHI
hydN	FALSE	0.310341390338803	1.0764004882369	-0.994652690227173	0.23301753440816	-0.120088099537667	0.140323867442425	3	hydN-hypF
hyfA	FALSE	0.0252569109625415	0.128326873429076	-0.205477749322492	0.462618384935969	-0.0869917495694155	0.0645704353202907	5	hyfABCDEFGHIJR-focB
hyfB	FALSE	-0.063103165472266	0.209562727574069	-0.189351768956457	0.418814947649881	-0.299628098881468	0.352995524856694	8	hyfABCDEFGHIJR-focB
hyfC	FALSE	0.222961635004355	0.672297912390157	-0.465783840673597	0.225076713856689	-0.0728734552837939	0.513637474941896	7	hyfABCDEFGHIJR-focB
hyfD	FALSE	-0.0387415939074514	0.37144014009768	-0.439127040455375	0.184483657686789	-0.16369085210569	0.337929853695553	6	hyfABCDEFGHIJR-focB
hyfE	FALSE	0.362616094122958	0.19385905430216	-0.458059364041352	0.543529898763709	0.414429317081789	0.29939968439923	2	hyfABCDEFGHIJR-focB
hyfF	FALSE	0.136593180436359	0.708440540400727	-0.122511216179741	0.230511778665764	-0.220390352898753	0.273953132811292	6	hyfABCDEFGHIJR-focB
hyfG	FALSE	0.66132261670231	0.238164946535122	-0.38781986558817	0.275108119788463	0.321273974074703	0.231266334438785	13	hyfABCDEFGHIJR-focB
hyfH	FALSE	0.132514804515827	0.717273763237024	-0.308525179673452	0.087300807857279	-0.186783525299241	0.608728675434654	2	hyfABCDEFGHIJR-focB
hyfI	FALSE	0.21980796118453	0.136702151856677	-0.28960658443121	0.158693026018167	0.104180632381163	0.111800752746795	3	hyfABCDEFGHIJR-focB
hyfJ	FALSE	0.643903891842153	0.48259912741208	-0.328272470008532	0.247318683848098	0.160659718240962	0.159373861972481	4	hyfABCDEFGHIJR-focB
hyfR	FALSE	0.261765397198049	0.772981062320381	-0.428428655750047	0.520044787134929	0.00698095624068726	0.491303653584788	8	hyfABCDEFGHIJR-focB
hyi	FALSE	0.477172505105573	0.0182349437446802	-0.710338063592764	0.207243644788866	0.101419248397288	0.0660602722002515	2	gcl-hyi-glxR-ybbW-allB-ybbY-glxK
hypA	FALSE	0.212351484088379	0	-0.101052049091832	0	-0.0847896485323841	0	1	hypABCDE-fhlA
hypB	FALSE	0.431117857141235	0.420686905615801	-0.2681671175002	0.23554771823448	0.181392170562185	0.543471163104831	4	hypABCDE-fhlA
hypC	FALSE	-0.054522668775534	0	-0.828858623201592	0	-0.347038589274786	0	1	hypABCDE-fhlA
hypD	FALSE	0.708149477823188	0.190481576855672	-0.00392616025529063	0.413675105590386	-0.0131488753862712	0.455176528877478	2	hypABCDE-fhlA
hypE	FALSE	0.298501667741814	0.290248891155677	-0.580940496664073	0.563486413420046	-0.041351633145367	0.17456040623367	6	hypABCDE-fhlA
hypF	FALSE	0.458290680681159	0.327671885189687	-0.308398605551819	0.314250519378615	0.201571048061619	0.160776672372255	12	hydN-hypF
hypT	FALSE	0.862558009101416	0.09442242390908	-0.3537545386778	0.0978179799957491	0.530944248873531	0.345961558621722	5	hypT
hyuA	FALSE	0.365057791169012	0.392071000741896	-0.414822536302218	0.439056886939966	0.183568623935859	0.391988975916342	12	hyuA
iaaA	FALSE	0.112880959106257	0.380471924920976	-0.247725393258507	0.282527013333981	0.221565838713583	0.439245760421251	9	iaaA-gsiABCD
iadA	FALSE	-0.00308362302249812	0.338178983800815	-0.380797268947056	0.349617963740769	-0.0385539254324798	0.269179144296859	4	yjiHG-iadA
iap	FALSE	0.910703035009384	0.164714445663283	-0.625375574779784	0.550753642118552	0.458493728374858	0.377865063349322	5	iap
ibaG	FALSE	-0.202398921883712	0	1.07900660066589	0	-0.985917334208542	0	1	ibaG-murA
ibpA	FALSE	0.295721029121487	0.0220702980110735	-0.619840369233557	0.0354616292386148	0.298735707580018	0.0496008082311207	2	ibpAB
ibpB	FALSE	0.125196270899345	0.53494040214404	-0.0648644244640659	0.281297495569008	-0.0158756453564895	0.246351696716656	2	ibpAB
icd	FALSE	1.43647725831459	0.0540752437816954	-0.912240140868251	0.610002977786816	0.815306088449827	0.179216235452706	3	icd
iclR	FALSE	0.430717380589238	0.275946803151887	-0.35239442027732	0.391668690001941	-0.0865153453732582	0.264807939163932	6	iclR
idi	FALSE	0.737701894135295	0.359253101556937	-1.05891024451189	0.272359118861828	0.600868272524365	0.591262810284743	2	idi
idnD	FALSE	0.474018114821536	0.368830832885806	-0.24109345113214	0.21339459231702	0.0746584583283269	0.144795148305839	4	idnDOTR
idnK	FALSE	0.358822012032794	0	-0.844594463213242	0	0.678971370106073	0	1	idnK
idnO	FALSE	0.111612132756897	0.178085602939169	-0.605697763597345	0.0365985224361645	0.0725737557505524	0.247385726377484	4	idnDOTR
idnR	FALSE	0.428324502835015	1.08738991928188	-0.299118939176657	0.347660590634829	0.0338052793154775	0.431922254558972	2	idnDOTR
idnT	FALSE	0.423202875720849	0.36330982630928	-0.439181185797279	0.279964915196493	0.271145270886553	0.332931119380551	4	idnDOTR
ihfA	FALSE	0.926817573729048	0.190194857268857	-1.15205899806775	0.0518978205026719	0.051607583773882	0.398759056539765	3	thrS-infC-rpmI-rplT-pheMST-ihfA
ihfB	FALSE	0.435152644391117	0.164062858496575	-0.727500001305774	0.312736112908509	-0.0419447214621301	0.0325465996415419	3	cmk-rpsA-ihfB
ileS	TRUE	-0.00768048075536898	0.339249638673395	0.870648725664349	0.328973614336561	-0.441117924654093	0.300526255678625	14	ribF-ileS-lspA-fkpB-ispH
ileY	FALSE	0.15203863531433	0	-0.708269841184194	0	1.0861066227407	0	1	ileY
ilvA	FALSE	0.172425428883027	0.322527230408683	-0.383639851626964	0.201113119122577	-0.0632466446910633	0.157835134890216	13	ilvLXG_1G_2MEDA
ilvB	FALSE	0.396951340075313	0.315849368143327	-0.50834590633074	0.421857136068624	0.247925895963095	0.246045137883415	13	ivbL-ilvBN-uhpABC
ilvC	FALSE	0.0280238332008253	0.868678284735404	-0.397268084073221	0.387929192333337	-0.0687159847810426	0.47276544604502	5	ilvC
ilvD	FALSE	0.225655282127438	0.402198926417086	-0.455672886923773	0.236555723012408	-0.0265017118349037	0.117575301502652	9	ilvLXG_1G_2MEDA
ilvE	FALSE	0.516543515846526	0.725906631234693	-0.433235650939573	0.652129542539693	0.0619128291519787	0.451642496936047	5	ilvLXG_1G_2MEDA
ilvH	FALSE	0.00116097474943066	0	0.465492444806216	0	-0.296210739360996	0	1	ilvIH
ilvI	FALSE	0.390443355223812	0.261254211562167	-0.570810348726416	0.00703352837002562	0.0372929895627531	0.193713347109435	5	ilvIH
ilvM	FALSE	0.343327657838188	0.00648388679286179	-0.292949014383745	0.119042261117535	0.0713423891156033	0.489534653780868	3	ilvLXG_1G_2MEDA
ilvN	FALSE	-0.0121230030026681	0	-0.511854022149369	0	0.0339031604561266	0	1	ivbL-ilvBN-uhpABC
ilvY	FALSE	0.363367933684024	0.160346192563447	-0.325445830611643	0.488135262377526	0.143857654996075	0.105480260200434	4	ilvY
inaA	FALSE	0.622377279398204	0.197752035738304	-0.845936377062026	0.161354211297591	-0.422341008493214	0.0205033031873885	3	inaA
infB	TRUE	-0.5281968632879	0.501560843704355	-1.32336139406123	0.602997829980302	-0.759455823035686	0.392647046733643	9	metY-rimP-nusA-infB-rbfA-truB-rpsO-pnp
infC	TRUE	-0.64763113555891	0.263072092761106	-0.908734408118924	0.299725160286953	-0.660030843152588	0.205611042467523	4	thrS-infC-rpmI-rplT-pheMST-ihfA
insA-7	FALSE	0.225498884887822	0.0195709970628612	-0.415235765384197	0.955091304708475	0.153341265523842	0.143753077752844	2	insA-7
insG	FALSE	-0.0137785278893238	0.653873892876593	-0.468479090129405	0.106670392403038	-0.178247729665208	0.531174372493646	6	insG
insH-5	FALSE	0.171948273534942	0.387513992851782	-0.373599156123352	0.022987992453481	0.0954040601517928	0.017327372540316	3	insH-5
insH-6	FALSE	0.410061189103686	0.677885076063761	-0.433261405128758	0.781812836650352	-0.0153926905335937	0.27499250707993	2	insH-6
insN-1	FALSE	0.386966027664257	0.409510857960789	-0.631630431098635	0.467450238070326	-0.0828071916441716	0.333218393874018	2	insN-1I-1O-1
insO-1	FALSE	0.240956323507499	0.178382479569513	-1.10384780489343	0.272768517485262	0.220323214047011	0.733239589607875	4	insN-1I-1O-1
insO-2	FALSE	0.276337582173331	0.41427119720433	-0.369910652368376	0.344832325288058	0.0437095034122801	0.366257019561338	5	insO-2-yjhWV
intA	FALSE	0.0349318395136208	0.661846401662876	-0.568014588634637	0.184803940635891	0.108927407620178	0.344019118898295	6	intA
intB	FALSE	0.126413950348137	0.733362884258654	-0.268141634927161	0.376607914477706	-0.197118717032243	0.581703101246112	4	intB
intD	FALSE	0.553157879879561	0	-0.59457979568129	0	0.471626866908035	0	1	intD
intE	FALSE	0.577606691779128	0.272268877123389	-0.12820576861469	0.147170335022277	-0.309842689430324	0.236083611349634	3	ymfH-xisE-intE
intF	FALSE	0.269922455952837	0.771437659640085	-0.267501945706509	0.38379995972884	0.156153464203555	0.576375405612703	6	intF
intQ	FALSE	0.196642610251834	0.344534047827345	-0.589803884810997	0.139193530310203	-0.0363597685089099	0.0360890569211791	3	dicB-ydfDE-insD-intQ
intR	FALSE	-0.192312728197933	0.469256972259474	-0.535322987306015	1.18125793217807	-0.350550490868725	0.738153102681339	2	recET-ralR-ydaC-xisR-intR
intS	FALSE	0.172186313008641	0.507837699974871	-0.658456041418027	0.110469240638394	0.012611916608141	0.122266065011609	5	intS
intZ	FALSE	0.534710476173569	1.07188803511298	-0.451014361939535	0.335123134823989	-0.107123875278669	0.52513337371628	7	intZ
iraD	FALSE	-0.196846548404774	0	-0.970031305858728	0	-0.422289738805902	0	1	iraD
iraP	FALSE	0.643886859389938	0	-0.547184035258326	0	-0.873146518163204	0	1	iraP
iscR	FALSE	0.388145576621088	0.265758008011725	-0.451762391779379	0.252602772908089	-0.683364219082736	0.740581208408565	3	iscRSUA
iscS	FALSE	-0.551471228222852	0.652691576519801	-0.343051043066392	0.561629666180597	-1.31387951254202	0.68588394140687	9	iscRSUA
ispA	TRUE	1.01720317446186	0.0817079614728395	-0.443798115591603	0.223967622371453	-0.072404673105764	0.166889166303245	3	xseB-ispA-dxs-yajO
ispB	TRUE	0.162047992269486	0.731958608110868	-0.359759950696513	0.493349064512867	1.00308871282484	0.603923116094005	7	ispB
ispD	TRUE	0.581401152496623	0.146392801712207	-0.482923830352086	0.0371604213271518	0.104769571876733	0.86016343650413	2	ispDF
ispE	TRUE	1.06171274055091	0.426478517478487	-0.369372161191119	0.0702943222975064	0.082179318311953	0.255191976039796	2	lolB-ispE-prs
ispF	TRUE	0.671985950040025	0.163598713622284	-0.76888988705551	0.37750498089292	0.275010522304458	0.584787619513971	3	ispDF
ispG	TRUE	0.474082237431286	0	0.0659321442097795	0	-0.0767268401190278	0	1	ispG-sroE
ispH	TRUE	0.61366549320533	0	0.113856532346969	0	-0.315319277247877	0	1	ribF-ileS-lspA-fkpB-ispH
ispU	TRUE	-0.505475565898848	0	0.150476974712045	0	-0.476168209395806	0	1	ispU
isrB	FALSE	0.762473890407998	0	-0.807637295084597	0	0.509917128142864	0	1	isrB
isrC	FALSE	0.543546829824827	0	-0.635710202390033	0	0.631490871809382	0	1	isrC-flu
katE	FALSE	0.24443197238444	0.509262471475118	-0.408572148322364	0.288633312902033	0.0227258015408175	0.38310464381428	13	katE
katG	FALSE	0.210669874295093	0.640527527069308	-0.491212489910783	0.147156874720081	0.0973657842328668	0.321228087511597	11	katG
kbaY	FALSE	0.1854639048881	0.257870884588854	-0.37400125577302	0.0102323857901887	0.0384107753357658	0.02044853144442	3	agaS-kbaY-agaBCDI
kbaZ	FALSE	-0.0825156467146974	0.661174167557872	-0.109208439766866	0.152017141019979	-0.0364468277832133	0.23461658045571	8	kbaZ-agaVWA
kbl	FALSE	1.00416393134512	0.227301858133307	-0.713766921923092	0.346707869252577	0.31747695186364	0.358112953486046	5	kbl-tdh
kch	FALSE	-0.050444814227578	0.550213306648869	-0.16697100518116	0.168917883242375	-0.111576974474967	0.0962794141286323	3	kch
kdgK	FALSE	0.557125465650148	0.332380993441099	-0.0461099973456525	0.591396171928822	0.0503095664382885	0.154304295337402	8	kdgK
kdgR	FALSE	-0.796199837649719	0	-0.160009508083292	0	-1.01042807530915	0	1	kdgR
kdgT	FALSE	0.491144074620716	0.773716434761232	-0.452018980695364	0.254335365641581	-0.220794788858928	0.64608515450564	6	kdgT
kdpA	FALSE	0.187515531155298	0.649774091853289	-0.127585412547491	0.384569591433404	0.0565984243903625	0.35147817676799	8	kdpFABC
kdpB	FALSE	0.309876568630936	0.590528084538231	-0.375075993872241	0.593892113984608	-0.168076600280393	0.54843732058985	9	kdpFABC
kdpC	FALSE	0.0311233230472102	0.170135607109757	-0.397982988094623	0.490121517081027	-0.206838129927346	0.945493499378065	2	kdpFABC
kdpD	FALSE	0.170774661561586	0.771750177088842	-0.287575523386626	0.408353686580709	-0.0788227713430055	0.685839420462264	10	kdpDE
kdpE	FALSE	0.458664056326086	0.476561769853105	-0.218681911178734	0.235690698680747	0.164148196536416	0.0959953160988843	3	kdpDE
kdsA	TRUE	1.93467569525891	0.344234241037822	-0.451252796404557	0.311292226791541	1.0809107471479	0.871877340576349	4	ychQA-kdsA
kdsB	TRUE	1.63464595964171	0.447355264752915	-0.561246219268253	0.542703541935261	0.863412121498169	0.230070610625304	3	ycaR-kdsB
kdsC	FALSE	-0.572036671888291	1.40362303263886	-0.159840405860411	0.152457010137879	-0.756772811745274	1.61115298474924	2	yrbG-kdsDC-lptCAB-rpoN-hpf-ptsN-rapZ-npr
kdsD	FALSE	0.599045104760683	0.125084330971143	-0.278655199422503	0.803866421245321	0.572567631069082	0.25611637361811	5	yrbG-kdsDC-lptCAB-rpoN-hpf-ptsN-rapZ-npr
kduD	FALSE	0.910160102800641	0.305491236702751	-0.343123902651337	0.08998444971913	0.363829572627533	0.189355265934837	2	kduD
kduI	FALSE	0.57619558849006	0.156102647240377	-0.243020911877744	0.298660437237967	0.483055854981495	0.302056655117058	6	kduI
kefB	FALSE	0.593699530082876	0.1608751694406	-1.0558739426182	0.513651639386712	0.221534438229744	0.307361609536469	5	kefGB-yheV
kefC	FALSE	-0.0200405654738367	0.74858432045191	-0.243800936549433	0.703908879467168	-0.200983523258485	0.621745665401569	6	kefFC
kefF	FALSE	0.424150409087964	0.457591590629111	0.0802018875969788	0.10303669496403	-0.264734416910594	0.477888506750792	3	kefFC
kefG	FALSE	0.226351401716755	0.275234479085245	-0.8273094455559	0.0580408349408883	0.229896383692512	0.503725862095977	2	kefGB-yheV
kgtP	FALSE	0.854189656217461	0.268315114839379	-0.560567572605719	0.0849148176991248	0.11385790297959	0.264627134474202	4	kgtP
kptA	FALSE	0.380638832887591	0.374947833235499	-0.844903006768617	0.0139848533788434	0.320895558669831	0.528446149335976	4	kptA
kup	FALSE	0.280285920770177	0.739316537180731	-0.272455864490512	0.457848387330955	0.1273409916033	0.511632020286864	8	kup
lacI	FALSE	0.171638236472614	0.330609695230288	-0.400208613006527	0.43548476337983	-0.10816368493572	0.179937984560643	5	mhpR-lacI
lacY	FALSE	-0.0777750088687377	0.867649898133482	-0.402228357230534	0.300576657744458	-0.598095057995056	0.5719233640487	2	lacZYA
lacZ	FALSE	0.469784685768215	0.465688463500289	-0.428828501916431	0.55437537813236	0.137767875638311	0.242762180005127	23	lacZYA
lamB	FALSE	3.31622539047466	0.2541904530017	-0.57612462539259	0.40477234777516	-0.140355468454277	0.734164059390088	11	malK-lamB-malM
lapA	FALSE	0.534458409450455	0.594461667429243	-0.329344037199584	0.127645824590202	0.6361756736895	0.530160971530346	2	lapAB-pyrF-yciH
lapB	FALSE	0.466745234234958	0.16497147982002	-0.452330342075476	0.297693013877651	1.26868934362173	0.23219762414854	5	lapAB-pyrF-yciH
ldcA	FALSE	0.436886351755477	0.310831241743667	-0.45353702463631	0.438102976037359	0.322629763965292	0.442072059840657	3	ldcA
ldcC	FALSE	0.317269108633186	0.780372638728374	-0.649036396019168	0.594208724267109	-0.0126784193831967	0.59392657660037	7	ldcC
ldhA	FALSE	0.0800405155191997	0.410238123221124	-0.531335860364894	0.117545297329782	-0.111122914547503	0.418131700385411	3	ldhA
ldtA	FALSE	0.552621880757383	0.137201305098784	-0.530605668533411	0.0586547240993807	0.785873379931766	0.361551046033429	5	ldtA
ldtB	FALSE	0.0406833121397016	0.370152501223472	-0.0818549428593784	0.351399778814305	0.0385069981139015	0.294247332364525	13	ldtB
ldtC	FALSE	0.159956760178384	0.164108523898346	-0.390548682021823	0.332344404430871	-0.128431961371343	0.317326576060145	6	ldtC
ldtD	FALSE	0.408450895843095	0.481824532808368	-0.551024760715751	0.327562065424876	0.221610397742357	0.286321400778231	12	ldtD
ldtE	FALSE	0.334414016679492	0.328532662388439	-0.529805143506465	0.163313368428589	0.286109023974552	0.207786423554661	8	ldtE
lepA	FALSE	1.00356030919152	0.501671517193463	-0.0152120282412539	0.290995478667703	-0.436795248818702	0.304252311620181	9	lepAB
lepB	TRUE	1.04284984170201	0.219095079968964	0.0428387406453052	0.29844686431822	-0.372017052840732	0.367740012546787	7	lepAB
leuA	FALSE	0.370102386090437	0.613926848514766	-0.503344930567181	0.272424386517561	0.214703567408753	0.464570378253166	10	leuLABCD
leuB	FALSE	0.0266520728469708	0.598234341906237	-0.332358438273288	0.21918710991247	-0.142102589214539	0.413997151303588	8	leuLABCD
leuC	FALSE	0.134222112386735	0.35992723375722	-0.393432947924508	0.234852232572779	-0.143506327412116	0.497334843127759	10	leuLABCD
leuD	FALSE	0.133010114234258	0.17483618193304	-0.611444813367424	0.148638984133373	-0.359150376422793	0.431196516491158	5	leuLABCD
leuO	FALSE	0.601537837917383	0.527677915348792	-0.385484223406149	0.179761618169697	-0.448333281527773	0.727518604401579	2	leuO
leuS	TRUE	-0.192860385287803	0.570372456577126	-1.18905585442011	0.547955173433541	-0.519347207596928	0.534468976630609	13	leuS-lptE-holA-nadD-cobC
leuU	FALSE	-0.0289191582753311	0	-2.5873439379429	0	-0.551200400048789	0	1	secG-leuU
leuZ	FALSE	1.34988251507409	0.552871485894065	-0.364731465385366	0.0780257451217566	0.600176136159014	0.785169875592453	2	glyW-cysT-leuZ-3'ETS<sup><i>leuZ</i></sup>
lexA	TRUE	0.872748863291004	0.44606555874688	-0.386808779032614	1.17376662399282	-0.20197037553655	0.0319377868255346	3	lexA-dinF
lgoD	FALSE	-0.425305916507363	0.140910616915676	-0.275463403638341	0.128746879465005	-0.30253049534144	0.0190920603873231	3	lgoD
lgoR	FALSE	0.327050509765449	0.671792322108457	-0.484374759741007	0.683578084815918	0.227481444309088	0.492898572701929	4	lgoR
lgoT	FALSE	0.129784008387919	0.135516209715953	-0.224441333777567	0.110314316305945	-0.11229194921717	0.559577898833127	6	lgoT
lgt	TRUE	-0.891712631533558	0.31246275868836	0.650420784119161	0.310206005671863	-0.835761159821267	0.280594701554813	4	lgt-thyA
lhgO	FALSE	0.6156165051521	0.506164127084943	-0.460120261430862	0.0937107733691742	0.503374014094972	0.668296889337461	5	csiD-lhgO-gabDTP
lhr	FALSE	0.106168739415138	0.369606189509383	-0.25369738091628	0.436992423932361	0.0511276346725553	0.426947421111914	19	rnt-lhr
ligA	TRUE	-0.0653193249062772	0.673929575569767	-0.384531649145802	0.366198333721769	0.999823857158068	0.899155478309614	11	ligA-ypeB
ligB	FALSE	0.507822302482558	0.366337922378916	-0.35101670590822	0.507067262799762	0.266635216861118	0.258499734783579	5	ligB
lipA	FALSE	0.398097640661955	0.439617351108818	-0.3182667818042	0.365970341981104	0.106288227568263	0.238565818364278	7	lipA
lipB	FALSE	0.118435400725216	0.20872847374826	0.150701538344306	0.0998602460683264	-0.0589538095310729	0.210688333399351	4	ybeD-lipB
livF	FALSE	0.139508621354863	0.914325728092777	-0.3799893003774	0.34545750649591	-0.10811109280604	0.564055097212144	3	livKHMGF
livG	FALSE	0.364549044534134	0.47743692360301	-0.194828854847887	0.636771595634562	0.0778911207346209	0.324965052321625	4	livKHMGF
livH	FALSE	0.572305573367944	0.640797635527602	-0.611476972376306	0.730233594076333	0.269884142295811	0.776000303152035	8	livKHMGF
livJ	FALSE	0.250255561105064	0.0601944527558691	-0.733209031343288	0.535404824705313	-0.134902485508319	0.279413479767502	5	livJ
livK	FALSE	0.0785437863757478	0.516857298422324	-0.584251917930168	0.593989091508763	0.027715203022222	0.922463541403813	8	livKHMGF
livM	FALSE	0.545301774287134	0.681953920278705	-0.305219630648597	0.586301362927952	0.0371555483808238	0.31545354276449	10	livKHMGF
lldD	FALSE	0.556192760920304	0.418032006173991	-0.316303545989099	0.0958659788690456	0.0431251496492549	0.3605337096182	5	lldPRD
lldP	FALSE	0.295073809187964	0.350221764776503	-0.346392826991748	0.29926950403036	0.323948277394762	0.201109132072791	9	lldPRD
lldR	FALSE	0.155762391973766	0.459776275881761	-0.130772611195892	0.321139038007364	0.097599916106903	0.259058329955932	4	lldPRD
lnt	TRUE	1.12521475486043	0.182620368983639	0.105804997791363	0.361260757392003	0.0138563642888021	0.446329931234095	7	ybeZYX-lnt
loiP	FALSE	0.308328954989451	0	-0.377631769292357	0	0.560881894406795	0	1	loiP
lolB	TRUE	0.358667329622421	0.0357299240246489	0.4634867798646	0.228574889257717	-0.485116957668392	0.427063876940078	4	lolB-ispE-prs
lolC	TRUE	0.0825850320729364	0.354859434294228	0.856557915827205	0.0924777775878579	-0.606096915504326	0.357035306957558	2	lolCDE
lolD	TRUE	-0.446458620686081	0.16842549329197	1.05918122671947	0.158855958913151	-0.762294344181511	0.312383701673586	3	lolCDE
lolE	TRUE	0.00839445971992364	0.415888894327261	0.280315427330634	0.691010567173499	-0.498312280482189	0.551573377512047	6	lolCDE
lomR_1	FALSE	0.185425696461613	0	0.126939367791048	0	0.0182840001649438	0	1	ynaA-lomR_1
lomR_2	FALSE	-0.0450909091904935	0	-0.223800767829292	0	0.529913034736589	0	1	lomR_2-stfR-tfaR
lon	FALSE	0.540157979479585	0.467055883187018	-0.119568940381139	0.487526403558466	-0.163578490363016	0.592011540396471	12	clpPX-lon
lpcA	FALSE	2.19109164771292	0.391992983086636	-0.0440018594600843	0.0243138233989356	2.10192254973159	0.687676982781371	2	lpcA
lpd	FALSE	0.774714734519621	0.351693815224593	-0.986544481029349	0.584472571476871	-0.0244939545324904	0.130862249951455	4	pdhR-aceEF-lpd
lplA	FALSE	0.428163213548344	0.422957102940858	-0.453283981233959	0.482873619820534	0.0567036549274302	0.369908137512064	8	ytjB-lplA
lplT	FALSE	0.416514706546851	0.62465531480843	-0.311309730892783	0.25668320203971	-0.0983617617293457	0.678887058895843	5	aas-lplT
lpoA	FALSE	0.686870160406417	0.424045023243416	-0.313166634333691	0.206366697645486	0.352408489146661	0.7460619536124	12	lpoA
lpoB	FALSE	0.279639763555153	0.713385545890326	-0.5260341445569	0.118026765568729	0.268785562888747	0.223207386026472	5	hinT-ycfL-lpoB-thiK-nagZ-ycfP
lpp	FALSE	0.880859209791374	0	-1.17401417463194	0	0.792860499872358	0	1	lpp
lptA	TRUE	-0.505580557639574	0.13766004506134	0.323330403289475	0.194710201377174	0.279610003707251	0.647297081680311	3	yrbG-kdsDC-lptCAB-rpoN-hpf-ptsN-rapZ-npr
lptB	TRUE	0.597811023972165	0.721405465860379	-0.0941810137010124	0.481324610740808	0.744119685300745	1.00265375362923	2	yrbG-kdsDC-lptCAB-rpoN-hpf-ptsN-rapZ-npr
lptD	TRUE	1.21323037850928	0.118792296261802	-0.312049668827888	0.179827104265939	0.179934225797726	0.365573701719257	8	lptD-surA-pdxA-rsmA-apaGH
lptE	TRUE	-0.994296755144918	0.17506085478592	0.136168307169942	0.227463394445488	-0.731470343717706	0.223597494114391	2	leuS-lptE-holA-nadD-cobC
lptF	TRUE	0.714421120728244	0.0723033014506356	-0.305988282803411	0.412205569568345	0.683700111314256	0.603765163617174	3	lptFG
lptG	TRUE	0.206015028040959	0.233999948906343	-0.22546768026758	0.284848449404815	-0.0401830614677484	0.546383926841524	9	lptFG
lpxA	TRUE	-0.473215893698597	0	-0.240061739362074	0	0.379733510966134	0	1	bamA-skp-lpxD-fabZ-lpxAB-rnhB-dnaE
lpxB	TRUE	-0.039038077447421	0.499017900362872	-0.452198379738768	0.224030700068878	-0.2163972999382	0.219686032523784	3	bamA-skp-lpxD-fabZ-lpxAB-rnhB-dnaE
lpxC	TRUE	-0.252323554766124	0.697924863324946	-0.270575054938432	0.202448492830534	0.268952530435813	0.876815841627629	2	mraZ-rsmH-ftsLI-murEF-mraY-murD-ftsW-murGC-ddlB-ftsQAZ-lpxC
lpxD	TRUE	-0.114790909196946	0	0.0767870053035232	0	-0.608044344727012	0	1	bamA-skp-lpxD-fabZ-lpxAB-rnhB-dnaE
lpxH	TRUE	0.143370326103071	0	-0.768887164886581	0	-0.445180419381483	0	1	ppiB-lpxH
lpxK	TRUE	1.34450758070961	0.549346263751044	-0.288716193294256	0.231329589027218	1.05898663512747	0.353621034802331	9	ycaI-msbA-lpxK-ycaQ
lpxL	FALSE	1.46519988823263	0.179517883767464	-0.728081211372571	0.340231483955093	2.65878578536022	0.446657765059969	7	lpxL
lpxM	FALSE	0.871295349022478	0.0451151696115015	-0.565988391365679	0.410942411047604	2.42822740396411	0.0443288922578592	3	lpxM
lpxP	FALSE	0.0742257858525312	0.78882541791205	-0.720634890031454	0.279811224980813	0.0143694766212697	0.649584480600535	7	lpxP
lpxT	FALSE	0.455583314002845	0.103810339420767	-0.343458818339653	0.477940942827026	-0.249108801977028	0.392492669783845	3	yeiR-lpxT
lrhA	FALSE	0.610681179694605	0.405464410639389	-0.214685590927384	0.349173198105775	0.353638487198034	0.340560271250911	10	lrhA
lsrA	FALSE	0.396753154814091	0.373800438099996	-0.587295732841083	0.42203585404779	-0.103862032134151	0.277055465804359	6	lsrACDBFG-tam
lsrB	FALSE	0.558801094491944	0.0886640331865169	-0.290543975824111	0.268291504853067	0.144003081750417	0.664134992819858	3	lsrACDBFG-tam
lsrC	FALSE	0.747292653709316	0.725079081292709	-0.431756791216507	0.124799212700961	0.232402719655598	0.279958672400298	3	lsrACDBFG-tam
lsrD	FALSE	0.441625187700227	0.320390966786175	-0.0111150809816797	0.464196032786542	-0.424385090680508	0.0196750114416941	3	lsrACDBFG-tam
lsrF	FALSE	0.179536077027439	0.16957891807377	-0.243659759490905	0.18339871218722	0.0556265070469592	0.3656907440903	6	lsrACDBFG-tam
lsrG	FALSE	0.497640490910273	0	-0.797680073524826	0	0.476528657600179	0	1	lsrACDBFG-tam
lsrK	FALSE	0.691576651423517	0.346118291232375	-0.449975122534837	0.186360655983479	0.108091007865432	0.37096378296972	5	lsrRK
lsrR	FALSE	1.25578347995287	0.214638775483485	-0.659038863230921	0.181022318217847	0.575101787121221	0.0599071598586011	2	lsrRK
ltaE	FALSE	-0.395291237182911	0.353744324548468	0.00132077785775218	0.070780116495395	-0.388210147477551	0.451888301938016	3	poxB-ltaE-ybjT
luxS	FALSE	0.355509397443826	0.393794491707966	-0.635204863568681	0.167347663711286	-0.147347984072824	0.0468847532293159	2	luxS
lysA	FALSE	0.838463120070358	0.432224973757959	-0.256304280586964	0.277112138463798	0.0253307912008082	0.435242177669157	4	lysA
lysC	FALSE	0.610529799875433	0.138711716376163	-0.0173636340580566	0.383576878725417	0.125368131477426	0.236933726428965	7	lysC
lysP	FALSE	0.528069510087614	0.333129695402451	-0.714261806885971	0.169537879772227	-0.0270810092444681	0.178995717393808	8	lysP
lysR	FALSE	0.286157453493522	0.965894985443302	-0.66219404818042	0.141558010718033	0.108494227672075	0.724597084547237	4	lysR
lysS	FALSE	1.67680165001394	0.501432958339127	-0.622902391826781	0.867640418093046	0.654401848668782	0.246099692116896	6	xerD-dsbC-recJ-prfB-lysS
lysU	FALSE	0.593917911433248	0.514633594536702	-0.856640164393786	0.0675028985556079	0.382820877531454	0.568698225552434	7	lysU
lysZ	FALSE	0.296639974375042	0	-0.660328964187787	0	0.261791089135538	0	1	lysZ
lyxK	FALSE	0.238882081904781	0.145285629913095	-0.477207010189756	0.460321626548835	0.236857192418648	0.381737081455134	10	yiaKLMNO-lyxK-sgbHUE
maa	FALSE	0.351789431971265	0.111425445644422	-0.88500660295039	0.0497662715043728	0.155592480598996	0.101573699562629	2	maa
macA	FALSE	0.123065602300728	0.0234689784261244	-0.638459762163564	0.0600201402946568	0.315417253221227	0.510422378034317	3	macAB
macB	FALSE	0.619721838112792	0.303791116016745	-0.273925476988186	0.252765902872015	0.0852372715038204	0.76916342053709	10	macAB
maeA	FALSE	0.536037469159865	0.617681091623362	-0.49106331306901	0.463790355280152	0.0413568191316922	0.633645608892032	15	maeA
maeB	FALSE	0.170306514316426	0.536991295973701	-0.414469214177723	0.307634843502388	0.020951909488199	0.321687910507922	13	maeB
mak	FALSE	0.524678002006012	0.0837622513408438	-0.403639831728096	0.710767291430719	0.508662900710739	0.0753588317285663	2	mak
malE	FALSE	1.00823336072712	0.141102091363285	-0.259959985230086	0.283782822217425	0.0360325116755949	0.489261689709079	6	malEFG
malF	FALSE	0.726070613434279	0.380315379246011	-0.578046839719674	0.238263333420374	-0.498766033354247	0.416462586919584	5	malEFG
malG	FALSE	1.07212115777172	0.532557943704617	-0.529970315834008	0.221769222562003	0.136275902427696	0.265498849063372	3	malEFG
malI	FALSE	0.956183869440001	0.204488005068036	-0.549776057739321	0.884171655940409	0.228837774794347	0.232701415650574	3	malI
malK	FALSE	3.4339480758981	0.485206078048414	-0.372100193501774	0.325261416843443	-0.315327380988769	0.33321905508631	7	malK-lamB-malM
malM	FALSE	0.504824942426296	0.5661365679059	-0.486999090734825	0.156291870670425	-0.144119050554276	0.203218446055246	7	malK-lamB-malM
malP	FALSE	0.504418932993197	0.459389089677425	-0.476223916917723	0.121446016056323	0.150675076159725	1.03777803191816	5	malPQ
malQ	FALSE	-0.0355913629302257	0.789244500448192	-0.257057831797429	0.415606284025893	0.0711513634942121	0.685601017002127	13	malPQ
malS	FALSE	0.100516979232491	0.495999641049954	-0.209841441241521	0.595217975195371	-0.0325225651818292	0.415193995839025	7	malS
malT	FALSE	3.42551849885277	0.595364123446482	-0.301577574587063	0.408414772709387	-0.0742626173331433	0.52946227151564	13	malT
malX	FALSE	0.0238466085222151	0.111996670683409	-0.350911472201247	0.158004713491979	0.0130146218624626	0.137599385331294	4	malXY
malY	FALSE	0.24865541390411	0.245812643393154	-0.46467626145887	0.163632607667958	0.190406979319464	0.50130053191918	4	malXY
malZ	FALSE	0.44512165985325	0.490735539560169	-0.644944607562257	0.482488585067712	0.121855885441284	0.414214875522259	11	malZ
manA	FALSE	0.855938315284107	0.0368709937744067	-0.0157466002716765	0.0946679259876202	0.989092903855341	0.343847824532228	3	manA
manX	FALSE	0.780207298818108	0.387634909176784	-0.162836189013012	0.0341879276123675	-0.504704157154944	0.475034562615103	2	manXYZ
manY	FALSE	1.10556022690441	0.478878280203942	-0.597124477228488	0.591399363381676	0.216400296621619	0.697541201490767	4	manXYZ
manZ	FALSE	0.799038785582423	0.52674358624804	-0.439342423209174	0.267859241096165	-0.050547607894256	0.234493107557913	4	manXYZ
map	TRUE	-0.167892988138775	1.02906854560265	-0.502979217329799	0.217533204675135	-0.802262460372367	0.668003839255153	6	map-glnD-dapD
marA	FALSE	0.568116219793261	0.235135356972958	-0.285351803145346	0.0853332170471484	-0.0507967295789461	0.688034956218272	3	marRAB
marB	FALSE	-0.305433646938053	0.388602520762132	-0.257769369601941	0.216294207097019	-0.443973551883702	0.0390736662934194	2	marRAB
marC	FALSE	0.539584286138096	0.288865887883088	-0.292593120169754	0.0480512403377373	0.0698725541841799	0.26945014865172	3	marC
marR	FALSE	-0.244986150828084	0.62467288343548	-0.430261897513237	0.544541847083947	-0.443829604399922	0.776114128504057	2	marRAB
mazE	TRUE	0.326689939302852	0.699895112931711	-0.309953382562965	0.579663658879696	0.150752892809577	0.537519305657506	3	relA-mazEFG
mazF	FALSE	0.340227239192087	0.218804781880598	-0.679916266034904	0.720074825169959	0.475864522602937	0.130585518545719	2	relA-mazEFG
mazG	FALSE	0.53719463121799	0.490084763427859	-0.537302557844792	0.0998748776535464	0.134439001602334	0.194694573260705	2	relA-mazEFG
mcaS	FALSE	-0.775177331303239	0	-0.00747476802238349	0	-0.820033727906092	0	1	mcaS
mcbA	FALSE	0.88533114272973	0	-0.649309206415094	0	0.547885306383862	0	1	mcbA
mcbR	FALSE	0.295724022543307	0	-1.48082582477963	0	-0.381424310633331	0	1	mcbR
mcrA	FALSE	0.598556425800766	0	-0.990703916598176	0	0.597624183149129	0	1	mcrA
mcrB	FALSE	0.288678892329703	0.293696277338031	-0.496034466936144	0.197070358059852	0.292702810190537	0.309036596382102	5	mcrBC
mdaB	FALSE	-0.41797215667175	0	0.0438457736529342	0	-0.451083108703613	0	1	mdaB
mdh	FALSE	-0.156503723496017	0.434184092976339	-0.134838808071329	0.338270655549291	-0.223935936196147	0.266194593678171	2	mdh
mdlA	FALSE	0.0802851900043959	0.45255737579333	-0.312659648675009	0.238531627258782	-0.242652952023189	0.222712221404177	8	mdlAB
mdlB	FALSE	0.0783136555627459	0.472105673895416	-0.0335352899744024	0.311266331323911	0.084321802136062	0.286038651670609	7	mdlAB
mdtA	FALSE	0.439766956470771	0.203224679596453	-0.458131010986087	0.530438866242031	0.0831629590758839	0.328828005605514	10	mdtABCD-baeSR
mdtB	FALSE	0.295165996127401	0.454373923461787	-0.205679473867846	0.416172360949237	0.0686948406445805	0.295421836604107	24	mdtABCD-baeSR
mdtC	FALSE	0.424093033773715	0.566687869669063	-0.323220055709461	0.3466658993962	0.119519930291773	0.437106180361919	17	mdtABCD-baeSR
mdtD	FALSE	0.472000601602128	0.580211636573385	-0.614420459482052	0.682832202572815	0.290816059061142	0.344023409878126	6	mdtABCD-baeSR
mdtE	FALSE	0.630869606020464	0.49758285701746	-0.692978125058982	0.271362852285599	0.0802373824930589	0.101988165211298	8	gadE-mdtEF
mdtF	FALSE	0.444898416298166	0.432360535362488	-0.473414565834807	0.436906323159791	0.0123654964860032	0.622435234090094	15	gadE-mdtEF
mdtG	FALSE	0.558783014704163	0.328788386112814	-0.563970734915727	0.446611212076782	0.152891581198147	0.0982351991069826	9	mdtG
mdtH	FALSE	0.0676826322383201	0.626161605480849	-0.47590665591085	0.225891330154282	-0.104247879389786	0.265944716510831	6	mdtH
mdtI	FALSE	0.150417183588413	0.485560047888135	-0.193624536152047	0.385845102906191	-0.299072333775579	0.136062462359072	2	mdtJI
mdtJ	FALSE	0.499278400161116	0	-0.858895652152379	0	-0.0507955042772213	0	1	mdtJI
mdtK	FALSE	0.445192228009227	0.525883028647012	-0.394504677636601	0.622590364687111	0.589693988663394	0.183343771613409	8	mdtK
mdtL	FALSE	0.589208700833936	0.487118668613065	-0.413332864079444	0.144811173569234	0.0354772184535612	0.58084500619768	7	mdtL
mdtM	FALSE	0.27104773510145	0.298927110882247	-0.456249959355473	0.581171765925387	0.135435073682918	0.315989507578804	5	mdtM-yjiN
mdtN	FALSE	-0.421504877939306	0.239627031433092	-0.0249611869430442	0.821879796635263	-0.0365323976684327	0.436004915093539	2	mdtNOP
mdtO	FALSE	0.478560070030763	0.34314675877528	-0.333323624886677	0.27896520165538	0.173955545777282	0.240640038880294	11	mdtNOP
mdtP	FALSE	0.367046124922391	0.167630310752727	-0.463473169495749	0.326941180058314	0.103285874378307	0.285994615817947	7	mdtNOP
mdtQ	FALSE	0.468991084652872	0.410266462572951	-0.37345862144852	0.409260096503036	0.214777137975449	0.804167468738344	6	mdtQ
melA	FALSE	0.136455685603744	0.642957865406621	-0.603521652469738	0.2288494503494	-0.053641746032412	0.18598158885798	6	melAB
melB	FALSE	0.125431322762951	0.0167103339844195	-0.331674398821658	0.248694490534486	0.1716718941022	0.326026440600482	3	melAB
melR	FALSE	0.153963353288725	0.513344097221491	-0.14524119486415	0.277224660074006	-0.204177496051058	1.09563444255751	6	melR
menA	FALSE	0.641553874673131	0.899393873856144	-0.441281824568763	0.463944787930671	0.766481114514914	0.938314168186004	2	menA-rraA
menB	FALSE	0.323007993317428	0.817056317256268	-0.294001628701027	0.579310327961245	0.187723478113661	0.396540413597084	10	menFDHBCE
menC	FALSE	0.1088436222979	0	-0.827715652527937	0	0.0080518444389806	0	1	menFDHBCE
menD	FALSE	0.502277587552385	0.514705030252133	-0.444174394487214	0.619664470389467	0.149007064929805	0.100685747394469	7	menFDHBCE
menE	FALSE	0.960760329531927	0.372559734064734	-0.547205798220108	0.323861534889185	0.390954646378462	0.120917178567709	3	menFDHBCE
menF	FALSE	0.083647454444955	0.370243995782799	-0.375432432067415	0.134045935737342	0.191900287348106	0.477977223777958	6	menFDHBCE
menH	FALSE	0.585530461211598	0	-1.1393586860822	0	0.651686309785145	0	1	menFDHBCE
menI	FALSE	1.07200733795691	0	-0.91410107687094	0	0.160745815043353	0	1	ydiJ-menI-ydiH
mepA	FALSE	0.205295674682661	0.191191091763731	-0.0805470189519669	0.0876946288610443	-0.191100901429885	0.280571265353895	4	prmB-aroC-mepA-yfcA-epmC-yfcL
mepH	FALSE	0.778792868980562	1.34434611766219	-0.481613663295963	0.380346536219048	0.0459688914944502	0.0829685154666489	2	mepH
mepM	FALSE	0.328713733452295	0.552132217978343	-0.359734935340702	0.219698256200749	0.218745622015091	0.599821326739158	8	mepM
metA	FALSE	0.584860408279295	1.1403415168764	-0.419652804403423	0.45365337214023	-0.0136495280402961	0.741565544411381	7	metA
metB	FALSE	0.489619199528432	0.476161080542292	-0.428742147442215	0.184553252173806	0.274761108488266	0.445470825647051	6	metBL
metC	FALSE	0.453496516636643	0.272731059593751	-0.316993885872018	0.320529078141359	0.186548515374975	0.0576093075464717	4	metC
metE	FALSE	0.192030553334841	0.799904828322644	-0.236577579719768	0.328359135178716	0.0989650156738008	0.59751043653774	12	metE
metF	FALSE	0.831794119027256	0.600340347770037	-0.713990099328708	0.375148113372929	0.300443721685381	0.377910943827556	5	metF
metG	TRUE	0.599446075538918	0.99672180635445	-0.802141352616934	0.268435126949529	-0.118632186634001	0.520516708994946	7	metG
metH	FALSE	0.014554429935631	0.661843265099616	-0.418221100915431	0.519114926672102	-0.158995509838974	0.273988923683663	21	metH
metI	FALSE	-0.422415722420227	0	-0.3161590364853	0	-0.299636687450245	0	1	metNIQ
metJ	FALSE	0.468702724865028	1.07935761919181	-0.418491495294902	0.213424948773574	-0.216044940202497	0.429916549284477	2	metJ
metK	TRUE	0.197757368820401	0.557973776401827	-0.131519529137594	0.269795271871027	-0.666309422046941	0.281001770294906	6	metK
metL	FALSE	0.378217126431856	0.798489306123476	-0.523367771424353	0.170937251386864	0.214371469760198	0.553186874397083	7	metBL
metN	FALSE	0.739818040952396	0.186924099259347	-0.491941122872324	0.16936099011625	0.55127934931316	0.132225559331835	5	metNIQ
metQ	FALSE	0.774363373651801	0.245353232936734	-0.409645098222842	0.509615645990834	0.346167032413607	0.623596341032522	7	metNIQ
metR	FALSE	0.460635885288758	0.517637835848438	-0.379273733393812	0.402820066266288	0.034211462361726	0.504680491071786	8	metR
mfd	FALSE	0.522246530534602	0.334238711294121	-0.658830403459905	0.286284722312483	0.125566179603826	0.612925210099789	17	mfd
mglA	FALSE	-0.182511460616009	1.12288517527933	-0.556375550037153	0.500395173958537	-0.0799847411072162	0.510452694832385	8	mglBAC
mglB	FALSE	0.246670993893426	0.368233219467939	-0.233985124377382	0.583882148262009	0.0550122904040669	0.162005691014277	3	mglBAC
mglC	FALSE	0.217691743582713	0	-0.071407298258961	0	0.651646598258315	0	1	mglBAC
mgsA	FALSE	0.366590276031496	0.0757759420960033	-0.102227159007276	0.0959228622752736	0.0888265110075421	0.134189500918994	4	mgsA
mgtA	FALSE	0.559488968615631	0.42170812995252	-0.758290353619439	0.395184997689794	0.130467263765571	0.29532599181136	10	mgtLA
mgtL	FALSE	1.02230862274021	0	-0.0847075834755115	0	0.8487487897358	0	1	mgtLA
mhpA	FALSE	0.334078450945148	0.570828619426936	-0.085851898769387	0.445187821842032	0.0526583327864663	0.423877104732878	11	mhpABCDFE
mhpB	FALSE	0.419321935034252	0.26292161853561	-0.345161507587448	0.396932831642772	0.122762230586861	0.249623075092237	7	mhpABCDFE
mhpC	FALSE	-0.0147431215077919	0.602695456403086	-0.241790319391194	0.399943905590211	0.0429535221179188	0.580820732495416	2	mhpABCDFE
mhpD	FALSE	-0.0227045253676131	0.570992925111999	-0.217157812240043	0.0846754014686732	0.0876161002297513	0.214455117426595	5	mhpABCDFE
mhpE	FALSE	0.281140746845402	0.292841761277639	-0.303122569345893	0.124148091922949	-0.116282356131226	0.243237428489826	4	mhpABCDFE
mhpF	FALSE	0.565412822617284	0.829804291384128	-0.327002197396489	0.244509460889465	0.111871387597646	0.756078626141261	7	mhpABCDFE
mhpR	FALSE	0.349588722382869	0.296571203051233	-0.610408250318404	0.0971066059212709	0.374300889840834	0.131969389549475	3	mhpR-lacI
mhpT	FALSE	0.472173594066796	0.311601761205543	-0.838094644688034	0.234442771155547	0.481381635103992	0.80928145204918	7	mhpT
miaA	FALSE	0.310876668722364	0.28874051895072	-0.36647319280997	0.165797777759823	-0.250784328101968	0.476079676486061	4	yjeF-tsaE-amiB-mutL-miaA-hfq-hflXKC
miaB	FALSE	0.103955449308632	0.613932842331002	-0.981851682153455	0.315579013746218	-0.0849236631897941	0.508461342923293	8	miaB
micC	FALSE	0.410181022818383	0	-0.797311375141893	0	0.26217789508654	0	1	micC
minC	FALSE	0.630142509650922	0.145323872103896	-0.180519839587243	0.41011272856322	0.199972638487859	0.439333511411038	2	minCDE
minD	TRUE	-0.412845239291586	0	-0.16990467839437	0	0.0278813238044979	0	1	minCDE
mioC	FALSE	0.463123333425513	1.66325288188316	-0.650214834326276	0.0530823629296973	-0.108122666035216	0.447350050009564	2	asnC-mioC-mnmG-rsmG
mipA	FALSE	-0.0956872521932038	0.142525266014465	-0.508987023272398	0.467967699816655	-0.366233928937423	0.0659478129686022	3	mipA
mlaA	FALSE	0.48559921089586	0.427993771924869	-0.158890744049466	0.106627843624141	-0.0508108376887732	0.126278084224233	5	mlaA
mlaC	FALSE	0.473167416424721	0.451673402673367	-0.302774560770815	0.323480905256099	0.159361200460435	0.290692172034134	9	mlaFEDCB
mlaD	FALSE	1.02507728465759	0.310269018701008	-0.661588902553737	0.327702048492398	0.0973670218340322	0.0974519210169128	2	mlaFEDCB
mlaE	FALSE	0.855650943677504	0.0703868200841131	-0.155602054503163	0.0772304688867733	-0.003670944040618	0.0936608060414294	3	mlaFEDCB
mlaF	FALSE	0.403479919045991	0.00731716893283064	-0.241363441799813	0.101801264136039	0.155374071847607	0.104899837457467	3	mlaFEDCB
mlc	FALSE	0.234178361466757	0.192836770265594	-0.792017171345753	0.434516019266585	0.17106524492994	0.531990017126204	4	mlc-ynfK
mliC	FALSE	0.409947778862443	0	0.0984346752233793	0	0.183118012979981	0	1	mliC
mlrA	FALSE	0.2981205416017	0.423401716530821	-0.334500225783763	0.521874548031505	0.467024015609968	0.217086868545908	4	mlrA
mltA	FALSE	-0.340380327612842	0.483559948628683	-0.54517212225975	0.00307629642672099	-0.150290788345522	0.290914932423749	3	mltA
mltB	FALSE	0.196823344887139	0.379659479602596	-0.00586283446115407	0.392256372766353	-0.141354744421391	0.127387148964125	5	mltB
mltC	FALSE	-0.029784049307076	0.51257569870769	-0.230025788333733	0.231052480702701	0.168029373183311	0.146178433762348	5	mutY-yggX-mltC-nupG
mltD	FALSE	0.272172300053704	0.259154577875695	-0.407677483428391	0.218174580582152	-0.127129348749349	0.101756159584553	7	mltD
mltF	FALSE	0.0287847606534342	0.454578278484766	-0.205750168615493	0.214899830784189	-0.0893280287523162	0.197377308409909	7	mltF
mltG	FALSE	-0.216640414596672	0.768072674393267	-0.167000591826204	0.563769709181902	-0.374479033918104	0.264871295068224	3	pabC-mltG-tmk-holB-ycfH
mmuM	FALSE	0.297857419140891	0.424436136413355	-0.564134786378148	0.172979108733602	0.00255422823127943	0.231338800934348	7	mmuPM
mmuP	FALSE	0.0606225836958184	0.226779432586255	-0.174997682037658	0.0296919984746929	-0.134137076891116	0.173708807186023	5	mmuPM
mnaT	FALSE	0.0910539102865909	0.20543447104444	-0.8237732823583	0.0514323098480439	-0.0470633376581804	0.346421816533977	4	mnaT-ydcZ
mngA	FALSE	0.457721265018483	0.156844473518154	-0.597656986338046	0.238552981900729	-0.035830381168911	0.306600454168302	6	mngAB
mngB	FALSE	0.241625300319573	0.195711472539831	-0.350199951545631	0.497932293340799	0.347832525041305	0.265549452737216	11	mngAB
mngR	FALSE	0.103558960106624	0.902120094813053	-0.268799454870861	0.237011606501917	-0.177477883088146	0.944622241867448	2	mngR
mnmA	FALSE	1.52925616399939	0.356933105767068	-0.615427349774462	0.971419394547847	0.515289980295434	0.149757365470416	6	mnmA
mnmC	FALSE	0.270068741843836	0.780130765941158	-0.522817341570409	0.412845617580881	0.398880902315309	0.308208657452911	6	mnmC
mnmE	FALSE	0.283244336672005	0.654120737427485	-0.258590800617157	0.3733676402715	0.0647822292765975	0.432666083984108	11	mnmE
mnmG	FALSE	0.294226854153089	0.288637749781694	-0.411247196538953	0.410000631934723	-0.0228249789516953	0.272421801441049	4	asnC-mioC-mnmG-rsmG
mntH	FALSE	0.167552625289019	0.595315464014279	-0.171287782846511	0.20327282726734	0.548272573293852	0.421373550398922	2	mntH
mntP	FALSE	0.39134977627797	0.389793771044423	-0.147436399476477	0.0196259719084951	0.09374913008678	0.161720053685211	3	mntP
mntR	FALSE	0.367461057571249	0.120895115350437	-0.664947731840455	0.00878972146112864	-0.0937534998583255	0.334614819632243	2	mntR-ybiR
moaA	FALSE	0.598881502413858	0.516928693290273	-0.486718494817048	0.14511431281201	0.246164503194526	0.745045886979922	5	moaABCDE
moaB	FALSE	0.543846977266244	0.0720447530385647	-0.226005923705205	0.213075957718811	-0.0524500058101266	0.200543390359955	3	moaABCDE
moaC	FALSE	0.471622641894208	0.311758522677783	-0.32703981097003	0.213370619104825	0.507982498885645	0.0422143474726632	4	moaABCDE
moaD	FALSE	0.124374624440704	0	-0.579204777461436	0	-0.0532813351546872	0	1	moaABCDE
moaE	FALSE	0.612925839541913	0.718046439748575	-0.226759138647477	0.0435441419982664	-0.1921904172358	0.555915814437154	2	moaABCDE
mobA	FALSE	0.373931657411156	0.375475826316809	-0.0975301356425175	0.117685926611956	-0.270471151839575	0.193789180879948	2	mobAB
mobB	FALSE	-0.230742267766392	0.415622053657603	-0.579240434140644	0.241968767213625	-0.173822160512021	0.240140508177318	2	mobAB
mocA	FALSE	0.640113756840288	0.976950309761113	-0.453255476116467	0.762293475274724	0.183449477547385	0.160205690413966	3	mocA
modA	FALSE	0.130897549117722	0.623983473749173	-0.700983627224092	0.113067615302959	-0.115260320793848	0.743452347426954	3	modABC
modB	FALSE	-0.0634153944507355	0	-0.913279297749835	0	0.356902939316038	0	1	modABC
modC	FALSE	0.188628335909699	0.305683386802125	-0.380366653080352	0.251115489330764	0.192381049930716	0.182847862442405	5	modABC
modE	FALSE	-0.296487572109587	0	-0.878558729872267	0	-0.160504423404744	0	1	modEF
modF	FALSE	0.0931746543270024	0.836431620608723	-0.593219290105166	0.247881838274904	-0.282317018665359	0.674750467043288	8	modEF
moeA	FALSE	0.234052440703034	0.364145517931384	-0.359002328442616	0.353783782820093	-0.553162699577511	0.184816835812029	5	moeAB
moeB	FALSE	0.205819405567518	0.551354243846016	-0.123463001296252	0.414694716208244	0.169802883402542	0.358254465435979	6	moeAB
mog	FALSE	-0.22380306185058	0.230173953443554	0.0231998745162284	0.224514222750625	-0.30237509410513	0.229863319023852	2	mog
motA	FALSE	0.417630547588846	0.143949349113952	-0.367419545351987	0.273979089638049	0.144961477030834	0.00516812871244629	3	motAB-cheAW
motB	FALSE	0.503810789123574	0.403904960772717	-0.444264590678344	0.462073535688524	0.27450340231925	0.373632643085211	10	motAB-cheAW
mpaA	FALSE	0.626498854825261	0.85089052302418	-0.56846213555037	0.298814318608936	0.231372864100729	0.278682341905223	6	ycjY-ymjDC-mpaA
mpl	FALSE	0.382392337668387	0.387248666563894	-0.49576967065118	0.219359408049265	0.216489623563756	0.112739568075591	4	mpl
mppA	FALSE	0.153044040184096	0.923171232684471	-0.592403936698802	0.516013472469404	-0.146193383599813	0.655657638570433	5	mppA
mprA	FALSE	1.71206498938006	0	-0.26414027771628	0	-0.0462693879730866	0	1	mprA-emrAB
mqo	FALSE	0.424916933966918	0.204904117771331	-0.125787720466197	0.234519708629919	0.207976402319073	0.157655576145597	6	mqo
mraY	TRUE	-1.15495667189864	0.653915874736413	0.343002670334402	0.40252592665499	-1.2170664408137	0.0814290875726209	2	mraZ-rsmH-ftsLI-murEF-mraY-murD-ftsW-murGC-ddlB-ftsQAZ-lpxC
mrcA	FALSE	0.178339702254396	0.686535889555303	-0.487183204611956	0.374955966479393	-0.262070134528769	0.330598321637589	7	mrcA
mrcB	FALSE	0.31446781438465	0.723333812808811	-0.0183943404373976	0.319971076570224	-0.281545345730281	0.746395392509096	13	mrcB
mrdA	TRUE	0.398123064505758	0.493900112855155	-0.375818480879817	0.350770371858365	0.315812875613993	0.264504773800974	5	rsfS-rlmH-mrdAB-rlpA
mrdB	TRUE	-0.431467072358489	0.851516332932704	0.0224373377696176	0.299534201945626	0.0707103666684973	0.229637416377577	2	rsfS-rlmH-mrdAB-rlpA
mreB	TRUE	0.136944261355326	0.36126204272696	-0.0888708899536927	0.237505782913939	0.07251435191662	1.22854896677733	3	mreBCD
mreC	TRUE	-0.356183847720486	0.655983189497529	0.489747651319348	0.474697449605858	-0.854847429592261	0.311841223478031	4	mreBCD
mreD	TRUE	-0.75286074845289	0.0955889331953653	0.0912884404280753	0.564804812529835	-0.548750355868597	1.10473528161116	3	mreBCD
mrp	FALSE	0.305076329418558	0.381080149220321	-0.20991572324089	0.248844059120089	-0.0636732840689629	0.403190121600486	9	mrp
mrr	FALSE	0.157550136927758	0.563256895351861	0.13295932909791	0.158424068043044	-0.12886319454722	0.541928008057472	3	mrr
msbA	TRUE	-0.280427696066748	0.328338441585721	-1.22567556500007	0.616656805686346	0.468920613464914	0.282317300073567	2	ycaI-msbA-lpxK-ycaQ
mscK	FALSE	0.338037745777464	0.434050047717941	-0.27877325749615	0.414855856662615	-0.0117027894895528	0.447775705157222	16	mscK
mscM	FALSE	0.507211969922231	0.240177952856246	-0.321224278528443	0.264824646407287	0.147627900599188	0.360370242223388	12	psd-mscM
mscS	FALSE	0.0898267973428538	0.00988736912552469	-0.583241337716547	1.17423454777224	-0.0442545945627957	0.0174042673367955	3	mscS
msrA	FALSE	-0.00218535169998698	0.337455054767091	-0.580439761980943	0.320631435716998	-0.17484070257023	0.214910078326343	5	msrA
msrB	FALSE	0.482091068718206	0.234424271861516	-0.48778341501509	0.125462207459996	-0.0366440209612963	0.00614380190490812	3	msrB
msrC	FALSE	0.421098693656506	0	-0.871586489184269	0	0.198413724984501	0	1	msrC
msyB	FALSE	0.259977094853049	0.0129170635308544	-0.719994734207688	0.433904330104185	0.131370012270665	0.242841438760004	2	msyB
mtfA	FALSE	1.29884314589392	0.62407022056394	-0.49534864673817	0.313839726727964	-0.0286654890293252	0.592320995715192	3	mtfA
mtgA	FALSE	1.54357739397822	0	-0.517123421481019	0	0.526644223504337	0	1	elbB-mtgA
mtlA	FALSE	0.546339237204501	0.429198742036729	-0.634750851660682	0.632275145589788	0.0434527016202987	0.308246876294011	12	mtlADR
mtlD	FALSE	0.535775957912522	0.542576301410525	-0.328858065659462	0.559359269837476	0.0245747305325375	0.475885917281068	4	mtlADR
mtlR	FALSE	0.40772126930398	0	-0.646435754099881	0	0.016099185584303	0	1	mtlADR
mtn	FALSE	0.423300091223802	0.26787393662552	-0.537607031524388	0.156513480002831	0.288174404046697	0.269673953609309	4	mtn-btuF-yadS
mtr	FALSE	0.115399812314221	0.0819997865816937	-0.2651798275089	0.131505431336752	-0.281516026943567	0.371581005962643	5	mtr
mukB	TRUE	0.87701413150951	0.303220961025471	-0.223982129189093	0.588587143672943	0.717501471609626	0.236292143785098	16	cmoM-mukFEB
mukE	TRUE	0.86986046745228	0	-0.043333220223261	0	0.692322553817861	0	1	cmoM-mukFEB
mukF	TRUE	0.591865106123487	0.427328311057035	0.0111161671899333	0.45405132290896	0.589076444358239	0.187109589951097	6	cmoM-mukFEB
murA	TRUE	-1.29717947013493	0.440564958046099	0.628402189004296	0.595331113299546	-1.10447601360857	0.610890830583297	8	ibaG-murA
murB	TRUE	-0.818120815714074	0.113703629859975	0.455498779899314	0.00566209668912	-1.58998663452118	0.191831067558735	3	murB-birA
murC	TRUE	-1.34020043108076	0.481556175667954	0.531309538780677	0.105005416972834	-1.28548770406553	0.764360423982342	6	mraZ-rsmH-ftsLI-murEF-mraY-murD-ftsW-murGC-ddlB-ftsQAZ-lpxC
murD	TRUE	-0.776383453808629	1.11551718852374	0.54126357020269	0.85705609475091	-1.09731095900049	0.664520342417222	4	mraZ-rsmH-ftsLI-murEF-mraY-murD-ftsW-murGC-ddlB-ftsQAZ-lpxC
murE	TRUE	-0.914567793999755	0.722038196429353	0.440347788357061	0.602801534806965	-1.35220667274671	0.651240098949879	6	mraZ-rsmH-ftsLI-murEF-mraY-murD-ftsW-murGC-ddlB-ftsQAZ-lpxC
murF	TRUE	-0.952966595144427	0.419912192925277	0.199456679528895	0.602241281686142	-0.96858776235877	0.466692430547972	11	mraZ-rsmH-ftsLI-murEF-mraY-murD-ftsW-murGC-ddlB-ftsQAZ-lpxC
murG	TRUE	-0.991371560644979	0.360541485939595	0.00852347358477803	0.55996626759646	-1.37576557468067	0.0699036268434447	3	mraZ-rsmH-ftsLI-murEF-mraY-murD-ftsW-murGC-ddlB-ftsQAZ-lpxC
murI	TRUE	-0.174033156078879	0.006490101785226	0.777698339273926	0.16984699891022	-1.48197358775921	0.542241529093586	2	btuB-murI
murJ	TRUE	1.08907693576548	0.313597299051756	-0.560149318739848	0.494570056853091	0.202204356400865	0.778996161786098	5	murJ
murP	FALSE	0.535416908888408	0.467279791059588	-0.329501986462203	0.186495747247151	0.22893541004088	0.758607318654068	14	murQP-yfeW
murQ	FALSE	0.404993830465519	0.598160967406892	-0.239724777145778	0.372813598102849	0.319148273734735	0.443076524903285	8	murQP-yfeW
murR	FALSE	0.648425021611291	0.18516450527309	-0.664198202168458	0.157808231646913	0.160988763317278	0.0647903022199435	3	murR
mutH	FALSE	-0.311359178970122	0.1512149139885	-0.482450241701605	0.252123569432775	-0.0425019381567912	0.241341193959262	3	mutH
mutL	FALSE	0.399557484457276	1.06884326470647	-0.341954392410484	0.354117798245674	-0.178252733281593	0.502113682974909	11	yjeF-tsaE-amiB-mutL-miaA-hfq-hflXKC
mutM	FALSE	0.468407236498096	0.36142924430048	-0.591143413153666	0.25226186900102	0.553884428361809	0.433158036538578	3	yicR-rpmBG-mutM
mutS	FALSE	0.403625845998225	0.471543399092695	-0.666930019761997	0.287663397679778	0.199959631525987	0.185579306315035	10	mutS
mutT	FALSE	0.76951273367656	0.0838266224138072	-0.306885218335531	0.881210293789019	0.710123858125971	0.062419212230521	2	secMA-mutT
mutY	FALSE	-0.143296236174303	0.261123057573887	-0.218752460158586	0.372729115934771	-0.327834145349892	0.220778440110547	8	mutY-yggX-mltC-nupG
mzrA	FALSE	0.676865351630229	0.117621473595124	-0.201020832664256	0.103490813921218	0.341216230210863	0.50319509706696	2	yqjA-mzrA
nac	FALSE	0.522665989374979	0.271298885660901	-0.0968389717811824	0.18794871956745	0.278983673360943	0.343745909353246	3	nac
nadA	FALSE	0.719359052232173	0.545123696711979	-0.251885506913118	0.207106103666799	-0.0844652945849194	0.301757415514802	7	nadA-pnuC
nadB	FALSE	0.3067502049616	0.454769899065315	-0.16855653378587	0.314206558526936	0.237129801900375	0.242640513911206	12	nadB
nadC	FALSE	0.514468171440639	0.17272539744641	-0.462181829086636	0.381235162800961	0.0498035632493818	0.153057276708629	3	nadC
nadD	TRUE	1.51889158724093	0.00284392638209529	0.15776579902656	0.521944243584663	1.16029916142369	0.338579035923902	2	leuS-lptE-holA-nadD-cobC
nadE	TRUE	0.728834489129569	0.217277681657836	-0.0902946839900434	0.151642336734981	0.659293530972927	0.152675318843741	7	nadE
nadK	TRUE	0.0555695874432357	0.437142939955521	-0.160031368716042	0.759446430609745	-0.381211050531744	0.165614805131696	4	nadK
nadR	FALSE	-0.126455542967158	0.385279568528885	-0.273409430031419	0.158413883508425	-0.600532987553509	0.216546036387908	9	serB-radA-nadR
nagA	FALSE	0.343282225430063	0.306102709874513	-0.435598687278976	0.386995868749279	0.0214829066062435	0.169219938075116	7	nagBAC-umpH
nagB	FALSE	0.586568340926906	0.0198865433170688	0.0279100137176116	0.226676416549384	0.304008020710646	0.692384960184759	2	nagBAC-umpH
nagC	FALSE	-0.194025989604553	1.17427706127151	-0.184930233651884	0.348509098263126	-0.477205701508078	1.40817065954287	2	nagBAC-umpH
nagE	FALSE	0.129924735453059	0.302722686454327	-0.380853015060676	0.388248250623377	-0.0232461625581123	0.491326094337821	8	nagE
nagK	FALSE	0.0887683596199396	0.872318094032058	-0.474662610145555	0.45720891868339	0.0492777419539738	0.427224620246823	4	nagK-cobB
nagZ	FALSE	-0.209918606154948	0	0.085707616579986	0	0.0657311883093865	0	1	hinT-ycfL-lpoB-thiK-nagZ-ycfP
nanA	FALSE	-0.117475792793682	0.712290351273521	-0.40540773963436	0.195074896891474	-0.163938676261259	0.564239381911346	6	nanATEK-yhcH
nanC	FALSE	0.380223963654919	0.224157999895102	-0.648910648085257	0.457617839199894	-0.292731863953437	0.33615425325012	6	nanCMS
nanE	FALSE	0.714083400943955	0.746848923747698	-0.801801464381512	0.118111644721417	0.157200573006059	1.47661246191168	2	nanATEK-yhcH
nanM	FALSE	0.853811194510069	0.688067319556125	0.0634669755794007	0.00198588663677669	0.165822485521084	0.135196498920915	2	nanCMS
nanR	FALSE	-0.182842320579876	0.391004796293815	-0.736987074918267	0.583711040679932	-0.289734190364356	0.138097724648155	6	nanR
nanT	FALSE	0.473145345638586	0.329088507891795	-0.696886342494666	0.336250718918204	0.299160510974334	0.516949691771473	7	nanATEK-yhcH
napA	FALSE	0.216468403787108	0.533168588403412	-0.591202051554817	0.406615987462956	-0.0264598921177269	0.416132298097397	15	napFDAGHBC-ccmABCDEFGH
napB	FALSE	-0.525409254135173	0.363550139933168	-0.138121125664076	0.160431852004397	-0.524420100497331	1.54326785826182	5	napFDAGHBC-ccmABCDEFGH
napC	FALSE	-0.00564834319118214	0.022660020953751	-0.0503603951937989	0.283109466811005	0.0527395923822477	0.228421590363737	2	napFDAGHBC-ccmABCDEFGH
napF	FALSE	0.315987855754629	0.173241787824621	-0.194488055728259	0.230247265762157	-0.114458339502135	0.199794390050015	3	napFDAGHBC-ccmABCDEFGH
napG	FALSE	0.0735308380232172	0.18621911751577	-0.548789973250251	0.34830035422653	-0.257772103860176	0.197256788227922	6	napFDAGHBC-ccmABCDEFGH
napH	FALSE	0.443871047970897	0.159232608312916	-0.240431525398553	0.389588345008721	0.378816276631801	0.124084068451118	5	napFDAGHBC-ccmABCDEFGH
narG	FALSE	0.116825862295452	0.54491851399617	-0.446596177495779	0.503868974701122	-0.0893188351679212	0.405616289674639	18	narGHJI
narH	FALSE	0.0480845778779758	0.49214944466778	-0.838975412773535	0.864241858333575	-0.15853370965323	0.323268605528816	5	narGHJI
narI	FALSE	0.660761317399402	0.0510250924880501	-0.831944821231456	0.193543541819905	0.787638019877081	0.000493223516675483	3	narGHJI
narJ	FALSE	-0.0694294266839166	0.174188754750065	-0.306688036358974	0.0992191895236509	-0.115015381138766	0.199121521710595	4	narGHJI
narK	FALSE	0.338783710763893	0.137316336551416	-0.387250209710611	0.187881259221597	0.0679720853656422	0.275270932232359	5	narK
narL	FALSE	-0.0739640179473051	0.490846020928665	-0.387373933851469	0.285735732908859	0.0535554182983026	0.390550833608066	9	narXL
narP	FALSE	0.90358067591856	0.622740547153222	-0.245960735635368	0.0459301827828724	0.253647856040496	0.293579673941916	3	narP
narQ	FALSE	0.89302635676511	0.5411953334414	-0.545526330191872	0.265175692651544	0.375718964800931	0.542441880372779	10	narQ
narU	FALSE	0.826672295745949	0.253230671908742	-0.201584630297032	0.274714464864746	-0.22410557435213	0.639696036170056	3	narU
narV	FALSE	0.585771948995128	0.426134068588834	-0.696879061433793	0.552300914525872	-0.322407025187415	0.810843368090808	2	narZYWV
narX	FALSE	0.264867561673263	0.207311090402703	-0.309086213546178	0.285695610152164	-0.307436733866638	0.171004566035989	6	narXL
narY	FALSE	-0.0791575255633073	0.491236178004819	-0.146386615232129	0.373310074428933	-0.253389447774442	0.611762125243522	8	narZYWV
narZ	FALSE	0.0806568535192636	0.646031989647133	-0.38599578996767	0.381339896205593	-0.0888802731328059	0.590495664527569	17	narZYWV
ndh	FALSE	0.231482375367808	0.328049695413123	-0.909589355315193	0.156998113017373	0.296227588604315	0.199832535166881	5	ndh
ndk	FALSE	0.815607789284696	0.166046354177457	-0.127417616102209	0.183977751898845	0.539877291810933	0.361003827274741	4	ndk
nei	FALSE	-0.0404529079001316	0.068668526641439	-0.411128314253916	0.330883511636607	-0.365305486478693	0.144517683914697	3	ybgIJKL-nei
nemA	FALSE	0.498450797604332	0.178343780583899	-0.478870862479937	0.333999616892563	0.316682414025901	0.275694078864414	6	nemRA-gloA
nemR	FALSE	0.64466512782016	0	-0.334911640811945	0	0.393991235358285	0	1	nemRA-gloA
nepI	FALSE	0.318140317908665	0.250552418105076	-0.661632474204208	0.0490751939933887	0.108161899060975	0.41832920855729	4	nepI
nfi	FALSE	0.546549745534801	0.211891253552777	-0.607192961274561	0.662841579910984	0.13114429287034	0.266047634221214	6	nudC-hemE-nfi
nfo	FALSE	0.128721663606201	0.367998744046099	-0.240897378789101	0.469631679473835	-0.0389892491150209	0.195830667267282	3	nfo
nfrA	FALSE	-0.0271299251791274	0.607149098238205	-0.479324426788929	0.217001986907537	-0.108463642157488	0.317789156654961	15	nfrBA
nfrB	FALSE	0.152776413493032	0.5202069506269	-0.320586281107062	0.360481332735303	0.205529039064681	0.560516937024604	13	nfrBA
nfsB	FALSE	0.809433898109419	0.0512949201685323	-0.697002019270564	0.200064977622795	0.56414549786111	0.0502407468839332	3	nfsB
nfuA	FALSE	0.120691288229411	0.481279787164066	-0.28937131112334	0.279430321317203	-0.309462719278498	0.358238033025544	7	gntX-nfuA
nhaA	FALSE	-0.254596470111637	0.748993583925096	-0.587021936328836	0.484208463285765	-0.39288630858178	0.157370118998771	3	nhaAR
nhaB	FALSE	0.00574382112063426	0.580926716912306	-0.106358913906394	0.435493890395466	0.250523005592853	0.54633409015129	9	nhaB
nhaR	FALSE	-0.0170085009807286	0.335930220542481	-0.867996552007345	0.637246443085031	-0.305921099165158	0.587097908392104	2	nhaAR
nikA	FALSE	0.376520738181108	0.267107305165039	-0.445728066778652	0.398549554723458	0.0274664841000177	0.317730040058703	13	nikABCDER
nikB	FALSE	0.31828457849518	0.296795582586239	-0.561302393346356	0.266278530422814	0.0487340855683383	0.178522102084758	5	nikABCDER
nikC	FALSE	0.715188949838112	0.674948821753104	-0.297559771925979	0.337773323043565	0.447813076393282	0.490545409071178	5	nikABCDER
nikD	FALSE	0.236206042718612	0.396955950834212	-0.301044519950703	0.208227744768608	0.120450763278013	0.50186725282071	5	nikABCDER
nikE	FALSE	-0.0280404928703584	0.528975390942946	-0.254251571453269	0.187240286920814	0.00559439169005921	0.307874645068227	8	nikABCDER
nikR	FALSE	0.0929449103380372	0.458092345093744	0.237195770854303	0.0908211069972457	-0.00749061743823239	0.741294992376344	3	nikABCDER
ninE	FALSE	-0.236922609966955	0	0.246768409995713	0	-0.557415056486632	0	1	ybcN-ninE-ybcO-rusA-ylcG
nirB	FALSE	0.610750699247132	0.190241121485484	-0.511344174446975	0.38487701354266	0.283420419013113	0.752694726069619	13	nirBDC-cysG
nirC	FALSE	0.222955144729258	0.844553249732398	-0.145425542982358	0.0259561007547225	-0.268326227247838	1.00031151508057	3	nirBDC-cysG
nirD	FALSE	1.81028378225818	0	-1.18673622676294	0	1.20951468635178	0	1	nirBDC-cysG
nlpA	FALSE	0.622883226111634	0.740410587002175	-0.146848492196796	0.0943550834128462	0.0491380478113568	0.731476663051114	2	nlpA
nlpC	FALSE	1.02267203146225	0.0683744548528098	-0.446952273450464	0.24319054074922	0.311262574024833	0.0491017282786288	2	nlpC
nlpD	FALSE	0.438616859597175	0.288002732560981	-0.215725043840383	0.32819878396596	0.0266184773949694	0.318828543541633	8	nlpD-rpoS
nlpE	FALSE	-0.0619552837658887	0.662606166187146	-0.281993678811506	0.114613512394615	-0.201081197109461	0.125131996698785	3	yaeQ-arfB-nlpE
nlpI	FALSE	1.37749245980166	0.349110439790399	-0.63263121954815	0.175265127971013	1.54704324652714	0.657289455836298	6	nlpI
nmpC	FALSE	0.35103731536018	0.107343346518796	-0.584362472700512	0.178415933861988	-0.0393858433940393	0.145466242257374	2	nmpC
norR	FALSE	0.425323549271408	0.328249340936174	-0.887512880981467	0.447695072095931	-0.00698418809485585	0.45805002230049	2	norR
norV	FALSE	0.877141859321278	0.316350792966656	-0.444871430092154	0.342181989195732	0.3596658941558	0.141641096284184	4	norVW
norW	FALSE	-0.0157604071741955	0.60385202278579	-0.492091421937505	0.061172878556834	-0.155009614752874	0.996567327170213	6	norVW
npr	FALSE	0.476042915936766	0.109081501115813	-0.695517955368042	0.063655259055741	-0.0516947410574215	0.152527831727455	3	yrbG-kdsDC-lptCAB-rpoN-hpf-ptsN-rapZ-npr
nrdA	TRUE	-0.671671183218743	0.397083831733887	0.208170553215834	0.816468537831701	-0.031775661950559	0.688003294930896	7	nrdAB-yfaE
nrdB	TRUE	-0.972929203543074	0.379693907009784	0.259277449830897	0.792453614534602	-0.480997791744387	0.846232404308289	2	nrdAB-yfaE
nrdD	FALSE	0.434829665003625	0.450736948300469	-0.336370433582476	0.36905311819937	0.312793972855447	0.365808182786612	14	nrdDG
nrdE	FALSE	0.0194263365524742	0.833142780519276	-0.437990480961935	0.606772080361904	-0.693231018617372	0.31616157294724	4	nrdHIEF
nrdF	FALSE	-0.324505184220507	0.542380871443588	-0.487342563322738	0.295915779820724	-0.222542372047997	0.323380941257267	4	nrdHIEF
nrdG	FALSE	0.262589821817292	0.3522556116682	-0.143099166038794	0.738631333076062	-0.328285133521587	0.258005067961906	3	nrdDG
nrdH	FALSE	0.0591519662780315	0.220816068251422	0.0186961989151208	0.128534326628687	0.0544940366169629	0.228558173159178	2	nrdHIEF
nrdI	FALSE	0.486577042985848	0.0294159544559609	-0.786415606757977	0.452238874102588	0.427421847045864	0.0554595289326791	2	nrdHIEF
nrdR	FALSE	1.7251739341622	0	-0.553599977674643	0	1.28764211874094	0	1	nrdR-ribDE-nusB-thiL-pgpA
nrfA	FALSE	-0.00959225223920866	0.849709743116487	-0.10633223618507	0.301426618571578	-0.135076024377948	0.518530619553361	6	nrfABCDEFG
nrfB	FALSE	0.363859950730895	0.0297706190679086	-0.251957533877247	0.00864514125306654	0.253259872476427	0.216495667408111	2	nrfABCDEFG
nrfC	FALSE	0.0977467407222481	0.199693470000395	-0.776738426055287	0.546042737808867	0.382680850549858	0.385439979561128	4	nrfABCDEFG
nrfD	FALSE	0.212917531304448	0.236863785218867	-0.311666589199137	0.425497960342668	-0.147163135123775	0.367167986998605	5	nrfABCDEFG
nrfE	FALSE	0.176365285749683	0.181705537837011	-0.687410069807762	0.629618474651336	-0.132492881470638	0.574259499185662	9	nrfABCDEFG
nrfF	FALSE	0.314620483074892	0	0.201231537741513	0	-0.849894713243049	0	1	nrfABCDEFG
nrfG	FALSE	0.243603020341779	0.179322549697982	-0.518504607704673	0.107819857554442	0.522115490223644	0.105228681422987	2	nrfABCDEFG
nsrR	FALSE	1.06801963253575	0	-0.335620080659774	0	0.645381127058642	0	1	nsrR-rnr-rlmB-yjfIJ
nth	FALSE	0.0962747001936032	0.619002748251728	-0.155853688877304	0.375001293036691	0.095477774915554	0.666693248537501	3	ydgK-rsxABCDGE-nth
nudB	FALSE	0.666975167152879	0	-0.544721200932498	0	0.22842584904465	0	1	nudB-yebC-ruvC
nudC	FALSE	0.648412563000925	0.360688882293582	-0.763135347185992	0.288893319012628	0.39863413420975	0.161659165661879	4	nudC-hemE-nfi
nudE	FALSE	0.01083641353038	0.158694513822719	-0.452596458812399	0.122146469313322	-0.236745019578986	0.211541803515093	3	nudE
nudF	FALSE	0.0881589174279883	0.113369485156547	-0.167736404986665	0.139621203011524	0.146786636988395	0.08829732341205	4	nudF-yqiB-cpdA-yqiA-parE
nudG	FALSE	0.122470781229319	0.125052731423146	-0.395625723078163	0.478601601802881	0.132664389554949	0.0259452019023771	2	nudG
nudJ	FALSE	-0.0688662854233949	0	-1.05182792838909	0	-0.309964441810988	0	1	rluE-nudJ
nudK	FALSE	0.608664549002523	0	-0.224425149352458	0	-0.330269730316914	0	1	nudK
nudL	FALSE	0.734747420404707	0.129033751900036	-0.670878553688494	0.325799512210165	0.122396709440472	0.721094394364487	4	pabB-nudL
nuoB	FALSE	0.602073819744166	0.344451217834059	-0.148782038576597	0.183351364078778	0.343045457478231	0.273132176586386	6	nuoABCEFGHIJKLMN
nuoC	FALSE	0.442309314508922	0.425600783633239	-0.619262502144366	0.279820648686045	0.16069049036172	0.326720631074852	10	nuoABCEFGHIJKLMN
nuoE	FALSE	0.489457078516621	0.175408210738929	-0.718844258438741	0.534504570460851	0.157869256329259	0.224626120222548	4	nuoABCEFGHIJKLMN
nuoF	FALSE	0.468468024865112	0.210805116264286	-0.45450903771101	0.387842887527429	0.0410458328371411	0.23017222804054	15	nuoABCEFGHIJKLMN
nuoG	FALSE	0.507965297047887	0.300315441175205	-0.337922440488038	0.465803825784658	0.24325979723696	0.316956390479439	15	nuoABCEFGHIJKLMN
nuoH	FALSE	0.120503502440475	0.512600206667847	-0.159382979559729	0.0442005173876472	0.15975900201502	0.461105101593129	4	nuoABCEFGHIJKLMN
nuoI	FALSE	0.641598439040027	0.903415705712896	-0.503071532955082	0.480457953151415	0.316747145496544	0.273325743693993	5	nuoABCEFGHIJKLMN
nuoJ	FALSE	0.678040789892281	0	-0.596091421592472	0	0.342659776760965	0	1	nuoABCEFGHIJKLMN
nuoK	FALSE	-0.391883406681495	0	-0.459334033847055	0	-0.309276991985479	0	1	nuoABCEFGHIJKLMN
nuoL	FALSE	0.214928244026939	0.559793502397826	-0.28258683795156	0.336938877864377	0.00214559213718704	0.359277103744462	10	nuoABCEFGHIJKLMN
nuoM	FALSE	0.411849348115565	0.507643440787735	-0.877582344631395	0.374830301930307	0.0867299476530564	0.0506132493733327	7	nuoABCEFGHIJKLMN
nuoN	FALSE	0.467936029691486	0.287757459082446	-0.612899016972415	0.191796083976859	0.400844860707765	0.393504884783219	11	nuoABCEFGHIJKLMN
nupC	FALSE	0.205516907462879	0.331223178011182	-0.387072054468725	0.159561747237535	-0.415814065280238	0.450119137950142	4	nupC
nupG	FALSE	0.0241604425669446	0.395559095706598	-0.639803868826612	0.718407418714337	-0.0494060761091469	0.554586499714345	7	mutY-yggX-mltC-nupG
nusA	TRUE	-0.811398071141194	0.186778135708761	-0.743677163272853	0.22471537592595	-0.560282254096843	0.150455946127929	5	metY-rimP-nusA-infB-rbfA-truB-rpsO-pnp
nusB	FALSE	0.842574657011518	0.710645215212124	-0.419525689348858	0.385214365521848	-0.622517879970671	0.570575833871702	5	nrdR-ribDE-nusB-thiL-pgpA
nusG	TRUE	-1.00749961468193	0.240346871374416	0.201130081552949	0.616440053575475	-0.350028918594717	0.19225962976255	6	secE-nusG
obgE	TRUE	0.103215882306243	0.108759515841976	-0.78888633146807	0.365009507175856	-1.42654537188825	1.42045395654053	2	rplU-rpmA-yhbE-obgE
ogt	FALSE	-0.720227692321733	0	-0.488640589302811	0	-1.09285115618698	0	1	abgABT-ogt
ompA	FALSE	0.49244910445212	0.710629774211932	-0.638501600256822	0.368728168275561	-0.0441049963066602	0.406755343194574	9	ompA
ompC	FALSE	0.381754600354049	0.648718942160443	6.55219779417702	1.13455474258142	-0.0639210914625297	0.457565388600081	8	ompC
ompF	FALSE	-0.249317262411933	0	-0.232190819728165	0	-0.213199048486315	0	1	ompF
ompG	FALSE	0.221585527441761	0.233581552060121	-0.0468506559798811	0.278346008226614	-0.0460745536917527	0.450096545640751	3	ompG
ompL	FALSE	0.111003187794413	0.422887890206919	-0.303236644161915	0.0054517251846093	-0.230402521605368	0.230383087984483	3	ompL
ompN	FALSE	0.602120200666437	0.188464624612766	-0.396415646459106	0.222902268318193	-0.0669100603675947	0.328789940124248	4	ydbK-ompN
ompR	FALSE	0.296781220156955	0.552446548434517	6.04445054386144	1.0668879987815	-0.113401553868818	0.452032015015063	6	ompR-envZ
ompT	FALSE	0.275172240439481	0.247946630140174	-0.478445789098051	0.709449219007329	0.102471480208555	0.388805252711663	4	envY-ompT
ompW	FALSE	0.311421142613299	0.636675079256778	-0.242262674942544	0.2131793601257	0.104290772036726	0.53379132235488	4	ompW
ompX	FALSE	0.413114129169913	0.273778766649532	-0.600999441430915	0.682060130302792	-0.023195332585139	0.227052630945117	2	ompX
opgB	FALSE	0.0555570342215285	1.36642422071164	-0.582269328913348	0.168919812089039	-0.0529737662629568	0.735011083702424	5	opgB
opgC	FALSE	-0.611373925717751	0	-0.265464414857337	0	-1.3378626418994	0	1	opgC
opgD	FALSE	0.172878979016877	0.319279764495064	-0.420748737114115	0.200538267789771	0.156653167731331	0.15925411491189	4	opgD
opgE	FALSE	0.453338884055392	0.257323539349621	-0.297133471779122	0.146028653370476	0.311062379405037	0.79020515717965	4	opgE
opgG	FALSE	0.249758795587521	0.540661967054466	-0.326720763391387	0.354557598071398	0.199827732262377	0.383779015553378	8	opgGH
opgH	FALSE	0.207628068240608	0.461782305450617	-0.396194314044832	0.389940914875879	0.228285005964152	0.24170554557816	21	opgGH
oppA	FALSE	0.205592683338687	0.224298026497532	-0.37309729529435	0.415422645056348	-0.413878013635813	0.492560559853109	6	oppABCDF
oppB	FALSE	0.765760314322571	0.124465253106751	-0.379100693110376	0.738162885009487	0.754049936035721	0.578057631222807	3	oppABCDF
oppC	FALSE	0.824277565116337	0.606101994373131	-0.580544733704499	0.0499434239869525	0.0291970996199214	0.312773284924082	3	oppABCDF
oppD	FALSE	0.0513427063124658	0.726296019254024	-0.0699874970621419	0.0875499292848519	-0.265575541148603	0.395485544428229	3	oppABCDF
oppF	FALSE	0.58664682564624	0.28537669889967	-0.563359914201443	0.596127290417732	0.505926923446241	0.144705133891174	5	oppABCDF
orn	TRUE	0.606209004517261	0	-0.15268048882879	0	-0.751511843011555	0	1	orn
osmE	FALSE	0.219032313297207	0.953355058897416	-0.133000909648298	0.214510153013567	-0.433495156148482	0.593568078656116	3	osmE
osmF	FALSE	-0.114200677611269	0.373287443835726	-0.522112249380605	0.219631397395598	0.0535253764245257	0.230177927213143	4	osmF-yehYXW
osmY	FALSE	-0.932116521613269	0	-0.187072921098816	0	-1.13564885458956	0	1	osmY
otsA	FALSE	0.227241336225745	0.44145546740409	-0.241703040122414	0.441958294396353	0.0695650019022341	0.484851638938145	8	otsBA
oxc	FALSE	0.495545277186589	0.443978536793827	-0.710758008872604	0.433721696157096	0.287909242493661	0.35809658986594	9	yfdX-frc-oxc-yfdVE
oxyR	FALSE	0.56668413681656	0.49420061097498	-0.266709900660447	0.480551593605489	0.0944704064279538	0.411039156550942	7	oxyR
oxyS	FALSE	0.923112537977678	0	-0.80151752198564	0	1.03513952930274	0	1	oxyS
paaA	FALSE	-0.126357145814517	1.04265251343949	-0.206138119367797	0.181139823248716	-0.346895897232836	0.910440122174627	4	paaABCDEFGHIJK
paaC	FALSE	0.573473834997931	0.288421109704334	-0.264405396285616	0.102657065691053	-0.0784690120270667	0.0810623434049904	5	paaABCDEFGHIJK
paaD	FALSE	0.651877294844384	0.63807184657826	-0.360427400170827	0.0703000841041239	-0.0882749702375193	0.621442767633733	6	paaABCDEFGHIJK
paaE	FALSE	0.59134421409571	0.41174721537513	-0.105581306916645	0.332965475727492	0.429739587797092	0.122669601905983	4	paaABCDEFGHIJK
paaF	FALSE	-0.0846724786097238	0.572021618759888	-0.128767566531852	0.18703981465968	-0.246069818472354	0.71584559692648	3	paaABCDEFGHIJK
paaG	FALSE	0.227815599798315	0.441024456004099	-0.365923077727863	0.404475307802732	-0.155176990953782	0.245139385348719	3	paaABCDEFGHIJK
paaH	FALSE	0.715642291872824	0.64288507006819	-0.722569714470473	0.42562858097007	-0.048551575906385	0.417294204916932	6	paaABCDEFGHIJK
paaI	FALSE	-0.233736027947651	0.218148939853866	-0.148293197067849	0.426182310523754	-0.60436987929875	0.384114584933948	2	paaABCDEFGHIJK
paaJ	FALSE	0.465873895862629	0.292345865043904	-0.29823276739132	0.435634565704363	0.352150748377735	0.629318741834099	8	paaABCDEFGHIJK
paaK	FALSE	0.406669235295311	0.613559697817419	-0.452150172645847	0.23113929724785	0.198729428696647	0.219712493906243	7	paaABCDEFGHIJK
paaX	FALSE	-0.0639214572277491	0.338072868963864	-0.509445545611999	0.240528672048958	0.160249576181299	0.554056635895381	3	paaXY
paaY	FALSE	0.607698881938229	0	-0.975089366847762	0	0.379262694589583	0	1	paaXY
paaZ	FALSE	0.67768167852441	0.136090625933088	-0.803426662930765	0.879168720678907	0.305150767664835	0.249865101137007	7	paaZ
pabA	FALSE	-0.316913127744527	0.826426450202237	-0.0528910748299002	0.163190606631099	-0.542589192890273	1.22090337849597	3	yhfG-fic-pabA
pabB	FALSE	0.169882498305962	0.428555457569224	-0.488495797362081	0.122488869911049	0.0889103347979936	0.576531024421215	8	pabB-nudL
pabC	FALSE	-0.809648766535397	0	-0.38158566854288	0	-1.14904187522864	0	1	pabC-mltG-tmk-holB-ycfH
pagP	FALSE	0.493580922853285	0.37781817786169	-0.65484281462917	0.0605618851021875	-0.428652509356549	0.821552376852826	3	pagP
pal	FALSE	0.290222664720166	0	0.140043333599739	0	0.305108094939784	0	1	tolB-pal-cpoB
panB	FALSE	-0.0308856559152615	0.493010379572025	-0.101064233548171	0.164560729464918	0.273122599065186	0.178546520266843	4	panBC
panC	FALSE	0.431876838464148	0.528701034833756	-0.285369872740482	0.749333149921544	0.114918853109123	0.23801333905516	5	panBC
panD	FALSE	0.886084516143453	0.460657932748346	-0.153583871279026	0.378476659754158	-0.164664562064562	0.0357853846916712	2	panD
panE	FALSE	0.273972418603552	0.387737097096865	-0.632414853270677	0.274373855673537	0.110779539099739	0.358892992884473	6	panE-yajL
panF	FALSE	0.152229322746934	0.093262518078728	-0.16492990271061	0.118820966056529	-0.0640422515708725	0.195551289061288	8	yhdT-panF-prmA
panZ	FALSE	-0.00130985390623267	0.640125168633547	-0.0659582932867075	0.120906143369032	-0.342631478339226	0.358336279340488	2	panZ
paoA	FALSE	0.345776950660967	0.902622881499072	-0.652764168878503	0.0978678192652377	-0.165337544710802	0.135284764506715	3	paoABCD
paoB	FALSE	0.0484978677850974	0.0502721107115791	-0.955361350429318	0.346755597228556	-0.0520902515036348	0.253703334375768	5	paoABCD
paoC	FALSE	0.328813195366103	0.601843893589104	-0.671774047630958	0.276272188812228	0.0978662860303345	0.32686273894315	16	paoABCD
paoD	FALSE	0.21229106642346	0.391627154724191	-0.317312865226126	0.133137930908165	0.00629525981994489	0.355822300614087	6	paoABCD
parC	TRUE	0.318695280717947	0.228164627205005	0.27210430437551	0.210191879615797	1.13716214131257	0.49893854122703	8	parC
parE	TRUE	0.502455098412576	0.148074151160086	0.85143658855976	0.433120108287321	1.37412346834704	0.438068824215078	6	nudF-yqiB-cpdA-yqiA-parE
patA	FALSE	0.207995548228123	0.593698991258584	-0.389247613569115	0.222855528636911	-0.162360547471796	0.399908568981463	7	patA
patD	FALSE	0.669125596323558	0.367638909108775	-0.156609778841069	0.243515914502472	0.203736336620752	0.406378673839579	6	ydcSTUV-patD
pbpC	FALSE	0.468018740071801	0.573086036666128	-0.348838081000068	0.384842810767782	0.039168803676147	0.615197474077945	12	yfhM-pbpC
pbpG	FALSE	0.674755067851798	0.466954714067962	-0.413844925258682	0.264776574869006	0.0355398327457832	0.514467287347334	8	pbpG
pck	FALSE	0.520288057669773	0.483891651287858	-0.579791479422074	0.492074553788345	0.125620500039331	0.167804254248693	6	pck
pcm	FALSE	0.232399807656912	0.24530499853166	-0.323079595955945	0.119972785983318	0.19976694778872	0.408534350023451	3	umpG-pcm
pcnB	FALSE	-0.377990411640006	0.604257219572363	-0.0404870943999163	0.120884763003191	-0.56963584913026	0.47387102206013	12	pcnB-folK
pdhR	FALSE	-0.0499138408478562	0.825539211737733	-0.454167623777039	0.3452760142352	-0.543378768349402	0.402513042342927	4	pdhR-aceEF-lpd
pdxA	FALSE	0.100137573842985	0.381168232809211	-0.331380418362478	0.285012958464911	-0.370282017375832	0.328494083607719	6	lptD-surA-pdxA-rsmA-apaGH
pdxB	FALSE	0.404665778197598	0.543065192500459	-0.470830965068178	0.354178843368421	0.0339494317783125	0.573158169429643	10	pdxB-usg-truA-dedA
pdxH	FALSE	-0.569715140356582	0.108293052619194	0.0890209376185908	0.30620176922563	-0.747775988073761	0.176902594972524	4	pdxH-tyrS-pdxY
pdxJ	FALSE	0.619188161146284	0.330602681168937	-0.13751083841958	0.629606775376269	1.05369028853526	0.907306393314518	7	rnc-era-recO-pdxJ-acpS
pdxK	FALSE	0.463263234926659	0.295442971829522	-0.212936983602316	0.0318527010674467	-0.20511665794012	0.633335628012412	3	pdxK
pdxY	FALSE	0.498356368772314	0.864041329324324	-0.0154190547654318	0.241090243081922	0.397691058019957	0.196074091779953	5	pdxH-tyrS-pdxY
pepA	FALSE	-0.575441581362211	0.38621987040567	-0.21476477893889	0.297030791545857	-0.83301523554433	0.372787055658015	7	pepA
pepB	FALSE	0.269102532300877	0.531751491150575	-0.660219366146199	0.22068992758834	-0.240302585257374	0.576573441019752	4	pepB
pepD	FALSE	0.826755864682347	0.220496427385747	-0.122548931092645	0.345463756863298	0.107434737788707	0.362274638237707	5	pepD
pepE	FALSE	0.0330757494991779	0	-0.149177971871264	0	0.209453434019242	0	1	pepE
pepN	FALSE	0.485442479023915	0.461413604578074	-0.402511655992955	0.485341410283131	0.124599650945555	0.282607802968081	16	pepN
pepP	FALSE	0.198014946257974	0.116893509782006	-0.248769384291575	0.0628555299038829	-0.0108404319474358	0.117414719496792	4	ygfB-pepP-ubiHI
pepQ	FALSE	0.144566599959495	0	-0.392787519963646	0	-0.130190089774275	0	1	pepQ-yigZ-trkH-hemG
pepT	FALSE	0.652119785416075	0.0400581094225569	-0.633868182308355	0.170863623638032	-0.18071925624517	0.686192106399057	2	pepT
perR	FALSE	0.114252221201275	0.641500933088145	-0.61878209319893	0.382980225784743	0.0454834573728479	0.297201790093198	6	perR
pfkA	FALSE	1.32353841715464	0.555359673196758	-1.41947702343337	0.587005926703365	0.710736533235759	0.881846757539183	2	pfkA
pfkB	FALSE	0.0714621400185204	0.179506891823388	-0.551306285781912	0.336606334606564	-0.15938920995214	0.406976942253378	3	pfkB
pflA	FALSE	0.629666898061028	0.470987933406932	-0.372487220544423	0.387479230426931	0.0896708382898522	0.328879116305945	6	pflA
pflB	FALSE	0.162828284362767	0.737773122141772	-0.333529420720532	0.351559914458938	0.18250508208635	0.649793987274345	17	focA-pflB
pflC	FALSE	-0.345814840565812	1.01763980357359	-0.67559993049281	0.532193478642391	-0.251777880272231	1.00063245287599	2	pflDC
pflD	FALSE	0.559142179841678	0.0973181945545041	-0.0667495983625607	0.23564892629304	0.0852082142936701	0.191709072973024	7	pflDC
pgaA	FALSE	0.561399917124686	0.153061151119431	-0.698078717903049	0.180171906789764	0.104554749073226	0.154419730990687	4	pgaABCD
pgaB	FALSE	0.476831304090201	1.02342977522396	-0.708667857344276	0.594711756816598	0.306344985572039	1.26698011473416	5	pgaABCD
pgaC	FALSE	0.222603003671658	0.689456804080469	-0.450177357865166	0.230023102245714	-0.118623133046815	0.506736854756686	10	pgaABCD
pgaD	FALSE	0.949884442434984	0.14452122798317	-0.852578185513875	0.072888074079702	-0.00763327561437545	0.495013232358186	3	pgaABCD
pgi	FALSE	0.548621062447377	0.634318282760155	-0.48384284432806	0.454702480408272	-0.008470945786457	0.103470391807837	7	pgi
pgk	TRUE	1.16355843854116	0.568606087330094	-0.485656273096356	0.344409979072788	-0.175641276104019	0.425600902110488	10	epd-pgk-fbaA
pgl	FALSE	0.199879125567946	0.301459000386157	-0.225238448784429	0.290868201847893	-0.0586805279227751	0.540364683482128	9	pgl
pgm	FALSE	0.524656657069474	0.522168489817133	-0.356911074854897	0.646820153136168	0.719472601831372	1.19260040752986	7	seqA-pgm
pgpA	FALSE	0.283858386714816	0	-0.151844719196649	0	-0.108220372261602	0	1	nrdR-ribDE-nusB-thiL-pgpA
pgpB	FALSE	0.902217080116228	0.104396281894019	-0.247670320563216	0.198038757669902	0.410016287040287	0.221202037658793	5	pgpB
pgpC	FALSE	-0.237524206939467	0.777898601440049	0.120446816723317	0.101259496276996	-0.0699812843700021	0.0997778385130306	2	pgpC-tadA
pgrR	FALSE	0.0353560268687795	0.0024933507258866	-0.4123541978772	0.990262086955342	0.0088153713411655	0.220053958282814	2	pgrR
pgsA	TRUE	-0.243134837981131	0	-0.0658451065072842	0	-0.544741232792874	0	1	pgsA
pheA	FALSE	0.194364988393054	0.330017401913137	-0.602362997084456	0.481535305375089	-0.101175438101721	0.185681960080255	4	pheLA
pheM	FALSE	-0.0796843256750594	0	-1.00267356087297	0	-0.614246266381385	0	1	thrS-infC-rpmI-rplT-pheMST-ihfA
pheP	FALSE	-0.0810748218612204	0	-0.248769639279227	0	-0.0627972826386703	0	1	pheP
pheS	TRUE	0.242719735770692	0.714050645945354	-0.649336220866484	0.326487237701571	-0.27516864292079	0.374623744561126	7	thrS-infC-rpmI-rplT-pheMST-ihfA
pheT	TRUE	0.805881857914826	1.18893061921948	-0.660975041750143	0.425921840727551	-0.172142491374118	0.568169104912019	15	thrS-infC-rpmI-rplT-pheMST-ihfA
phnC	FALSE	0.00939694089357454	0.716325630277611	-0.210248122386706	0.34233393789146	-0.0827749242874485	0.318846362741039	6	phnCDE_1E_2FGHIJKLMNOP
phnD	FALSE	-0.132251199071268	0.547317590335635	-0.279824556624426	0.122731106036411	-0.148722655125367	0.462092684575968	10	phnCDE_1E_2FGHIJKLMNOP
phnE_1	FALSE	-0.209491067606118	0.259082642641743	-0.700410753951097	0.226757811055825	0.110359200371345	0.0713468441080773	5	phnCDE_1E_2FGHIJKLMNOP
phnF	FALSE	0.72064473213269	0.136106800126771	-0.130763412060695	0.113161556935052	0.491560283919477	0.618797262197063	3	phnCDE_1E_2FGHIJKLMNOP
phnG	FALSE	0.401766960816168	0.275023837647579	-0.272745613712245	0.341651389264315	0.0896812970872707	0.389057498056438	4	phnCDE_1E_2FGHIJKLMNOP
phnH	FALSE	0.55650184497547	0.71918188222728	-0.313175896028774	0.105680549160384	0.334567984157533	0.802804472003729	7	phnCDE_1E_2FGHIJKLMNOP
phnI	FALSE	0.368881630284357	0.486918092756366	-0.417264253591688	0.06975008943124	0.158186238125803	0.101677043487135	9	phnCDE_1E_2FGHIJKLMNOP
phnJ	FALSE	0.354205247277372	0.188320363702036	-0.12844231391775	0.333341100964862	-0.109816108291306	0.370376751112969	8	phnCDE_1E_2FGHIJKLMNOP
phnK	FALSE	0.0361914330275821	0.772288578701386	-0.242841264886002	0.299929920694385	0.0695067746707895	0.169764251094308	4	phnCDE_1E_2FGHIJKLMNOP
phnL	FALSE	0.545076238227158	0.553421608394933	-0.488106196198332	0.271653857653747	0.5087795920434	0.284156131389717	6	phnCDE_1E_2FGHIJKLMNOP
phnM	FALSE	0.370373357954657	0.34468081495495	-0.288629022298385	0.298693922188317	0.104193292437756	0.312424689877757	8	phnCDE_1E_2FGHIJKLMNOP
phnN	FALSE	-0.267752523555576	0.331685073389379	-0.796169600606678	0.873744313722525	-0.158998533601866	0.459113885317027	4	phnCDE_1E_2FGHIJKLMNOP
phnO	FALSE	0.162419434204659	0.0964152145002261	-0.411636880118137	0.787270568766178	0.0880830027398145	0.0807271096731484	3	phnCDE_1E_2FGHIJKLMNOP
phnP	FALSE	-0.0298466808731588	0.295477524862603	-0.383519575714801	0.209355542134411	0.0908047509546863	0.211231480083639	4	phnCDE_1E_2FGHIJKLMNOP
phoA	FALSE	0.0601344534350704	0.47619462622853	-0.571152608409841	0.153272981686425	0.0189081516998041	0.389197275056229	6	phoA-psiF
phoB	FALSE	0.666261667182988	0.319034375237116	-0.231138098073378	0.503596417141112	-0.121261175827629	0.327821254788361	2	phoBR
phoE	FALSE	0.137344352579369	0.210398138571994	-0.503753603443161	0.478930577798844	0.282875346599824	0.00567082553100277	3	phoE
phoH	FALSE	0.00851010990427748	0.13883865753439	-0.421144871265616	0.257393336255999	-0.384650913510782	0.295576793544797	4	phoH
phoP	FALSE	-0.996969704940336	0	-0.242662643066553	0	-1.15715334886322	0	1	phoPQ
phoQ	FALSE	0.132700811138368	0.108951588528397	-0.16062997196511	0.515745531993375	-0.334752490465545	0.440733818430817	2	phoPQ
phoR	FALSE	0.198630040813313	0.37176163534297	-0.345667764253462	0.0350356065696817	-0.0135614152435372	0.246124317428316	3	phoBR
phoU	FALSE	0.927675284242317	0.492736671782195	0.185483391398473	0.502746442540415	0.992681515751448	0.0863258544403571	3	pstSCAB-phoU
php	FALSE	0.132421986439429	0.411828525104926	-0.0955940733454948	0.584230389561966	-0.175902315786954	0.322407856651207	6	yhfXW-php-yhfUTS
phr	FALSE	0.571973025013381	0.123973828364359	-0.125416289888173	0.313627008737789	0.0270567971509991	0.314675176146831	4	ybgA-phr
pitA	FALSE	0.602254817441195	0.274935977007452	-0.582814000152618	0.552910782506517	-0.0260374886868035	0.20466804405569	6	pitA
pitB	FALSE	0.526348897942353	0.543043936054103	-0.409295755715526	0.324426282048638	0.03514199580008	0.532699515370503	9	pitB
pka	FALSE	0.431045861164762	0.523975289652052	-0.329746144970571	0.387975395868215	0.117172068224222	0.251710508099923	15	pka
plaP	FALSE	0.821175343825561	0.214483580823458	-0.405482421135514	0.510193365327367	0.19890713708888	0.763866664554475	5	plaP
pldA	FALSE	0.291508342351098	0.322254001160329	-0.276559613865854	0.0561279888853126	-0.26734618179663	0.245420165442065	3	pldA
pldB	FALSE	0.0901902730594473	0.451916764276319	-0.309166368169813	0.377363415639345	-0.0651688485963665	0.300276898178279	5	pldB-yigL
pliG	FALSE	0.722357222968499	0.166728069046201	-0.354167144727125	0.698614492607568	0.408521629217333	0.235918849445266	4	pliG
plsB	TRUE	0.569559100681934	0.4377053816655	0.168319560799227	0.684862016547621	0.977750917374897	0.544161261859437	21	plsB
plsC	TRUE	0.498061732822167	0.116248475759028	-0.317898860171866	1.49988762549596	0.981850845474924	0.205256221090429	5	plsC
plsX	FALSE	0.997328747564886	0.342574696129009	-0.180128345903823	0.157475993569509	0.491471177366948	0.953604392972049	4	yceD-rpmF-plsX-fabHDG-acpP-fabF
pmbA	FALSE	0.181102882654045	0.537571996192421	-0.20459746880477	0.0765379210851189	-0.319863124506916	0.434268065016268	4	pmbA
pncA	FALSE	0.302130804181547	0.0607133474078195	-0.473959366524289	0.873984077089475	-0.243559122884494	0.415623703415108	2	ansA-pncA
pncB	FALSE	0.623293484218737	0.294673938560751	-0.985228241551662	0.660854576372352	0.285867596723218	0.554459275661084	6	pncB
pnp	FALSE	-0.0595180925390975	0.613533722022057	-0.736634767214332	0.338946215140539	-0.812574540701531	0.626726706478308	8	metY-rimP-nusA-infB-rbfA-truB-rpsO-pnp
pntA	FALSE	0.215293967406864	0.14519470879226	-0.77267388195073	0.543668796896282	0.0788964053427348	0.24954390264853	6	pntAB
pnuC	FALSE	-0.067717308085996	0.39871587093798	-0.391814549164691	0.0992480078296949	-0.126406187059238	0.388185217614913	2	nadA-pnuC
polA	TRUE	-0.998864841219216	0.574587620407323	-0.329447424223013	0.471565248024851	-0.643823857148026	0.329194987026362	7	polA
polB	FALSE	0.305190835986179	0.535458436069493	-0.334198731011303	0.432084375345029	0.085084189472785	0.338068910340659	15	polB
potA	FALSE	0.178960997664346	0.287746514425086	-0.640393129730556	0.407861500830058	0.158725411217959	0.802574206111688	4	potABCD
potB	FALSE	0.579845364181624	0	-0.583358032245417	0	0.367883502155148	0	1	potABCD
potC	FALSE	0.522819959328771	0.797197228402088	-0.681939941151039	0.186322685150145	0.0851114840497532	0.1084147717824	4	potABCD
potD	FALSE	0.731418965609461	0.574798975340591	-0.452648492612227	0.467082858597375	0.648491864380283	0.590047006988984	8	potABCD
potE	FALSE	-0.273481117792812	0	-0.417035349522325	0	-0.760565354477925	0	1	speF-potE
potF	FALSE	0.396349627020545	0.253251982219358	-0.678068152609073	0.405892687352465	0.0828248237224994	0.195019035185982	7	potFGHI
potG	FALSE	-0.0182777581348719	0.511603606377226	-0.456314169554782	0.199067523035152	-0.165604266165033	0.336318219193857	8	potFGHI
potH	FALSE	0.0787560825489872	0.352342056708825	-0.553215554867947	0.00620927605849536	-0.321037932489912	0.000816177609546285	3	potFGHI
potI	FALSE	-0.0469113022194346	0.630066877052863	-0.307792097569009	0.183178897996917	0.0508321824818256	0.54627182636419	4	potFGHI
poxB	FALSE	0.447827188164496	0.315985247737907	-0.444222942699988	0.302666911484015	0.245618241927267	0.416916749714364	13	poxB-ltaE-ybjT
ppa	TRUE	0.763716080906929	0.613041422186049	-0.463547257407721	0.311688703047494	0.471910248800764	0.294816895420559	3	ppa
ppc	FALSE	0.346213347105832	0.473213141183848	-0.385145611828548	0.36904586280771	0.00578032969923569	0.672201956146933	14	ppc
ppdA	FALSE	0.949033765117579	0.414600463141473	-0.399048321936531	0.87773401647734	0.313450530105083	0.516444228888925	2	ppdAB-ygdB-ppdC-recC
ppdB	FALSE	0.259216117117766	0.32153322127042	-0.15219033576809	0.424006319423068	0.209758978550016	0.342375764360991	2	ppdAB-ygdB-ppdC-recC
ppdC	FALSE	0.377651282762736	0.00328193953814748	-0.212194891717684	0.316820938254601	0.163403177448431	0.168162060549672	3	ppdAB-ygdB-ppdC-recC
pphA	FALSE	0.283129477769239	0.307175082107501	-0.102311559269905	0.452854085963171	0.266224806087295	0.475328851722829	3	pphA
pphB	FALSE	0.0811403078548658	0	-0.669604958270371	0	0.0290735076526704	0	1	pphB
ppiA	FALSE	0.76451888665911	0.329881125594691	-0.587659562989879	0.463310580916013	0.387541958094414	0.258663973418262	3	ppiA
ppiC	FALSE	0.430529149950901	0.250006857441636	-0.946362633436496	0.276955973574589	0.0305401141482929	0.319459822727564	2	ppiC
ppiD	FALSE	0.383745629443876	0.123092072144325	-0.519794327271159	0.170506872391598	0.0465241155052158	0.463634352316967	3	ppiD
ppk	FALSE	0.743061480444668	0.583604706716786	-0.487648043595832	0.362824764934662	0.411603665773163	0.177893741616612	9	ppk-ppx
pppA	FALSE	0.300488443333206	0.163432399754333	-0.740966404182612	0.166273780386168	0.341374707218389	0.598095639061863	4	pppA
ppsA	FALSE	0.337211930657796	0.419944282563377	-0.109611921822902	0.283216504345277	-0.0750891994146815	0.405841134482177	14	ppsA
ppsR	FALSE	-0.207215807200685	0.308813338296281	-0.297098348712109	0.220751492024629	0.116571921744433	0.425048649231197	5	ppsR
ppx	FALSE	0.308470295757029	0.0824290530342848	-0.711578592505281	0.422173901108836	-0.236139787708438	0.360232303261857	4	ppk-ppx
pqiA	FALSE	0.396864505871304	0.312377045197622	-0.277666394140196	0.490753974747114	0.119479702511816	0.0429120034188988	7	pqiAB
pqiB	FALSE	0.121618828269423	0.339819909852924	-0.519185047686386	0.257105114535164	0.0389736166937054	0.422632222046445	11	pqiAB
pqqL	FALSE	0.0175837211913932	0.834622896324342	-0.0721287730494476	0.290199201073275	-0.24005025605203	0.500509692804802	6	pqqL
prc	FALSE	0.500401431593318	0.888306262747726	-0.60129473158512	0.476436190777377	0.225905730082007	0.203526383527556	10	proQ-prc
preA	FALSE	0.355989009253319	0.184780589132851	-0.297701350287243	0.622637587851188	0.0370515289057872	0.328096877588496	5	preTA
preT	FALSE	0.385392805168822	0.220306989701741	-0.355555320624523	0.300923616779196	0.275153789908317	0.696885529690693	8	preTA
prfA	TRUE	1.49084589394801	0.380899166918139	-0.635730846030541	0.498727475456688	1.57827956220943	0.254163905414884	7	hemA-prfA-prmC
prfB	TRUE	0.442575431742404	0.485571031913382	-0.441853132232902	0.392967629449608	0.315397013427164	0.217040449843482	11	xerD-dsbC-recJ-prfB-lysS
prfC	FALSE	0.663118693943077	0.419046616089715	-0.412275671496675	0.340382328984682	0.211524521098709	0.648396277483585	12	prfC
priA	FALSE	-0.611067842262677	0.46757133370512	-0.0151052962736584	0.389164529070924	-0.663125791033925	0.289523000084074	14	priA
priB	FALSE	-0.704982578976364	0	-0.268926452477842	0	-0.482962723420676	0	1	rpsF-priB-rpsR-rplI
priC	FALSE	1.08760069792798	0	0.190287330898395	0	1.38969519253945	0	1	priC-ybaM
prkB	FALSE	0.623145182500655	0.356336767647707	-0.337363457816925	0.0289589642542782	0.246197147248304	0.371310454313264	3	prkB
prlC	FALSE	0.635128457816154	0.810398824898767	-0.574176836750837	0.222767374678425	-0.0355621023501076	0.700267475560302	10	prlC-rsmJ
prlF	FALSE	0.200832694549638	0.888826491948771	-0.933153883986468	0.946311143516495	-0.17421702593478	0.67931570017861	2	prlF-yhaV
prmA	FALSE	0.557718529148521	0.0676374352930973	-0.473147711297287	0.126138856011934	0.0809462422990127	0.249012549749499	3	yhdT-panF-prmA
prmB	FALSE	0.823216027438067	0.931572171535647	-0.000952732020680686	0.0522201160289114	0.595647525075269	0.683294905573432	7	prmB-aroC-mepA-yfcA-epmC-yfcL
prmC	TRUE	2.60060782760104	0.233287989793726	0.0111177498311367	0.271350200322612	2.39930095899878	0.260371975244415	3	hemA-prfA-prmC
proA	FALSE	0.261893352615714	0.310071674570099	-0.223451217737635	0.261120937493436	-0.0406462921961597	0.26054879451718	10	proBA
proB	FALSE	0.292060817451165	0.275064102152247	-0.460747263322319	0.588947167415145	0.07377130747076	0.376901336168674	9	proBA
proC	FALSE	0.414313887146112	0.111091489807683	-0.598694763006089	0.112401266952014	0.788219314198873	0.089981953605161	3	proC
proK	FALSE	0.189614161347378	0	-0.0486769030661756	0	0.0859867826165633	0	1	proK
proP	FALSE	0.55198439916367	0.224889691826929	-0.610630605875686	0.245199647281474	0.197836320249625	0.236950002043522	5	proP
proQ	FALSE	0.461794002816873	0.319678202616368	-0.960316841383207	0.0332843740657974	0.202427110834711	0.253925139360709	3	proQ-prc
proS	TRUE	-0.148462961010141	0.610165876354619	-0.812491330295298	0.250317864444816	-0.556081824222188	0.629879029295722	8	proS
proV	FALSE	0.13475261487173	0.538947270143863	-0.48008001993987	0.266610251133039	0.102814270169896	0.107834608619207	6	proVWX
proW	FALSE	0.50262105359703	0.525111897259856	-0.668040152799481	0.414507325869624	0.0841129071134925	0.438455235478634	9	proVWX
proX	FALSE	0.274169007459582	0.961806507050301	-0.436868419047776	0.167922139661205	-0.207896805767684	0.374270119523938	5	proVWX
proY	FALSE	0.138763861211284	0.0910693241108497	-0.284100869458737	0.373867591884718	0.088479762463189	0.126127487872948	3	brnQ-proY
prpB	FALSE	0.202416620322442	0.284110816545075	-0.568359804453455	0.430440091287321	0.0700743842850457	0.37503971820812	8	prpBCDE
prpC	FALSE	0.493531405385374	0.111604545843807	-0.577151933793326	0.121988228923361	-0.0173585895015369	0.196036984892332	5	prpBCDE
prpD	FALSE	0.0697066007614415	0.836646942149828	-0.358771631332056	0.39993538178717	-0.207328274471497	0.586432016860989	13	prpBCDE
prpE	FALSE	0.175348642806566	0.282644941590531	-0.340022999710577	0.500556081029437	-0.159171761837551	0.320447113440309	6	prpBCDE
prpR	FALSE	0.356604278667557	0.356530982898602	-0.560674098781605	0.337715988784209	0.107775369948911	0.400871571466182	9	prpR
prs	TRUE	-0.0451157108915645	0.320945057002361	-0.394665513365407	0.295033325077461	-1.53798829630082	0.318200910041985	4	lolB-ispE-prs
psd	TRUE	0.193359681234352	0.332169596381001	-0.375385536792547	0.470631269970719	1.0912310221443	0.70260978527153	4	psd-mscM
psiE	FALSE	0.250853826290848	0	-0.439128937094755	0	0.127572087562886	0	1	psiE
psiF	FALSE	0.904040659827386	0	-0.117361947631175	0	0.572430716599719	0	1	phoA-psiF
pspA	FALSE	0.73218643856163	0	0.0421368528646159	0	0.53148989979646	0	1	pspABCDE
pspF	FALSE	0.768786534959878	0.376503278804942	-0.273344233382127	0.423898540963126	0.278600665851622	0.105523306780299	4	pspF
pspG	FALSE	0.0283856356126072	0.641526699037177	-0.70269140141608	0.907746770841281	-0.361178412531373	0.388446363382607	2	pspG
psrO	FALSE	1.31415891951941	0	-0.232350950261669	0	0.561651783036233	0	1	psrO
pssA	TRUE	0.366921339486346	0.41770644723724	-0.940961455137679	0.32363531302515	0.481884948588263	1.01490009151796	6	pssA
pstA	FALSE	0.294728520828768	0.463153547646194	-0.0244309339248373	0.824503707042619	0.196545235689728	0.139289915479134	6	pstSCAB-phoU
pstB	FALSE	0.919953695926327	0.374291291610461	-0.20832444902384	0.195304399777419	0.181334305912783	0.00674553491786794	2	pstSCAB-phoU
pstC	FALSE	0.610192124149988	1.0961603854572	0.546166308810719	1.20669158406589	0.204817443097467	1.09857743890647	2	pstSCAB-phoU
pstS	FALSE	0.942290361162183	0.0889742293468553	-0.504976232298173	0.258829458867325	0.356850278252293	0.914844911225903	3	pstSCAB-phoU
psuG	FALSE	0.18927531667482	0.706929389169887	-0.197227512985561	0.179450239999901	-0.229616701422741	0.549039904891057	8	psuKG
psuK	FALSE	0.476496431625518	0.126068666955131	-0.575647846626489	0.0372610216229393	0.243628481196679	0.302347054968229	4	psuKG
psuT	FALSE	0.167249232254749	0.325377175168508	-0.364896989575907	0.0406600688617274	0.0645749754171546	0.0461691418787953	3	psuT
pta	FALSE	0.786067483986649	0.288123905800896	-0.515326785526568	0.0724093451996078	0.0369407047043699	0.397653427857537	10	ackA-pta
ptrA	FALSE	0.197643223784636	0.683553357132387	-0.337833325686774	0.26848043128896	0.197686449190932	0.487947535049324	18	ptrA-recBD
ptrB	FALSE	0.379081738068249	0.371918523107503	-0.288948059375237	0.324881964545519	0.0684349483936618	0.243545685190956	13	ptrB
ptsA	FALSE	0.366161733874937	0.317112874202229	-0.385994818889742	0.298068265079915	0.156175215965279	0.380523991052644	11	ptsA-fsaB-gldA
ptsG	FALSE	0.821326904099144	0.402624352282425	-0.491895754602094	0.545843611542155	-0.0337464417000231	0.407873574595638	12	ptsG
ptsI	FALSE	1.76010919993971	0.123937594363715	-0.267176749771526	0.237395691001032	-0.448374244979071	0.574137733216884	6	ptsHI-crr
ptsN	FALSE	0.00969616419133229	0	-1.43170856758669	0	0.408129636449042	0	1	yrbG-kdsDC-lptCAB-rpoN-hpf-ptsN-rapZ-npr
ptsP	FALSE	-0.366021017846729	0.0952271926177432	-0.0514082952477565	0.266741579170749	-0.755434408739501	0.701120699268912	8	rppH-ptsP
purA	FALSE	0.73520569159877	0.35753116920212	-0.287503794097265	0.388507388115104	-1.07029153470106	0.893759521724311	5	purA
purB	TRUE	1.61290719664952	0.973748505850157	-0.400450912006646	0.484275505275701	0.716839022138953	0.606437142407172	8	hflD-purB
purC	FALSE	-0.248772188561479	0.764097259604556	-0.499332665332428	0.299012089276053	-0.625792209143507	0.929163695965577	2	purC
purD	FALSE	0.179260546573349	0.586072998596078	-0.532010462330281	0.473777943316642	-0.0847849937045047	0.34002030880581	11	purHD
purE	FALSE	-0.17202309261729	0.393414700111625	-0.172316371224364	0.544822979352361	-0.347895380168582	0.123617382918443	4	purEK
purF	FALSE	-0.0999325300384086	0.450344322465537	-0.104706025306929	0.296495443802974	-0.0983734418046297	0.448737932520685	6	cvpA-purF-ubiX
purH	FALSE	0.685539332355485	0.42632651163412	-0.325626936638562	0.486437896830398	0.0931065842571686	0.446975046850676	13	purHD
purK	FALSE	0.628467405289018	0.274933880957415	-0.196682867734503	0.298426669828758	0.0064911020511861	0.218906221473791	5	purEK
purL	FALSE	0.209182630024767	0.350208031579528	-0.25158851104252	0.28811764995762	0.0588522541763245	0.27395986603839	20	purL
purM	FALSE	0.536495532306723	0.363869234545028	-0.286563062652756	0.281533268044505	0.0699057308634231	0.120757843799178	5	purMN
purN	FALSE	1.00752601729768	0	-0.434433484335149	0	0.66331856954031	0	1	purMN
purR	FALSE	0.374040260927054	0.640956625940021	-0.641719164107199	0.265220690949507	0.319092051639265	0.395253394143511	7	purR
purT	FALSE	0.752852033232499	0.21909003729682	-0.725175372147258	0.260287698277705	0.358544082656498	0.433229996833735	8	purT
purU	FALSE	0.462556182270234	0	-0.588505423426332	0	-0.448962052017	0	1	purU
putA	FALSE	0.380939000627879	0.461262543382082	-0.371547010981193	0.346318356702561	0.044777668731227	0.354948504998025	26	putA
putP	FALSE	0.214044422268044	0.82481253855482	-0.0887093456570117	0.52075503667743	0.0972883540319715	1.36249041763392	3	putP
puuA	FALSE	0.321193063664958	0.608943831848799	-0.284765022256631	0.423948723417371	-0.17450669617645	0.499011967937152	7	puuAP
puuB	FALSE	0.27652709514401	0.254487298090008	-0.354735110819297	0.131268818482934	0.00367929173352569	0.398518461644785	5	puuDRCBE
puuC	FALSE	0.317631050331408	0.350393450181603	-0.216101938613666	0.356702841473864	0.149280027599079	0.295651895127224	13	puuDRCBE
puuD	FALSE	-0.0461587035712231	0.112695237057988	0.0313756235775212	0.0588872485014012	-0.102292345949166	0.322133123059249	2	puuDRCBE
puuE	FALSE	0.0937736977140017	0.296703043460463	-0.240281733744411	0.393118730517346	0.220719840148234	0.469576942174631	10	puuDRCBE
puuP	FALSE	0.0620035697672701	0.636209147641144	-0.206106856286637	0.244139628114185	0.0728522846406037	0.178946597914778	9	puuAP
puuR	FALSE	0.241944640239631	0	-0.849732629554463	0	-0.352644895154572	0	1	puuDRCBE
pykA	FALSE	-0.0075092803815512	0.596592150200339	-0.459750774302647	0.554020522065177	-0.130363455539651	0.842210551372937	7	pykA
pykF	FALSE	0.391168216725222	0.292322034715347	-0.358956831915536	0.4308736402633	0.135939705068313	0.257694992222076	9	pykF
pyrB	FALSE	0.0414906727344511	0.927928278046702	-0.616375636368852	0.503022220961133	0.0763530869944322	0.382890244493738	9	pyrLBI
pyrC	FALSE	0.636267152798188	0.120917688785582	-0.465514470765108	0.131741893692512	0.130818506650495	0.226807044147676	4	pyrC
pyrD	FALSE	0.0839487196567856	0.458270427212289	-0.416507616484529	0.136837782483436	0.205044122726043	0.445535221904676	7	pyrD
pyrE	FALSE	0.370306585714708	0.535895095206244	-0.564370566129418	0.345034051020461	-0.334956733395967	0.418115013119413	6	rph-pyrE
pyrF	FALSE	0.384739877498406	0.275296237635093	-0.444462314947664	0.210729966555126	-0.0180079565765787	0.375567314289185	4	lapAB-pyrF-yciH
pyrG	TRUE	-0.407270613878492	0.00718395319519903	-0.435320704169877	0.0878109452728361	-0.190435490921186	0.0786390772277512	3	pyrG-eno
pyrH	TRUE	1.13397619088105	0.46113838428304	-0.865889126634067	0.308385285089704	0.281129728535802	0.18208564739198	5	pyrH
pyrI	FALSE	0.023445336115504	0.551181112341905	-0.359288581914876	0.318828925188002	0.0781749819145279	0.69267532174891	3	pyrLBI
qmcA	FALSE	0.453194810410188	0.428843867475286	-0.751938531852746	0.274512221377731	0.371247289700184	0.176680323499029	7	qmcA-ybbJ
qor	FALSE	0.495147657571972	0.504659330401538	-0.143179233911203	0.815506772345554	0.0620012225178708	0.171052319892928	6	qor
qseB	FALSE	0.690465463803574	0.604414106556255	-0.633380329833374	0.203014073869959	0.273138825410051	0.215059941059116	2	qseBC
qseC	FALSE	0.467619931526887	0.201587151586946	-0.462745251135675	0.665529051198387	-0.0484674638236567	0.361652950514126	9	qseBC
queA	FALSE	-0.0504203385657803	0.50256616026195	-0.320030030143422	0.174167893390445	-0.663747266211701	0.562843962945326	4	queA
queC	FALSE	0.766613988789072	0	-0.673747697864839	0	0.264309870142036	0	1	queC
queD	FALSE	-0.0429126815397855	0.0281739358383911	-0.48470135413075	0.284046049965438	0.197524848225864	0.211365417202709	3	queD
queE	FALSE	0.972805382113856	0.00236212173983301	-0.217971679143439	0.08274200413794	0.498641919692602	0.0482709600398098	3	queE
queF	FALSE	0.437875472591132	0.174519018116203	-0.385056788384719	0.297913252575953	0.203602516580669	0.186385420330705	4	queF
queG	FALSE	0.0369860453913614	0.819213988448811	-0.788443993675217	0.51613859432961	-0.0770011083061523	0.170127404383079	6	queG
racR	TRUE	0.459271824153171	0.108007555202203	-0.101560919137101	0.696508524207056	0.547430472983948	0.150928988148014	4	racR
radA	FALSE	0.14108087236586	0.22240243012304	-0.58159112841633	0.209507609003709	0.106793244823652	0.080585488248273	6	serB-radA-nadR
radD	FALSE	0.115234483457479	0.53035780483887	-0.326352544201896	0.459260882669765	0.0314509105900658	0.782769965379523	9	radD
rapZ	FALSE	0.910996525017001	0.458019440160991	-0.535027326883503	0.204126887206003	0.891951738861375	0.0803379940995725	4	yrbG-kdsDC-lptCAB-rpoN-hpf-ptsN-rapZ-npr
rarA	FALSE	0.45343874785166	0.0557621567653002	-0.435252593427062	0.140939751209106	-0.656495942109624	0.838798269038583	4	lolA-rarA
rarD	FALSE	1.13902675934522	0.458508921124305	-0.0277364512790158	0.353972875135491	0.0517036972471717	0.372108683493444	3	rarD
ratA	FALSE	0.844304879251922	0	-0.544631479381532	0	-0.199482243490973	0	1	ratAB
ratB	FALSE	0.463483230397021	0	-0.0703020196999383	0	0.286765018982272	0	1	ratAB
ravA	FALSE	0.695081489198631	0.389092247858212	-0.401887396266276	0.14384863068984	0.0484935131888172	0.196065295391247	4	ravA-viaA
rayT	FALSE	0.361926049306107	0.257389323803348	0.0130776735801566	1.24401521536047	0.461068913815663	0.125245634553597	2	rayT
rbbA	FALSE	0.0206158445972815	0.355626214105932	-0.47315033201677	0.464229181453446	-0.0102002006533581	0.561070916795506	12	yhiI-rbbA-yhhJ
rbn	FALSE	0.443711935760652	0.469156617902314	-0.0336753301860922	0.293629120625191	0.363313545941972	0.50815241209092	4	rbn
rbsA	FALSE	0.399638856173307	0.494789037755135	-0.32461815730328	0.324224913005438	-0.071846190137847	0.485902656913289	8	rbsDACBKR
rbsB	FALSE	0.795435055309927	0.0120514042606566	-0.438302898074886	0.684899575813859	0.380868564335799	0.356359841786083	2	rbsDACBKR
rbsC	FALSE	0.429049302746842	0.698673233050869	-0.125115185312451	0.127304163894938	-0.231676901522873	0.315378417513447	5	rbsDACBKR
rbsD	FALSE	-0.480681031993988	0	-0.811127638779949	0	-0.377551045833614	0	1	rbsDACBKR
rbsK	FALSE	0.369041049914872	0.371929048527391	-0.704746035091671	0.133604754818953	0.159803918882594	0.656715554159438	6	rbsDACBKR
rbsR	FALSE	0.283060603995973	0.0531526758182517	-0.0908121220314744	0.586976665018055	-0.298845258216086	0.0572357013616851	3	rbsDACBKR
rcdA	FALSE	0.440253738543305	0.0860188689272944	-0.521327047075602	0.299560981343326	0.358635712841098	0.114610351853189	2	rcdA
rclA	FALSE	0.132942752219347	0.495048878743459	-0.170827609649487	0.107938960160449	0.410100443862062	0.18865189680432	5	rclABC
rclC	FALSE	-0.247670241062583	0	-0.122717792949333	0	-0.447232742342078	0	1	rclABC
rclR	FALSE	0.313802285155336	0	-0.730149148902972	0	0.148108661836421	0	1	rclR
rcnA	FALSE	0.276106446179405	0.392094303915318	-0.343031850959642	0.472617014111954	-0.0733064360867842	0.0976134239831587	3	rcnAB
rcnB	FALSE	-0.733461236018656	1.30916024538344	-0.432312049342025	0.132828633568311	-0.665068135120246	0.913729313801108	2	rcnAB
rcsA	FALSE	0.329631617707943	1.15740586009521	-0.0374723382915675	0.00508068438746498	0.193899574632851	0.184681877334306	2	rcsA
rcsB	FALSE	0.112166869975199	0.655703973873571	-0.821277429623736	0.174930322683977	-0.272535221829039	0.37600345209575	3	rcsDB
rcsC	FALSE	0.180461762661285	0.297226531216768	-0.163648342939408	0.320087433456755	-0.0475767225000417	0.478536132620608	11	rcsC
rcsD	FALSE	0.0482006684898733	0.493155087011714	-0.369071970328362	0.326083373500707	-0.0766854412106731	0.232615079193317	13	rcsDB
rcsF	FALSE	0.263881238283477	0.711844744525739	-1.33502790904584	0.0762099065650944	0.263296535595336	0.210835831146685	2	rcsF-trmO
rdgB	FALSE	0.230243115896323	0.0576541729039877	-0.39782883614029	0.0689211647767	-0.0483281114990345	0.152779339902385	3	yggSTU-rdgB-yggW
rdgC	FALSE	-0.356277733256343	0.523100847716066	-0.389512236151294	0.332537887033516	-0.446937883051771	0.123576073801342	4	rdgC
rdoA	FALSE	0.419679797355255	0.875413815978689	-0.918408317006492	0.503726503657845	-0.00945368415136395	0.397054733057425	5	rdoA-dsbA
recA	FALSE	0.804720813506896	0.452382244005357	-0.514844293372312	0.206329675542805	0.814939000790011	0.404647269877681	5	recAX
recB	FALSE	0.918470156440228	0.258663732433214	-0.19721189705527	0.452055264506407	0.998415800880878	0.385015563782567	18	ptrA-recBD
recC	FALSE	0.708216948741482	0.435249121544232	-0.55250164009817	0.337269922258899	0.804001547868284	0.305911717883244	17	ppdAB-ygdB-ppdC-recC
recD	FALSE	0.791033791299647	0.284409041944657	0.418251940325096	0.269069145101852	1.41927852997992	0.201684490438165	4	ptrA-recBD
recE	FALSE	0.378719435884672	0.37966143359439	-0.55909799483064	0.472542962993567	-0.105725759234417	0.42769816527342	17	recET-ralR-ydaC-xisR-intR
recF	FALSE	0.404172343153045	0.218319410643743	-0.21060418314517	0.373825673106205	-0.214510913540566	0.498919973483062	6	dnaAN-recF
recG	FALSE	0.533647545440288	0.37525960068985	-0.378546441578788	0.492836689599118	0.981900722672063	0.340605541048195	18	rpoZ-spoT-trmH-recG
recJ	FALSE	0.386080479028745	0.635026222483258	-0.18060643552888	0.13737347583912	0.0820766270572454	0.197160242760127	7	xerD-dsbC-recJ-prfB-lysS
recN	FALSE	0.507547080313454	0.318390071688069	-0.411220101425992	0.310599086834134	0.316224031022652	0.590874319575688	11	recN
recO	FALSE	0.228413066809071	0.492673978380049	-0.0262453637882816	0.44246818883023	0.493393769244942	0.674955490468801	4	rnc-era-recO-pdxJ-acpS
recQ	FALSE	0.254741098681629	0.535539826126034	-0.391953787275128	0.320847411994195	-0.246677502991913	0.368929605880191	9	recQ
recR	FALSE	0.239176789527766	0.804762862203977	-0.481994797315426	0.376513131480417	0.0108651243621713	0.153821236408787	5	ybaB-recR
recT	FALSE	0.226085465754318	0.274928126910567	-0.216295188951082	0.0907843187344459	0.197188727952073	0.340632013851385	3	recET-ralR-ydaC-xisR-intR
recX	FALSE	-0.0329881415370664	0.660103981402475	-0.444036477992931	0.268010968177861	-0.209485521243401	0.312988866353095	4	recAX
relA	FALSE	-0.406611785170423	0.548862502386764	-0.088576033024368	0.359577961196083	-0.332097025858175	0.292134275290177	10	relA-mazEFG
renD	FALSE	0.217437745653078	0	-0.8159828735994	0	-0.184169190462381	0	1	renD-emrE
rep	FALSE	0.118245878092713	0.327532570004407	-0.644130099077477	0.230170237397356	1.22055159646312	0.221979500409956	11	rep
rfaD	FALSE	2.37878414575069	0.27643612996292	3.21836548205866	1.50084811974467	2.2605314977736	0.353127629594393	7	rfaD-waaFCL
rfaE	FALSE	2.35635334219474	0.508749618192335	0.958233077128053	0.653712486461219	2.22419973165138	0.814080435222213	10	rfaE
rfaH	FALSE	-0.0421489903445803	0.454711038230656	-0.930664001340848	0.260404257136007	2.48426065904289	0.935521291235627	2	rfaH
rfbA	FALSE	0.204109670965199	0.0112796646591126	-0.267302815975999	0.349265788559912	-0.699021920969224	0.559304816070249	2	rfbBDACX
rfbB	FALSE	0.473231434372149	0.519314843074077	-0.526979050818127	0.152088306218842	-0.213813549102066	0.156813733538803	5	rfbBDACX
rfbD	FALSE	0.52983810025755	0.174514412175268	-0.192870726159602	0.0850420934855934	-0.254820306591463	0.150399266138931	7	rfbBDACX
rfbX	FALSE	-0.584336835230685	0	-0.67931811166622	0	-0.640135295197024	0	1	rfbBDACX
rfe	FALSE	-0.119696680387455	0.257572561517012	0.00117308294183562	0.140642557425857	-0.304332710594142	0.239072858974666	2	rfe-wzzE-wecBC-rffGHC-wecE-wzxE-wecF-rffT-rffM
rffC	FALSE	-0.0191315545887404	0.560853151622954	0.201649380916153	0.31878032061836	0.101643802962528	0.0533047106932133	2	rfe-wzzE-wecBC-rffGHC-wecE-wzxE-wecF-rffT-rffM
rffG	FALSE	0.419798083119861	0.18011810753356	-0.0873251297690794	0.28809505579832	0.147985760344247	0.308833146090337	2	rfe-wzzE-wecBC-rffGHC-wecE-wzxE-wecF-rffT-rffM
rffH	FALSE	-0.145203870645064	0.638118787024066	0.20980880116217	0.340422850175078	0.0780070610454765	0.328797030178993	5	rfe-wzzE-wecBC-rffGHC-wecE-wzxE-wecF-rffT-rffM
rffM	FALSE	-0.0401449314656566	0.0309694177358832	-0.446930185638289	0.440543101701744	-0.144090966498741	0.0790627934504151	3	rfe-wzzE-wecBC-rffGHC-wecE-wzxE-wecF-rffT-rffM
rffT	TRUE	0.0470478260309422	0.218786710628923	0.525533211209614	0.466607024891846	-0.509174421459379	0.44107547241952	3	rfe-wzzE-wecBC-rffGHC-wecE-wzxE-wecF-rffT-rffM
rhaA	FALSE	0.446679255172714	0.322111469638168	-0.310430921590514	0.664622705287103	-0.384957400332573	0.429587257772775	5	rhaBAD
rhaB	FALSE	0.119584277206375	0.731762986080479	-0.211161750899063	0.508452078234278	0.0588052995927073	0.244100464541132	9	rhaBAD
rhaD	FALSE	0.0409668630143189	1.01236168757532	-0.178881083877337	0.585741170409748	-0.15635343415166	0.266592983336512	8	rhaBAD
rhaM	FALSE	0.0946374448200177	0.548236717062995	-0.476248281941843	0.0348530033722995	-0.0467236612833663	0.035797676679698	2	rhaM
rhaR	FALSE	0.379760953965318	0	-0.941929221109099	0	-0.822637287139378	0	1	rhaSR
rhaS	FALSE	0.300399135304822	0.689807388542482	-0.2328520994132	0.291702946816945	-0.168870531535206	1.29209183950099	5	rhaSR
rhaT	FALSE	-0.012403824441059	0.497029196623891	-0.0961465774394855	0.14180594148694	0.0431582041317633	0.212003718695695	3	rhaT
rhlB	FALSE	0.63091340356559	0.551786920244286	-0.539182689719471	0.370817108588019	0.0790574702008439	0.202519816532784	8	rhlB
rhlE	FALSE	0.399155671012067	0.366961164983605	-0.220927769822374	0.359601527271338	0.349178598309757	0.358089170194532	10	rhlE
rho	TRUE	-0.800849609231042	0.10278707901383	-0.863024359425083	0.149269073359596	0.24321074928827	0.379164624222882	6	rhoL-rho
rhsA	FALSE	0.638007272843722	0.323552837721567	-0.426996998181185	0.191863506194009	0.0672254517310939	0.263884176273483	2	rhsA-yibA
rhsB	FALSE	0.0851399582818517	0.117444475539886	-0.518092138562244	0.274527375049862	0.110619210175582	0.495686262382017	3	rhsB
rhsC	FALSE	0.849846231495767	0.46876574719358	-0.614319186422346	0.330758877875435	0.16792035724928	0.164326249737874	7	rhsC-ybfB
rhsD	FALSE	0.0702417361387359	0.726815232692208	-0.417686068172689	0.544171130296543	0.0320974229628274	0.591286750219171	17	rhsD-ybbC-ylbH-ybbD
rhtA	FALSE	0.256081497763485	0.419762128941786	-0.565453737748907	0.63138292831239	0.194387015484953	0.49669887234853	6	rhtA
rhtB	FALSE	0.302778531927446	0	-0.531221847675723	0	0.360329057238186	0	1	rhtB
rhtC	FALSE	0.26120602404239	0	-0.122150311250142	0	-0.992146902885817	0	1	rhtC
ribA	TRUE	1.41329518498005	0.188283171938452	-0.380855255640001	0.147608432432913	0.752182979773635	0.315999085531093	4	ribA
ribB	TRUE	0.773664045797829	0.282779857726734	-0.45494866225507	0.0882345939269762	0.346951690793364	0.0564583172225799	5	sroG-ribB
[truncated: 1,709 more rows]
