# Supplementary material for: Genome-wide CRISPR-dCas9 screens in E. coli identify essential genes and phage host factors
Source: PLoS Genet. 2018 Nov 7;14(11):e1007749. doi: 10.1371/journal.pgen.1007749 (PMC6242692; doi:10.1371/journal.pgen.1007749)
Supplement: S6 Table — Each sgRNA is indexed with its position, orientation (ori), strand (coding), information on the targeted gene (gene, essential, gene_left, gene_right, gene_ori) and computed fold change after transduction (log2FC). (CSV) [file pgen.1007749.s016.csv]

target	pos	ori	gene	essential	gene_right	gene_left	gene_ori	log2FC
GTGCTACGTCTTTACGTTTC	3309499	+	rpsO	FALSE	3309706	3309437	-	-10.9704949066365
GCGTTCGCCACCGCATTTTC	1947150	+	aspS	TRUE	1948546	1946774	-	-10.9274129631743
TCACGGATATCGGTGCCAAT	1795544	+	pheT	TRUE	1795968	1793581	-	-10.4134914250674
TTCGATCGCGTTGTTTTGCA	3881114	+	dnaA	TRUE	3881752	3880349	-	-10.2550898509793
CACAGCCCGCCGTCCCTTCA	2638354	+	hisS	TRUE	2638597	2637323	-	-10.2130483955872
TCGTCGATGGTCGCACCAAC	1795388	+	pheT	TRUE	1795968	1793581	-	-9.79044551853411
GATACCGTTGTTCTTCGACT	672144	+	leuS	TRUE	674006	671424	-	-9.77467685820021
ACGGACCTTCATCCCACTCC	2518499	+	gltX	TRUE	2518694	2517279	-	-9.6662098126788
TACCATCGTTAATCGCCACC	3552474	-	malT	FALSE	3553812	3551107	+	-9.64407405897232
GTGTCGTGGTCAGCGCGCGC	1796518	+	pheS	TRUE	1796966	1795983	-	-9.64077007992364
GTTGAGATCTTCACGGATGC	706304	-	glnS	TRUE	706980	705316	+	-9.6190810894433
GTTGCCGGGGCCGCACGATC	910060	+	poxB	FALSE	910272	908554	-	-9.57447725333598
CCGATGGTTGACGGCGTGGC	1190689	+	purB	TRUE	1191209	1189839	-	-9.56964048281985
CCACCAGACACTCCGTATCC	1265592	-	prmC	TRUE	1266150	1265317	+	-9.55903739881834
CACTTCCCAGCCCAGTCCCC	3722958	+	glyQ	TRUE	3723341	3722430	-	-9.53776224100832
TGTCCAGCGCAACATCCATG	1800537	+	thrS	TRUE	1800594	1798666	-	-9.53520771060609
TCCCTTCAGGGCGCAGAGTC	2638366	+	hisS	TRUE	2638597	2637323	-	-9.48156009751073
CGTTAATGCCTTTTACCACA	1795314	+	pheT	TRUE	1795968	1793581	-	-9.45111720157659
TGGGTCGATAACGTTACCCT	4480187	+	valS	TRUE	4481860	4479005	-	-9.43327402663855
TTTGGTACGCACGACTTCGT	3443668	+	rplF	TRUE	3444162	3443629	-	-9.40756193594433
GCCGGTGCCTTTTTCCATGT	4481060	+	valS	TRUE	4481860	4479005	-	-9.39276449832769
TTTCGCCGGTCGCCATATCG	1948294	+	aspS	TRUE	1948546	1946774	-	-9.37059879532359
GGCGTGCCGCTCAGATTGTT	92259	-	ftsI	TRUE	93179	91413	+	-9.36880210440589
CAGCACGGATGCCTTGCGCC	108175	-	secM	TRUE	108217	107705	+	-9.36871768215087
GCATCGATGGAAACCCGCCA	1731199	-	lhr	FALSE	1731727	1727111	+	-9.34969615906059
CAGCCTAACTGTGCATGTTC	3511404	+	trpS	TRUE	3511660	3510656	-	-9.33694457900352
TCCAGCGGCTGACGCGCTAC	2517550	+	gltX	TRUE	2518694	2517279	-	-9.28257880325527
TGCGGCAGGTCGATGTCCAG	94857	-	murF	TRUE	96008	94650	+	-9.25014747389955
CGTATTGGCCGCATCCTGAC	2745143	+	ffh	TRUE	2745817	2744456	-	-9.24751569642115
CTTGGACATTTTGCTCATGC	672162	+	leuS	TRUE	674006	671424	-	-9.23212470915634
GCTGATTGGCGCAGGACGAT	4176055	-	nusG	TRUE	4176311	4175766	+	-9.16922549476658
GCACTGGCCTTTATAGTCCT	705479	-	glnS	TRUE	706980	705316	+	-9.15559294093678
GTACCGGGGTTCGCCCAGCA	2270471	-	yejA	FALSE	2272200	2270386	+	-9.12620044685318
AATCGTGGTGCCTTCCGCCA	3333995	+	murA	TRUE	3334516	3333257	-	-9.1185288099848
TGCACATCGTAGCGAACTAC	3510969	+	trpS	TRUE	3511660	3510656	-	-9.09981906775003
CAGCACGCTTCATAGCACGA	3447515	+	rpsC	TRUE	3447905	3447204	-	-9.08861728972348
TGACGTCTTCTACCACGCGA	3342010	-	lptB	TRUE	3342691	3341966	+	-9.07640823583164
CCGCCATCGCTTCCGGGTTA	209448	-	accA	TRUE	209580	208621	+	-9.05378263787306
TTCAACGGATTTACCACGCT	3442787	+	rpsE	TRUE	3443251	3442748	-	-9.00041186553735
TGCATGAATGGCGTCCCGCA	2743164	+	trmD	TRUE	2743361	2742594	-	-8.99816956803774
ACGCGGCAACATCTGACGCC	1796918	+	pheS	TRUE	1796966	1795983	-	-8.97925024415867
GGGTGGAGTCGACCAGTGCC	439371	+	dxs	TRUE	439401	437539	-	-8.9222038917466
CCGGCAGATCTTTACCCGCA	4447657	+	ppa	TRUE	4447675	4447145	-	-8.92218720564401
ACGCGTAACCGGTACCTGCC	4187443	-	rpoC	TRUE	4187596	4183373	+	-8.92014485837405
GGCACCCCATTTATCAGCAC	2637476	+	hisS	TRUE	2638597	2637323	-	-8.85669123408764
GATTGCCAATGGTGCAGCCG	3427542	-	yrdA	FALSE	3427812	3427258	+	-8.82764654212373
TCCATCCCTTCTAACACCTC	2742811	+	trmD	TRUE	2743361	2742594	-	-8.79078138243066
TTTATCGCCAACCTGACCGC	2818528	+	alaS	TRUE	2820033	2817403	-	-8.7792885203602
CCGTTGAAGGCGAGGGCTTC	1726584	-	rnt	FALSE	1727018	1726371	+	-8.76983503214737
TGCTTGCTGGTGCGTTCTGG	103596	-	ftsQ	TRUE	103985	103155	+	-8.76973192776305
CCGGTACATAGCCTGCTTTA	1959141	-	argS	TRUE	1959819	1958086	+	-8.76651572597732
GCATTACCGCTTTTGACAGA	1150237	-	fabG	TRUE	1150627	1149893	+	-8.76318963632026
CCATATCTTCGGTACGGATC	3821382	-	spoT	TRUE	3822531	3820423	+	-8.75894988509459
GCTGATCTGCACGTCTACAC	3451011	+	rpsJ	TRUE	3451292	3450981	-	-8.74510308698318
TCCAGGAATGGTCACTTTAC	199714	-	bamA	TRUE	200360	197928	+	-8.69652242791845
CCGTTTCCATAATGGCCAGC	770773	-	cydA	TRUE	772249	770681	+	-8.68968328568059
GATCGCAGGTACGTCAACCG	3470673	+	fusA	TRUE	3471536	3469422	-	-8.67972981644477
GCTCACGGCGTACTTTAGTC	4183651	-	rpoC	TRUE	4187596	4183373	+	-8.67433604218486
GATGATTTTGTCGTCGATAT	554036	-	cysS	TRUE	555219	553834	+	-8.67120911372634
CTTGCGCGGCAGTACGATCC	1947406	+	aspS	TRUE	1948546	1946774	-	-8.67095271885656
CAGAAGACCATGCTCGATGC	2638325	+	hisS	TRUE	2638597	2637323	-	-8.66421152329857
TGACCGCATACTCCCTTAGC	2816635	+	serV	FALSE	2816667	2816575	-	-8.64851951172571
CGTCGTCGGCAGCAACAACC	3312638	+	infB	TRUE	3314036	3311364	-	-8.64237984720875
GAATTGCGCGGCGTTCAACC	3398752	+	mreB	TRUE	3399109	3398066	-	-8.64095618190721
TTATTGATGACAGCCTGTAC	988063	+	asnS	TRUE	988208	986808	-	-8.61813300145494
CACCACGCCACGTTGCAACG	92359	-	ftsI	TRUE	93179	91413	+	-8.60919291268245
CCACCACGAAATCCATAGCC	3882755	-	rnpA	TRUE	3882875	3882516	+	-8.60776766850303
GCGCTTCTTCGACCACTTTC	3404646	-	accC	TRUE	3405288	3403939	+	-8.59913645751332
ATTCAGCGGCTGACTGCCCA	90486	-	rsmH	FALSE	91035	90094	+	-8.59689643654387
GCCGATAAAGCCCGCGCCGC	3792023	-	rfaD	FALSE	3792942	3792010	+	-8.59050773742704
GTTCTACACCGTCAACTTCC	1795881	+	pheT	TRUE	1795968	1793581	-	-8.58231930443932
CTGAATCGCACGTTCGGATT	967381	-	msbA	TRUE	967592	965844	+	-8.56698525253413
GCCGTCAACTTTCGCGTATT	496970	-	adk	TRUE	497043	496399	+	-8.56668786779423
GGACTTCGGTACGCGCTTCA	4175596	-	secE	TRUE	4175764	4175381	+	-8.56135769093088
GCAAATGCGCTGCTTCGCGC	2720882	-	pssA	TRUE	2722104	2720749	+	-8.53324305967259
ATGACGTCAGCGATATCACT	4245680	-	malK	FALSE	4245922	4244807	+	-8.5293444628396
GGCATAATGCGCTTCATGCT	3448017	+	rplV	TRUE	3448255	3447923	-	-8.52039376974647
GGTCTTTAACACGACCGCCA	3472328	+	rpsL	TRUE	3472574	3472200	-	-8.48357425884067
CGAGCCACCCACTTTCTTGT	24873	-	ileS	TRUE	25207	22391	+	-8.48104794926692
TCCGGCGTTTCTTCTACGAC	3601980	+	ftsY	TRUE	3602266	3600773	-	-8.47673919085202
TCGGGTGAATGATTTTGCGC	3965585	-	rho	TRUE	3965699	3964440	+	-8.4573404771818
GAGAGCACGGTTATCGAGGT	3882796	-	rnpA	TRUE	3882875	3882516	+	-8.44295805439727
TCATCGGCAGAATCGCCACC	217353	+	proS	TRUE	218775	217057	-	-8.43704626686223
TGACCAAAGCGCGCTACCAG	3334221	+	murA	TRUE	3334516	3333257	-	-8.43482146523627
CAGACGGTTCAGCTGGCTAC	3552989	-	malT	FALSE	3553812	3551107	+	-8.43300317296275
CATCGCCTGTTCCATAGTTT	98249	-	murD	TRUE	98403	97087	+	-8.40962979532156
CTTCATGGAACAGTTTGGCC	3600979	+	ftsY	TRUE	3602266	3600773	-	-8.40666345423769
GGAAACCGGACCTTTGTCAT	4479287	+	valS	TRUE	4481860	4479005	-	-8.39450112544444
TGGTCCGCAAAAATAACGGT	4185218	-	rpoC	TRUE	4187596	4183373	+	-8.36204640782835
CACGGATCATTTCGCTGATC	1267286	-	ychA	FALSE	1267352	1266543	+	-8.35725349493226
TTCGTTGATGTCGTACTGTT	4176954	-	rplA	FALSE	4177606	4176902	+	-8.33829701224841
TGCCCGGAACCTGTTCGCTC	4423179	-	rpsF	FALSE	4423536	4423141	+	-8.33218963069158
ATACCTGCACGATACCTTCG	1948426	+	aspS	TRUE	1948546	1946774	-	-8.3233147046835
CGCACTGCCATGCACGATCG	1799175	+	thrS	TRUE	1800594	1798666	-	-8.32230216194946
TGGCATCGCAGGTTGCGTTT	1262190	+	lolB	TRUE	1262723	1262100	-	-8.31316225724571
AACCGGTTTCCGGCTCGTTC	168287	-	fhuA	FALSE	169727	167484	+	-8.31129212022924
GCGCGCTTACGTTCGGTAGT	3208923	-	rpsU	TRUE	3209018	3208803	+	-8.29638041746202
TTCACGGGCAACCACGGTGA	1959602	-	argS	TRUE	1959819	1958086	+	-8.29267775226249
CGCCTTCCAGCGCAGCAACG	191255	-	tsf	TRUE	191708	190857	+	-8.28473035478756
CACGACAAACATCAGCCGTC	2818812	+	alaS	TRUE	2820033	2817403	-	-8.28337523225272
TGCCATTCACTTTTGGATCA	4170733	-	murB	TRUE	4171108	4170080	+	-8.26383534511372
CGCAATTGCCGCGTTGAACC	3212009	-	rpoD	TRUE	3212910	3211069	+	-8.25931159022324
AGCAACGGAAACACCATCTT	4369196	-	groL	TRUE	4370694	4369048	+	-8.25667311370799
TCTGCACGACCTTTTGCACG	3447996	+	rplV	TRUE	3448255	3447923	-	-8.2500627654039
GCGGTTGATGATAGTCAGCG	1948256	+	aspS	TRUE	1948546	1946774	-	-8.21640661228732
GTCATCGTCCAGATCTTCCT	3211625	-	rpoD	TRUE	3212910	3211069	+	-8.20924827224904
ATTTCGCCAGCATACACTCC	204184	-	lpxB	TRUE	204496	203348	+	-8.20692880326747
GTCCCTGACGCACTACATGG	3525429	-	yrfF	TRUE	3526626	3524491	+	-8.17995643528357
TACAGACGTTCTGCTTCTTT	4184960	-	rpoC	TRUE	4187596	4183373	+	-8.17812415988188
CGCACCCATGTAGTTACCAA	3511610	+	trpS	TRUE	3511660	3510656	-	-8.16493998428054
CCGATGAAGCCCATCACACG	4176024	-	nusG	TRUE	4176311	4175766	+	-8.14931525975583
ATACCACGGCGCGGTGATTT	833086	-	dinG	FALSE	834443	832293	+	-8.13933947306503
GGGCTGGTGCGGATCAGTTC	3553588	-	malT	FALSE	3553812	3551107	+	-8.13618684103715
GGTTCATAAACCAGTTTGTC	1130877	-	flgC	FALSE	1131065	1130661	+	-8.12731949007084
CGCCATAAGTTGGATCGGTC	554271	-	cysS	TRUE	555219	553834	+	-8.12364810825333
TATCGACGTCTTTCAGTTTC	3334384	+	murA	TRUE	3334516	3333257	-	-8.11946103140495
GGTGGAGGCATCGCTGTTGA	3193657	+	rfaE	FALSE	3194775	3193342	-	-8.0930336543569
CTTCGCTGTCAACGGCTACA	988172	+	asnS	TRUE	988208	986808	-	-8.05814307798537
TTGTTTTACCGGCACCTTGC	2745496	+	ffh	TRUE	2745817	2744456	-	-8.05137540097672
GCATCAGACGCAGTGCTTTG	209040	-	accA	TRUE	209580	208621	+	-8.04193557420373
GTAGCTGACGTATTGCAGCT	4179464	-	rpoB	TRUE	4183296	4179268	+	-8.03380712747239
CTGCGTATCTTCCACCGCAA	2818480	+	alaS	TRUE	2820033	2817403	-	-8.02927434719305
CAACATCAGACCTTTGCCGT	1150044	-	fabG	TRUE	1150627	1149893	+	-8.02669657226435
TTACGATGATCTGCACATCA	968002	-	lpxK	TRUE	968575	967589	+	-7.99963027112377
TTCAACGATAGCATCAACCG	672246	+	leuS	TRUE	674006	671424	-	-7.99789606679141
TGAGTAGCAACATACTCCGG	2517751	+	gltX	TRUE	2518694	2517279	-	-7.99760637419206
GAGCAACGTCAGCCAGGCAC	3861072	+	glvC	FALSE	3861626	3860520	-	-7.99261948377024
GAATCTTCATCATCACCGAT	3212596	-	rpoD	TRUE	3212910	3211069	+	-7.98523445980507
ACCTTCGATGACGATACGAT	3333887	+	murA	TRUE	3334516	3333257	-	-7.97210741741349
CGCAGCGGTACATTCGCCGT	22028	-	ribF	TRUE	22348	21407	+	-7.96682093634502
ACGGACGAATTTACCCAGTT	3807053	-	waaA	TRUE	3807840	3806563	+	-7.95137836833297
TCAGGTGCGATTTGTTCTGC	3601108	+	ftsY	TRUE	3602266	3600773	-	-7.95123771966882
GAGTGAGACGTGTAGCGCAT	1191756	+	hflD	FALSE	1191854	1191213	-	-7.93587833358368
TTATCGGCAAAACCGCCCGC	2807126	-	ygaY	FALSE	2807515	2806634	+	-7.92318337082701
AAGACCAGCAATGATGTTAC	4550179	-	uxuA	FALSE	4550843	4549659	+	-7.91049011837618
GGTTGAGCAGACGACGGCCC	3821874	-	spoT	TRUE	3822531	3820423	+	-7.90452454236884
CCGTCTGCGTAACCATCACG	3444002	+	rplF	TRUE	3444162	3443629	-	-7.89760796540027
ACGGATTTCAACCACTTCTT	4175902	-	nusG	TRUE	4176311	4175766	+	-7.89470737855249
TTTGTAGTTGTCCCAGTGAC	1799674	+	thrS	TRUE	1800594	1798666	-	-7.88965794152701
CTGCTCTTCGGGTGTCCACT	257838	-	crl	FALSE	258230	257829	+	-7.88479220163201
TGCTCTGACATGGTGTTACC	3323060	+	ftsH	TRUE	3324957	3323023	-	-7.88477062298272
AAGCGTGAGGCCAGCGGTAG	1323420	-	yciQ	FALSE	1324665	1322770	+	-7.88453636763487
CGCCCTGGTAGGTATCCATG	101358	-	murC	TRUE	102240	100765	+	-7.88401231980381
GATCACGGTACCGCCAGTCA	4369928	-	groL	TRUE	4370694	4369048	+	-7.87625630104362
ATAGCCATCGACTTCACTGT	1175224	-	lolC	TRUE	1175849	1174650	+	-7.87134195683572
GTATGCGGCCCCATCAATAC	3807595	-	waaA	TRUE	3807840	3806563	+	-7.86321647615232
TGCTCTTTGTACAGGTTGTA	2411990	-	ackA	FALSE	2412694	2411492	+	-7.85322006807649
GTTTACCGTTGTCCTGCATC	3341689	-	lptA	TRUE	3341959	3341402	+	-7.85085809193555
CCGTGGAAGCTGCCGGCAAC	1795859	+	pheT	TRUE	1795968	1793581	-	-7.84606695500895
TAATGGCCTGCTCTATCGCT	1418241	+	racR	TRUE	1418265	1417789	-	-7.8425659882814
TCTTCTTCCGCGTACAGCAG	3323414	+	ftsH	TRUE	3324957	3323023	-	-7.84084652620397
GCGTATTCGGGTAGCGCTCC	1358842	+	puuA	FALSE	1358932	1357514	-	-7.83726493816189
ACCGCCTCGATTTCACCATG	1176732	-	lolE	TRUE	1177787	1176543	+	-7.8298759957367
CGAACGGACCATCATTAACA	4176167	-	nusG	TRUE	4176311	4175766	+	-7.81308467259229
ATCGTACAGGCGGATCTGAC	4182887	-	rpoB	TRUE	4183296	4179268	+	-7.80607652876867
TCGATCGGGTTAACTTTATG	1190314	+	purB	TRUE	1191209	1189839	-	-7.80448931288279
TTCACCGCCGCGCCTTCCGC	673753	+	leuS	TRUE	674006	671424	-	-7.80166210002156
TTGGCTCCAGTACCGGTTTC	207141	-	dnaE	TRUE	208608	205126	+	-7.80164699993231
GTTGCGAAGACACGAATAGC	4247149	-	lamB	FALSE	4247334	4245994	+	-7.80141219374464
TGTGCGCCACTAAAAACGAT	3511650	+	trpS	TRUE	3511660	3510656	-	-7.79469231651908
GCGTTAATCACGAACTGCGC	3314710	+	nusA	TRUE	3315548	3314061	-	-7.79049873084342
GGATCACGGAGTGCTCCTGC	3472355	+	rpsL	TRUE	3472574	3472200	-	-7.78060528326081
AGCGCCGCCATTGAGTCTTC	939542	-	serS	TRUE	939943	938651	+	-7.76251889600206
CGTAAGGCATATCTTCGATC	4182507	-	rpoB	TRUE	4183296	4179268	+	-7.75570527092802
TCCCGGGAATACATGTCCAC	99687	-	murG	TRUE	100711	99644	+	-7.74919929447883
CAGACCGGTACCGTCTTCAA	4369574	-	groL	TRUE	4370694	4369048	+	-7.73538686090308
CGCCTGATCCGCGATAGAGC	3212387	-	rpoD	TRUE	3212910	3211069	+	-7.72711953013189
AGCTAAGCTCGTTACGAATC	218427	+	proS	TRUE	218775	217057	-	-7.72480315023316
AATGTATGGCTGCCAGTGTG	3525362	-	yrfF	TRUE	3526626	3524491	+	-7.72041645741698
GATAGGCTTCCGCCATCGTC	4157472	+	sthA	FALSE	4158813	4157413	-	-7.71563150841199
CATACGCGCGGCAACCTTTG	321133	-	ykgE	FALSE	321551	320832	+	-7.71107988153813
CTTGATCGACAGCGGTTGAC	3404888	-	accC	TRUE	3405288	3403939	+	-7.70970947873912
TATCAGCACCTGAAGCCACC	2637601	+	hisS	TRUE	2638597	2637323	-	-7.70773091538754
TACCACCTTTCCTGATACCC	966112	-	msbA	TRUE	967592	965844	+	-7.70720371509846
GGAACCGGTGCGCCGATCAG	2507916	-	yfeO	FALSE	2508908	2507652	+	-7.70111635311216
GGTGGCGGTGAAATCGCTGT	95380	-	murF	TRUE	96008	94650	+	-7.6952588999274
TATCGTCGTTGTCGAGGTTA	217167	+	proS	TRUE	218775	217057	-	-7.69499564182122
GCGCCGCACGCGCCTGCTTC	554757	-	cysS	TRUE	555219	553834	+	-7.69340325615384
GCTTCCGGGACGTCCGGGTC	3083752	+	speA	FALSE	3083933	3081957	-	-7.684502851088
GTTACGCGCATCGAGGTTAC	1176359	-	lolD	TRUE	1176543	1175842	+	-7.66670479731222
TACAACGCGAACCAGCGTCC	3446375	+	rpsQ	FALSE	3446590	3446336	-	-7.66368426395771
CCAGCCGTAAGCGTAATCGC	3033752	+	prfB	TRUE	3034304	3033206	-	-7.65680420726613
TCTGCTCTGTGGTGTAGTTC	4179903	-	rpoB	TRUE	4183296	4179268	+	-7.65438425323973
GATCATATCCTGTGGCATCA	4180724	-	rpoB	TRUE	4183296	4179268	+	-7.65315568882114
GCATTTTTTCGAACAGCGCC	705777	-	glnS	TRUE	706980	705316	+	-7.64640921138547
GCTGTTTACCGATTTTACGG	1799865	+	thrS	TRUE	1800594	1798666	-	-7.64605409466682
TCAAGGTAACCCGGCATTAG	3989314	-	cyaA	FALSE	3991722	3989176	+	-7.63706073025026
CGCACAGGCGATATCAGTGG	1959026	-	argS	TRUE	1959819	1958086	+	-7.6323343650305
TCGCCAGCGCACAAGCTACT	3721082	+	glyS	TRUE	3722420	3720351	-	-7.6285013319211
ATCGCTTTGTGCTGCAGTGC	1794872	+	pheT	TRUE	1795968	1793581	-	-7.61461180072542
GGATGCGCCTTCCGTCAGAT	3601517	+	ftsY	TRUE	3602266	3600773	-	-7.61248688172133
ATCGCATCCGGGAAGCGTTC	3807373	-	waaA	TRUE	3807840	3806563	+	-7.61209115306563
GAACCACTTTCACCGCATTC	970488	-	kdsB	TRUE	970821	970075	+	-7.60929248659905
GGCGGTGAAATCGCTGTTGG	95377	-	murF	TRUE	96008	94650	+	-7.60834106808288
TTTACGCGCGCCGTTGTAAC	834727	-	ybiB	FALSE	835433	834471	+	-7.60028947985057
CGTCCCAGCCGATCGGCTGC	673787	+	leuS	TRUE	674006	671424	-	-7.58909943157876
TACGAGACGGTACGCCCAGC	4182564	-	rpoB	TRUE	4183296	4179268	+	-7.58574795688719
CACGGCTGCGGGTTCCTTCC	3161068	+	plsC	TRUE	3161503	3160766	-	-7.56010377804446
CAACGCCGGTAGTCCTGCCG	100452	-	murG	TRUE	100711	99644	+	-7.54916435950819
TACCAGTTTAGCCTTTCGCC	3340521	-	kdsC	FALSE	3340861	3340295	+	-7.54733614655142
TTGGCGAGATCGCCACGCAT	22436	-	ileS	TRUE	25207	22391	+	-7.54408463862311
CACGACACCGCCCACTTCAT	2528377	+	zipA	TRUE	2529255	2528269	-	-7.53661782025529
CATCAGCAGGTTGTCGCTGT	1282388	-	narG	FALSE	1282830	1279087	+	-7.53557837476287
GCGGCGGCACGGTGGATTTC	3552127	-	malT	FALSE	3553812	3551107	+	-7.53517778464455
TCCGGGAAGACACGTTCACC	92772	-	ftsI	TRUE	93179	91413	+	-7.53463974510934
GCACATCGTGACCGTCCACC	438645	+	dxs	TRUE	439401	437539	-	-7.52260779628667
CGGGGCCACCAGCTGAGTGT	3912009	+	glmU	TRUE	3913223	3911853	-	-7.51440425606414
ATACCATCACGCTGGTTGGG	4480363	+	valS	TRUE	4481860	4479005	-	-7.50919991213992
TGGCGGCCTTCGATCTTCGT	1798178	+	infC	TRUE	1798662	1798120	-	-7.50669422822338
CAGCAACGGAGCATTGAACC	3211452	-	rpoD	TRUE	3212910	3211069	+	-7.5049613299544
TTTTCGATAACCAGTTTCAC	706360	-	glnS	TRUE	706980	705316	+	-7.49906189186853
GTACCGGTTTCGATACGATC	3333828	+	murA	TRUE	3334516	3333257	-	-7.48109286482918
CTGTCGCACACGCCATTCAA	192179	-	pyrH	TRUE	192580	191855	+	-7.46959122475535
CGAATCGACGCCTGCGTTGA	3524992	-	yrfF	TRUE	3526626	3524491	+	-7.4689425939505
CATTTTTTCCTGGTCAGCTT	3470265	+	fusA	TRUE	3471536	3469422	-	-7.45527352022021
TGTTCCGATGTTTGCCACGC	22119	-	ribF	TRUE	22348	21407	+	-7.44818613627259
GGTTGCGTTGCGCCAGCTTC	3636544	-	pitA	FALSE	3637164	3635665	+	-7.43759525543476
TGCTGAGCTTTCAGCATGAT	2192493	-	metG	TRUE	2194355	2192322	+	-7.43723856397893
CGTCAGGTTGATGCGGTGAT	1265187	-	prfA	TRUE	1265317	1264235	+	-7.43452291595872
CGTTGCAGCGTCAATTTGTC	3313870	+	infB	TRUE	3314036	3311364	-	-7.42873898845251
AAAGTGCATAGCGTCGCAAT	243706	-	lpcA	FALSE	244121	243543	+	-7.42502990018703
CAGTATGGATCCCCACAATG	2701273	+	era	TRUE	2701408	2700503	-	-7.42183201129793
GTCAGCCAGTTCCTGCAACG	3598054	+	rpoH	FALSE	3598806	3597952	-	-7.42126033106688
CCTTGCATACCAGGCATATT	3441701	+	secY	TRUE	3442119	3440788	-	-7.41163394643332
GCAAAGCCGATTAACGCTTT	2431287	+	accD	TRUE	2431948	2431034	-	-7.40480023598265
GTCCGCTGACGATAAGTATG	208260	-	dnaE	TRUE	208608	205126	+	-7.40444445989706
CTGCAGAAGGTTCGGTAAAC	1796222	+	pheS	TRUE	1796966	1795983	-	-7.39662013182623
ACGGCGGATACGGTACGGTT	99118	-	ftsW	TRUE	99647	98403	+	-7.3883503479272
CGATGCCACCCGGTTGGTTC	3445636	+	rplX	TRUE	3445789	3445475	-	-7.38457458747065
TCTCAGCAAGCTCTTGTACG	217314	+	proS	TRUE	218775	217057	-	-7.37972428569407
TGCGCGCGCCGCTTTAATGG	101846	-	murC	TRUE	102240	100765	+	-7.37415904938949
GTGTACTGCGCTTTGGTCAG	3884209	-	yidC	TRUE	3884745	3883099	+	-7.36563603954371
CTCCGCGCCGCGGTACAGCT	2685302	+	glnB	FALSE	2685430	2685092	-	-7.36358570185022
GGTGATATTGCGCACATCGC	2306302	+	yojI	FALSE	2306637	2304994	-	-7.35252799532904
GGTCGCTACCGGTTGCACCC	3450369	+	rplC	TRUE	3450948	3450319	-	-7.35057346298756
GAACGTCGGAGCGTTCCGTG	3034265	+	prfB	TRUE	3034304	3033206	-	-7.347508003903
CCCGTGTGAACACCTTTAAC	3443001	+	rpsE	TRUE	3443251	3442748	-	-7.34611052133784
CGGCTCCCGCGATGGCAACG	28391	-	dapB	FALSE	29195	28374	+	-7.34515018196326
ATTAACGCGCCCTGCGATAC	1800493	+	thrS	TRUE	1800594	1798666	-	-7.34321201241478
CACTGTCTGCCAGGCCAAAC	24772	-	ileS	TRUE	25207	22391	+	-7.34184169394031
CCCTTTCAGCCGTTTGGTGG	3193642	+	rfaE	FALSE	3194775	3193342	-	-7.3266810153529
GCATTTTGGAATAACCGACA	580810	-	tfaD	FALSE	581320	580757	+	-7.32556760509481
TGTTGACCAGCGCAGCTTCC	95174	-	murF	TRUE	96008	94650	+	-7.32107831810825
GTGCCAATCGGCGCATCCGC	1795556	+	pheT	TRUE	1795968	1793581	-	-7.31934862146932
CTGCCTGCGGAATGGTACGC	496656	-	adk	TRUE	497043	496399	+	-7.31787351794825
CTGTGCATGTTCCGGCACGT	3511412	+	trpS	TRUE	3511660	3510656	-	-7.31468095157602
GTTGGACGCCGCAGCCAGGG	3311838	+	infB	TRUE	3314036	3311364	-	-7.30517720284652
AACGATGCTCAAGCACGAAC	4423623	-	priB	FALSE	4423857	4423543	+	-7.29736187724178
GACCATAAACAGCACGCGGT	3885737	-	mnmE	FALSE	3886215	3884851	+	-7.29702617852237
AGTACCTTCACGTACCAGAA	3312288	+	infB	TRUE	3314036	3311364	-	-7.29274275007796
TCAGTCAAGCCCACGCAATG	2572607	+	eutQ	FALSE	2573025	2572324	-	-7.28548648860721
TTTCGCACAGGCGATATCAG	1959029	-	argS	TRUE	1959819	1958086	+	-7.28207432331894
GTTCATCCGCCAGATACGTC	321092	-	ykgE	FALSE	321551	320832	+	-7.27951891681746
AACGCGTCGCGGGAAGGCAT	213132	-	tilS	TRUE	213629	212331	+	-7.27646284844694
AACGTGATCGTGGTGATGGT	234627	+	gloB	FALSE	234782	234027	-	-7.27582350033546
TCATGCTCCTGAGCGTTAGC	2529032	+	zipA	TRUE	2529255	2528269	-	-7.27075664759135
TTGGGGAACCATCGGTACGG	2518178	+	gltX	TRUE	2518694	2517279	-	-7.26898336784864
GTCGCCAGCTTTAGACGCGA	4424366	-	rplI	FALSE	4424580	4424131	+	-7.26577890221385
CGATTGCTACAGCTTCGTCC	13260	-	dnaK	FALSE	14079	12163	+	-7.26166639631064
CGCCGGTTTCGCCAGGACAT	4480703	+	valS	TRUE	4481860	4479005	-	-7.26010236510181
CCCGCGGATCGTCATATTGC	47101	-	yaaU	FALSE	47138	45807	+	-7.25994534082398
CCAGCAGCGACAGTTCGCTA	3552264	-	malT	FALSE	3553812	3551107	+	-7.25736575648401
CCAACCGGGATGTTGCGCAT	3448995	+	rplB	TRUE	3449386	3448565	-	-7.254438771643
ATTTCACCTGACTATACAAT	3208484	+	tsaD	TRUE	3208565	3207552	-	-7.25277693147557
CTGAATCTGACGCTGCTCGT	3912747	+	glmU	TRUE	3913223	3911853	-	-7.25134043536932
AGTGCTCGCGAAGGTGCGTC	93208	-	murE	TRUE	94653	93166	+	-7.24870384339362
CGGTGTAACCGACGTTTTCC	2819802	+	alaS	TRUE	2820033	2817403	-	-7.24846079579059
CGGCCGAGAATGGTAATTTG	3882606	-	rnpA	TRUE	3882875	3882516	+	-7.2477526913882
GATAACCGGCGTCAGGATCA	1079117	-	putP	FALSE	1080036	1078528	+	-7.24631425002634
CTGTGCGTAAATGTGACGCG	3443527	+	rplR	TRUE	3443619	3443266	-	-7.24322583001871
TCACCTGGTTATCGTCGTAA	56779	+	lptD	TRUE	57109	54755	-	-7.24290612287885
ACGGCCTGAGCAACGTTACT	3469465	+	fusA	TRUE	3471536	3469422	-	-7.2394943996331
CTGTGTTCATCAGCACAAAG	4479913	+	valS	TRUE	4481860	4479005	-	-7.23512986394293
GCCAGATCTTCTTCTGCGTT	3211570	-	rpoD	TRUE	3212910	3211069	+	-7.23412100689306
GATTGCAGCACTGATAATCC	4548225	+	gntP	FALSE	4549319	4547976	-	-7.23170872234175
AGCGTTCCAACGATCTTCGT	3444796	+	rpsN	TRUE	3444906	3444601	-	-7.23084351430663
GTGATGATCCGGCTACCGCC	3583402	+	ggt	FALSE	3584846	3583104	-	-7.22800368840617
TTACGCACCGCACGGCTTAA	671273	+	lptE	TRUE	671409	670828	-	-7.22491472470723
ACGGGAAGTTCGGGTCAACG	2963597	+	lgt	TRUE	2964059	2963184	-	-7.22349764954026
CGTTTGAGCAGCTCTTTAAT	438740	+	dxs	TRUE	439401	437539	-	-7.22037661768907
TTTCCACATCACGCGCCAGA	968047	-	lpxK	TRUE	968575	967589	+	-7.21799061351009
CCGCCATAGCGAAGTTGATC	14968	-	dnaJ	FALSE	15298	14168	+	-7.21575255872474
ATTGCATCACGCATGAACTC	3440957	+	secY	TRUE	3442119	3440788	-	-7.21536215226083
CTGAATAATACGCCGACTGT	690201	+	ybeX	FALSE	691007	690129	-	-7.21343944817426
CACGTAGTTACGTGCGCGCT	1958705	-	argS	TRUE	1959819	1958086	+	-7.21205140807239
TCCATCAGTTCAAGGGTACG	23849	-	ileS	TRUE	25207	22391	+	-7.2068484850464
ATATCAGCAAACATCACGCC	217229	+	proS	TRUE	218775	217057	-	-7.20592064982215
TAGCGTTCACCTTCTTTCGG	3964746	-	rho	TRUE	3965699	3964440	+	-7.20357365400497
TTCTGCGTGCAATTGGTCAG	3033062	+	lysS	FALSE	3033196	3031679	-	-7.20320835271192
GTGCCACGTCTTTGATTTCG	92426	-	ftsI	TRUE	93179	91413	+	-7.20190564063724
AACGCTTTTGCGTCCGGGCT	3403740	-	accB	TRUE	3403928	3403458	+	-7.20036246285507
GCCAGCGTAGAATATCAACC	3815013	-	yicC	FALSE	3815562	3814699	+	-7.19753357142555
CATCAGAGGCTGCTTGATAA	1417980	+	racR	TRUE	1418265	1417789	-	-7.19587674029579
ACATAATGGCGCGGATCATT	1177337	-	lolE	TRUE	1177787	1176543	+	-7.18896906149353
CGCAGAGTAGTCAACCACAA	1958426	-	argS	TRUE	1959819	1958086	+	-7.1833304843847
CAGGTAGCAGCGTCCATTTG	597535	-	cusB	FALSE	597925	596702	+	-7.18256934089912
GTTAACGTCGGTCTGCTGAG	12986	-	dnaK	FALSE	14079	12163	+	-7.18197856059391
GGGAACCCCACCGGACTTGA	4173484	-	thrU	FALSE	4173486	4173411	+	-7.18187796550992
CTGCTCCACCATGCCGCCCA	3905521	+	phoU	FALSE	3905601	3904876	-	-7.17972157497058
CTGGTAACTCATCCTGCAAT	3881719	+	dnaA	TRUE	3881752	3880349	-	-7.1781692077653
GTACCAGGCCAACGCGGAAC	4180653	-	rpoB	TRUE	4183296	4179268	+	-7.15705066440468
CAATTACTTACGACGCCAGG	555200	-	cysS	TRUE	555219	553834	+	-7.15393179353004
GGAACGGAATGTATTCGATC	3792780	-	rfaD	FALSE	3792942	3792010	+	-7.14752716417341
ATGTTTCGCTTTCTCGCCGT	3307391	+	pnp	FALSE	3309190	3307055	-	-7.14302457532386
GCTCCAGCATATGGCCGAGG	2192384	-	metG	TRUE	2194355	2192322	+	-7.14100518366283
CCACGGCTGAACGACGACAT	689023	+	lnt	TRUE	690104	688566	-	-7.13806582467805
GTTCTTCCAGCAGGCGGGAC	434567	-	nusB	FALSE	434780	434361	+	-7.12624078078615
GAACAGTTTGCGCTGCGCTT	3598420	+	rpoH	FALSE	3598806	3597952	-	-7.12504046715122
GTTTTCATCACGCTGATATT	1888917	+	tsaB	TRUE	1889291	1888596	-	-7.11508913852823
TTCCTGGGCCTGTGCAATGG	3314304	+	nusA	TRUE	3315548	3314061	-	-7.09729705257071
CCACACAGAAGTTATAGGTT	2518160	+	gltX	TRUE	2518694	2517279	-	-7.09260365031652
GTCCAGTTCGTCCTGCAGAC	4369589	-	groL	TRUE	4370694	4369048	+	-7.09138362958625
GCCCAGCATACGCTGGTAGC	673818	+	leuS	TRUE	674006	671424	-	-7.08827594618645
CGAGCTTGTCGTAGTTCATC	3209347	-	dnaG	TRUE	3210874	3209129	+	-7.06529519397365
ACACGGCATCTGGTTGATAC	4181555	-	rpoB	TRUE	4183296	4179268	+	-7.06338880786031
TGCTGCACACGTCGAGGTTC	4125128	-	rpmE	FALSE	4125248	4125036	+	-7.04722005301966
GGTGGTGCCGGTGCATGTTC	3264548	+	tdcA	FALSE	3265087	3264149	-	-7.04694516637508
TTCTTCCAGACGCTCTTTCT	3034217	+	prfB	TRUE	3034304	3033206	-	-7.03135791771339
TTTTTGGTCCAGCCGCTGCC	2963917	+	lgt	TRUE	2964059	2963184	-	-7.01751516098588
AGCACGGCGTCGAGAGTATC	3333750	+	murA	TRUE	3334516	3333257	-	-7.01630231015118
GTATCCTTGACGATTAACTG	94875	-	murF	TRUE	96008	94650	+	-7.01509463660653
GGCAGCTGGTCGTCCGGGGT	672676	+	leuS	TRUE	674006	671424	-	-7.01175150920666
TACCGCCTGGATGGTGTCAA	3720795	+	glyS	TRUE	3722420	3720351	-	-7.00991474836167
AATACCGACGGTCCACCACT	4246976	-	lamB	FALSE	4247334	4245994	+	-7.00399284145436
GCTGCGCGCACATTTCAAGC	1376669	-	ycjT	FALSE	1378175	1375908	+	-7.00329381209733
ATGGTCAAACCGATCATGTT	3448424	+	rpsS	TRUE	3448548	3448270	-	-7.00252217210008
CCGATGTAGCGACGCAGTTC	3404686	-	accC	TRUE	3405288	3403939	+	-6.99998291597861
TTGGTCAGCCCGTTCCACAC	289159	+	argF	FALSE	289529	288525	-	-6.99168309455964
GGTAGTCGTGGTTTTGCCGT	93515	-	murE	TRUE	94653	93166	+	-6.99030598733868
CAGCTTTACCCTGCGGTACC	4424217	-	rplI	FALSE	4424580	4424131	+	-6.98456234818797
CTTTCGGTGAGGTGAACGGA	1947202	+	aspS	TRUE	1948546	1946774	-	-6.98146045736126
AGATGCCATCACTCCGCTTC	102483	-	ddlB	FALSE	103153	102233	+	-6.97754933832829
TCGGAACGGCGGCTCATTAA	2054514	-	amn	FALSE	2054539	2053085	+	-6.97221994855029
CGGGGGAGTTGCTGTCAAAT	2996289	+	ygeQ	FALSE	2996850	2996056	-	-6.97192650730252
CGTCAATGCGCAGATCCGCC	3033598	+	prfB	TRUE	3034304	3033206	-	-6.96797231376094
ATTTTGATTTGCATACCGTC	3484622	-	crp	FALSE	3484774	3484142	+	-6.96337660564526
AGCGTCTCTTTTCTGGAATT	3320095	+	leuU	FALSE	3320180	3320094	-	-6.96124665202347
GTGACGTTTAGCTTTCTCAC	961471	-	rpsA	TRUE	962891	961218	+	-6.96088099178838
AACTGGCGACCACCGACGCT	4040756	-	rdoA	FALSE	4041424	4040438	+	-6.95655673052006
TTCGTTTTAATGGCCGATCG	2529147	+	zipA	TRUE	2529255	2528269	-	-6.95175451327008
CGCGCTAGCCTCCTGGATTC	1797253	+	pheM	FALSE	1797294	1797250	-	-6.95141215724206
TTTTCACGCGCTTGAGCGAC	1794492	+	pheT	TRUE	1795968	1793581	-	-6.9481288351369
GTCATAACCGGAAAGCCCTT	22632	-	ileS	TRUE	25207	22391	+	-6.94476475005733
TCTTTCGCGATGACCGCTTC	4479102	+	valS	TRUE	4481860	4479005	-	-6.93373216180561
TTGCACACCTAACATAGAGT	54971	+	lptD	TRUE	57109	54755	-	-6.92870804232792
AGCGGCCTTTCAGTTTATCC	3792801	-	rfaD	FALSE	3792942	3792010	+	-6.9268605001962
TGTCGCTACCCGCAGAGTTC	193141	-	frr	TRUE	193429	192872	+	-6.92337403798634
CACGATCGAGGCAGTCATAC	1799187	+	thrS	TRUE	1800594	1798666	-	-6.92187590301791
GACGTTTACGTTAGAACGAT	3881372	+	dnaA	TRUE	3881752	3880349	-	-6.91247791122989
CTGCTTGCTGGCAGCGGTGC	74737	+	tbpA	FALSE	75480	74497	-	-6.90870331927255
CTACGCGGGCAGCACCAATC	3308749	+	pnp	FALSE	3309190	3307055	-	-6.89895542553016
AGGTTTGAATCAGTTGATTC	3820440	-	spoT	TRUE	3822531	3820423	+	-6.89491983332207
CAGATAGCAGCCGCCCGCGC	610185	+	fepA	FALSE	611717	609477	-	-6.89425916343251
CCGCCACCTTGCCGACATCC	25114	-	ileS	TRUE	25207	22391	+	-6.89210813726645
ATTCAAGCTCTTTGCCTTCC	961655	-	rpsA	TRUE	962891	961218	+	-6.89137659500428
CCCAGACCCGCCATAACTTT	3444290	+	rpsH	TRUE	3444567	3444175	-	-6.88888074487075
CATTAAGTTCAGTGCCTCAA	3340156	-	kdsD	FALSE	3340274	3339288	+	-6.8869409948032
CGCAGCACGGGTCGCGTGCA	4370243	-	groL	TRUE	4370694	4369048	+	-6.88502537115876
AACGGATACGACGGTTGCCG	4180608	-	rpoB	TRUE	4183296	4179268	+	-6.88456634611058
CACGGATAGAACCGCCAGGC	4204064	+	purH	FALSE	4205555	4203966	-	-6.8826266367519
CTTCGACCACTTTCTGGTGG	3404640	-	accC	TRUE	3405288	3403939	+	-6.8825178243347
CGCCAGGTGACGGCTGGTGT	987495	+	asnS	TRUE	988208	986808	-	-6.88063950406068
TCTTTCAGCTCGTCCTGAGT	3308697	+	pnp	FALSE	3309190	3307055	-	-6.87898200869974
TCTTGATAACCTGCCCATCG	2743466	+	rimM	FALSE	2743940	2743392	-	-6.87723392701536
TTCAGCGATCAGTTTACCTA	4369517	-	groL	TRUE	4370694	4369048	+	-6.86980341774913
TCACGGGCGGCATTTTTATC	203873	-	lpxB	TRUE	204496	203348	+	-6.86556705169179
GTCGCCAACGCTCAGAACCA	962692	-	rpsA	TRUE	962891	961218	+	-6.85969286691381
GCAGTGTGCCGTCTACGTGC	98085	-	murD	TRUE	98403	97087	+	-6.85888335507963
GCACTTGGCGCGGAACTCGG	22746	-	ileS	TRUE	25207	22391	+	-6.85163112861903
AAATCGGTGATCGCCAGTGC	205234	-	dnaE	TRUE	208608	205126	+	-6.84717148033566
TCATCGAGCAAAAATACGCT	4245260	-	malK	FALSE	4245922	4244807	+	-6.84416357597335
AGACACTCCGTATCCGGGCG	1265587	-	prmC	TRUE	1266150	1265317	+	-6.84405293955806
ACCGCCAGGTGCGTGGAAAC	3405002	-	accC	TRUE	3405288	3403939	+	-6.84257178065019
GATGGTTTCGCCGTCGAAGT	4345254	+	fumB	FALSE	4345349	4343703	-	-6.83222433965353
CGTTATCCCAGTTGATATCC	4246944	-	lamB	FALSE	4247334	4245994	+	-6.83202544854239
TCAGCACCATCAGCGCAATC	487865	-	mscK	FALSE	489122	485760	+	-6.82816248680436
AGATGAACAGCGCGGTCAGC	96088	-	mraY	TRUE	97084	96002	+	-6.82542421494766
AAAGCGAGGACTACCCGCCA	996721	+	ssuE	FALSE	996735	996160	-	-6.8237172612497
CCCTGGAGTACGTCGGCTAC	988195	+	asnS	TRUE	988208	986808	-	-6.82343587682714
GGCAAACCGCCGCTACTTTT	438467	+	dxs	TRUE	439401	437539	-	-6.82320234185803
CGACGTTAATCATATTGCGA	3443050	+	rpsE	TRUE	3443251	3442748	-	-6.82189934301978
TACTAAAGCGGCAACCTTCG	104031	-	ftsA	TRUE	105244	103982	+	-6.81602238521242
CGTTTTCGAAGAATGAACGC	1796033	+	pheS	TRUE	1796966	1795983	-	-6.81481876917827
TCTTTTCGTACTAGCGTGTC	3210164	-	dnaG	TRUE	3210874	3209129	+	-6.81083208787788
CACCGAAACGCTTAACGCCC	3331081	+	rpmA	TRUE	3331141	3330884	-	-6.80734044643092
TGATGGCGCTCGATCTGGCT	3209441	-	dnaG	TRUE	3210874	3209129	+	-6.80557312129261
CCATTGAGCAAATTGCCTGC	2193740	-	metG	TRUE	2194355	2192322	+	-6.80226938974603
TGGCGGCACAGGGACGGGTC	286049	-	yagH	FALSE	287623	286013	+	-6.79665023324927
GTACATCGCGACGTGCCATC	3323184	+	ftsH	TRUE	3324957	3323023	-	-6.79658466789007
GAGCCACGGCCTGGCCCTAC	206194	-	dnaE	TRUE	208608	205126	+	-6.78863415067134
TCTTTCACGCGGCCCGGACG	3821278	-	spoT	TRUE	3822531	3820423	+	-6.78559273390377
CTGAGCCAGTACGGTTGCAG	4369316	-	groL	TRUE	4370694	4369048	+	-6.78093589175464
TCATCGCTTCACTGTCTGCC	24781	-	ileS	TRUE	25207	22391	+	-6.77747635085436
GTCGAAGTTACCACCCGTTT	1015562	+	fabA	TRUE	1015693	1015175	-	-6.76383048137852
GCTGCGCCAGTTTTTCTTCC	3033988	+	prfB	TRUE	3034304	3033206	-	-6.75891693836645
AGCCCCGGACGGTCGGTCAT	3207967	+	tsaD	TRUE	3208565	3207552	-	-6.75145274441678
ACATCGGGAACATCACCCGA	2707910	+	rpoE	TRUE	2708034	2707459	-	-6.74935910277959
GGTCAGGGTTTTTCCTTCAC	108589	-	secA	TRUE	110984	108279	+	-6.74643121042623
TTAGCGAAGTGGCCAGCTTC	3450761	+	rplC	TRUE	3450948	3450319	-	-6.7460978862063
TCTTTTTCAACGTTATACAG	3883483	-	yidC	TRUE	3884745	3883099	+	-6.74563027264902
ATTTCAACCACTTCTTCGGT	4175898	-	nusG	TRUE	4176311	4175766	+	-6.74270366560671
GCACATGTTCTTTCAGAGCG	203425	-	lpxB	TRUE	204496	203348	+	-6.74134032896724
ATAGCAGTTTTGTCGTCAGC	13834	-	dnaK	FALSE	14079	12163	+	-6.73863771846326
CCACCAGCCAGACAACGACC	967774	-	lpxK	TRUE	968575	967589	+	-6.73683089500572
TGCCAGGCGAACGTAATCCA	208844	-	accA	TRUE	209580	208621	+	-6.73554748196497
TCTTTGCCTTCTACTTTCGG	496813	-	adk	TRUE	497043	496399	+	-6.72775119552493
TTTACGCTGATACACTTCGA	110506	-	secA	TRUE	110984	108279	+	-6.72179131665731
GCTCACTTCGTGTTCGCCAG	4424501	-	rplI	FALSE	4424580	4424131	+	-6.71864341027502
CCGAAGGTTTCATCCAGCGT	4091640	+	rhaD	FALSE	4092295	4091471	-	-6.71330150307968
GCCGCCATCGGGTAAGTGTC	987892	+	asnS	TRUE	988208	986808	-	-6.70798664174641
CCCGCACCGGAGCCACGGCC	206203	-	dnaE	TRUE	208608	205126	+	-6.69623676620938
GTTACCGTGAGTAGCGTCCT	3450562	+	rplC	TRUE	3450948	3450319	-	-6.69513106417397
TGGATGGGTACTTATGAATG	3484198	-	crp	FALSE	3484774	3484142	+	-6.69210531969506
TTCGTCATCACGAATCAGGC	4480229	+	valS	TRUE	4481860	4479005	-	-6.69058485455965
CAGACGACGATTCTCGTTAA	4485876	-	lptG	TRUE	4486423	4485341	+	-6.68176205735771
CTGATGTCCTGGGTATAGCG	2158669	-	mdtC	FALSE	2159487	2156410	+	-6.67962973260662
GTCTCCAGAGTCTCAGCGAT	3447932	+	rplV	TRUE	3448255	3447923	-	-6.67959472413462
ACGCAGGGTCGTCATCTGAA	1796850	+	pheS	TRUE	1796966	1795983	-	-6.67084567450895
GGCGTCGCGCGGAAGATGAT	23624	-	ileS	TRUE	25207	22391	+	-6.66915297612532
TTTGAACGTACGGTAGTTGA	4183500	-	rpoC	TRUE	4187596	4183373	+	-6.66875707482546
TACTACGTCAAGGCTCTGAA	3450436	+	rplC	TRUE	3450948	3450319	-	-6.6583150753501
GGCTGTCAGCGACAACAACC	2744156	+	rpsP	TRUE	2744207	2743959	-	-6.65326796136061
TCGGCAATTTCCGCCATCTC	2346183	-	nrdB	TRUE	2346536	2345406	+	-6.64395140717152
AGCATCAAGCGTTGCGCCCA	95533	-	murF	TRUE	96008	94650	+	-6.64343047368607
GTGATGGCGACGCGAGCGTC	433901	-	ribE	TRUE	434341	433871	+	-6.63799043454526
ATAACCTTCGTCCTGATACC	3720819	+	glyS	TRUE	3722420	3720351	-	-6.63757487309232
TCAAGGTAATTGCCTTTTTC	2095449	+	wzzB	FALSE	2096325	2095345	-	-6.63571122062411
CCGGTTGTGGGGTAAACCAC	689471	+	lnt	TRUE	690104	688566	-	-6.63385514365366
AGCGCCACGCTGGCGGCCTA	3324193	+	ftsH	TRUE	3324957	3323023	-	-6.63257591904162
AGAACATCGTTACGCCCATC	3884505	-	yidC	TRUE	3884745	3883099	+	-6.6286136526991
CCGGCAGTTTTGCCAGCCAG	93906	-	murE	TRUE	94653	93166	+	-6.62325236124818
TGCTCACGACCGCGAACATC	3323993	+	ftsH	TRUE	3324957	3323023	-	-6.62129809054961
TCCGCCAGTTCAGCAATTTC	203259	-	lpxA	TRUE	203348	202560	+	-6.62114375898702
GGTGCGCAGATCTTTAATGC	3033311	+	prfB	TRUE	3034304	3033206	-	-6.6153693479178
TTAATCGCCCGATAGATGAC	660204	+	ybeF	FALSE	660601	659648	-	-6.6085403629318
CGTTCAACGATAGCATCAAC	672244	+	leuS	TRUE	674006	671424	-	-6.60777603133293
CCAGCCAGTCCAGTTGAGAA	1148683	-	fabH	FALSE	1148935	1147982	+	-6.60658174421763
GCCGTTCAACTGGCCAGATA	987582	+	asnS	TRUE	988208	986808	-	-6.59995845469761
GCGTTGGGAAGTGGTAGCGC	2819854	+	alaS	TRUE	2820033	2817403	-	-6.59832924990211
AACCCATACTTTCACTTCCA	2742478	+	rplS	TRUE	2742552	2742205	-	-6.59598921154319
CCACCGCACGATAGAGATTC	364611	+	lacZ	FALSE	365529	362455	-	-6.59114925416797
CGCAAGCTGTTGAGCGGAAT	1262338	+	lolB	TRUE	1262723	1262100	-	-6.5910191037608
CTTGACGGTGCAAGGGATAT	1192052	+	mnmA	FALSE	1192996	1191890	-	-6.58521449453966
CTACACGTACCAGGCCAACG	4180659	-	rpoB	TRUE	4183296	4179268	+	-6.58256321574303
TGTGCCTGCCAGAGTGCAAG	3988749	+	hemC	TRUE	3988789	3987848	-	-6.57746052720949
GCCAGCTTTTGAATCTCGGC	988125	+	asnS	TRUE	988208	986808	-	-6.57684204161747
CTGGCATCTTCGCCCTCTGC	2326059	+	yfaP	FALSE	2326165	2325389	-	-6.57608816897876
ATTAGCGGTATAGAAGTTGT	3883910	-	yidC	TRUE	3884745	3883099	+	-6.57070069002178
GGGAAACACCCCAGTCGCGC	672758	+	leuS	TRUE	674006	671424	-	-6.56957766252262
CGATACGCTTGTGACCAGAC	4180245	-	rpoB	TRUE	4183296	4179268	+	-6.56839897550724
CTTCCTGCTCTTGCTGTTCC	3820335	-	rpoZ	FALSE	3820404	3820129	+	-6.56104454957527
ACGTGGATTTTCCTACGTTA	2635348	+	der	TRUE	2635378	2633906	-	-6.55885270957818
CGAGATACCAGTCACAGAAC	4479730	+	valS	TRUE	4481860	4479005	-	-6.55619602955446
ATGACCGGTAGCGATATAAT	1192634	+	mnmA	FALSE	1192996	1191890	-	-6.5530790941648
AACCGCGCAGCATCTGCGGC	4253145	+	plsB	TRUE	4254489	4252066	-	-6.55245065528324
TATGCAGGTGCGTTTTAGTT	3344944	-	ptsN	FALSE	3345091	3344600	+	-6.54955874311812
AAATTTCGGTGCGATATCAC	2598516	-	bcp	FALSE	2598970	2598500	+	-6.54634588678513
GTTCATCAATACTCAGCGCC	92105	-	ftsI	TRUE	93179	91413	+	-6.53810050073061
CCACCAATGTAGATATCCAC	672439	+	leuS	TRUE	674006	671424	-	-6.53319137166215
AAGTCATCAGCACGCGGAAC	2193770	-	metG	TRUE	2194355	2192322	+	-6.52687774088224
ACCAATCTTGACCAGTGTAC	3974335	-	wzxE	FALSE	3975551	3974301	+	-6.51679461180663
TTTCGCCCATAAGCCTTGCT	4485783	-	lptG	TRUE	4486423	4485341	+	-6.51640268715778
AATCTGGTTGATGGGTGATC	2923939	-	queF	FALSE	2924218	2923370	+	-6.5132300640241
TTCCGCCAGTTCTTTGGTGC	90626	-	rsmH	FALSE	91035	90094	+	-6.50804342718407
ATACGTTCAGCCAGTTCTTC	3212506	-	rpoD	TRUE	3212910	3211069	+	-6.50763302391605
GTTGGTCGGCCTGATGTTCC	1265269	-	prfA	TRUE	1265317	1264235	+	-6.50693707814929
GGTAACGGCTTGTAATTCAG	3820358	-	rpoZ	FALSE	3820404	3820129	+	-6.50621905413333
GCACGGCTTTACCAAATTCA	2193626	-	metG	TRUE	2194355	2192322	+	-6.50570984669956
ATGGTCGTGCGTTTTAGCTG	3210458	-	dnaG	TRUE	3210874	3209129	+	-6.50436249067388
GCAGTGTTGCCAGCATATGT	1154694	-	tmk	TRUE	1154988	1154347	+	-6.50295554366643
ACCGGGATCGCGGCGAGACA	804449	-	ybhJ	FALSE	804987	802726	+	-6.50140345891717
GCATCACAGGACCGTAGATC	2349319	+	glpT	FALSE	2350396	2349038	-	-6.49952066796217
ACCAGCGACATATTCAAAGT	434133	-	ribE	TRUE	434341	433871	+	-6.49825149713103
AAGAGACGTGCCCGGCGTGC	3193722	+	rfaE	FALSE	3194775	3193342	-	-6.49791157214797
CCCTTTCATTACCACAAAGC	939129	-	serS	TRUE	939943	938651	+	-6.49638727251948
TGCGAACCGGTAATCTGTTT	4485989	-	lptG	TRUE	4486423	4485341	+	-6.49422546881044
AAGATGAGTCAGATTTTGCC	927855	+	cydC	TRUE	928418	926697	-	-6.4873076174587
GACTGGTGTACTGCAATGGT	4389756	-	orn	TRUE	4390172	4389627	+	-6.47835965307292
AAGGTCACCCACTGCGTTAA	197302	-	rseP	TRUE	197898	196546	+	-6.47745440578709
ATTCACGCCATCGAGCTTCC	3526076	-	yrfF	TRUE	3526626	3524491	+	-6.47419870240862
GCTCCACTGCGCCAACAGCT	93536	-	murE	TRUE	94653	93166	+	-6.47290224399858
AGATCGTCACCGATAACACC	91104	-	ftsL	TRUE	91397	91032	+	-6.47279363056527
CTTTGTGCAGTTTGTTGATC	4423287	-	rpsF	FALSE	4423536	4423141	+	-6.47113443184801
ATTCTCCTGATGGATGGTTC	2869829	+	ispD	TRUE	2870512	2869802	-	-6.46499219348058
GCAGCAATATTATTGACCGT	4252982	+	plsB	TRUE	4254489	4252066	-	-6.42574405336488
TCAACGGTTTTTCGTACTCG	3792399	-	rfaD	FALSE	3792942	3792010	+	-6.41366114127895
TAAACGCCAGCAGCAGCCCC	3076206	+	cmtA	FALSE	3076881	3075493	-	-6.41041324401083
CCAATGCCAGGATCGACTGC	103376	-	ftsQ	TRUE	103985	103155	+	-6.40569202132044
CACAATGACCGAGCAGCCGG	988002	+	asnS	TRUE	988208	986808	-	-6.40541673142671
CTGACCATCATGGGCACAGG	554558	-	cysS	TRUE	555219	553834	+	-6.40213974757509
TTTTGATTTGCATACCGTCC	3484621	-	crp	FALSE	3484774	3484142	+	-6.39432471643737
CGTCGCCGCCGGTTCCGGCT	1264579	-	prfA	TRUE	1265317	1264235	+	-6.38741104080612
CCTGAAAGCTGTGCGTCTAC	968498	-	lpxK	TRUE	968575	967589	+	-6.38671620546826
CGTGAACGCACCGTACCTAC	2707538	+	rpoE	TRUE	2708034	2707459	-	-6.37943991084766
ATCGCCTGACGCCACTCCAG	493110	-	dnaX	TRUE	493247	491316	+	-6.37585351843019
ACCCCGGTAACGCCATCGTG	4262934	-	dnaB	TRUE	4263752	4262337	+	-6.37254744602969
CATCAGAAAGTTCGTTCGCC	3471746	+	rpsG	TRUE	3472103	3471564	-	-6.36794859257987
GCCGCGCAATCCTAACAGAC	1147718	-	plsX	FALSE	1147914	1146844	+	-6.35815183049652
GGCGGCCTTCGATCTTCGTT	1798179	+	infC	TRUE	1798662	1798120	-	-6.35766379183375
TCGGTTTCAGGAAGCCGCGC	98924	-	ftsW	TRUE	99647	98403	+	-6.34747497709577
CTGTACATTACGTTCATTAC	4435129	-	cysQ	FALSE	4435518	4434778	+	-6.3459908531542
GTTGCACGAACCACGTTGAT	3442854	+	rpsE	TRUE	3443251	3442748	-	-6.3435565065419
AGTACGTTGAAGAACGGGCA	913292	+	ybjE	FALSE	914080	913181	-	-6.34070896431293
GCTTGATTTGGTCTTCCGGC	3820464	-	spoT	TRUE	3822531	3820423	+	-6.33880518470102
TTGGATCTTCTTGATGATGT	3193381	+	rfaE	FALSE	3194775	3193342	-	-6.33703387506869
ATTGGTTCGTGCCAGCAGTC	1667476	+	ynfL	FALSE	1667616	1666723	-	-6.33416267226457
AATGATATTGACCATACCGT	104067	-	ftsA	TRUE	105244	103982	+	-6.3340234897366
TTTAACGATCAGGTCGCTAC	3450358	+	rplC	TRUE	3450948	3450319	-	-6.31903037213683
TACCATCGCCAGATACATAA	1177351	-	lolE	TRUE	1177787	1176543	+	-6.31443167277014
CGGTAACGCCACCTTCACGC	65495	+	polB	FALSE	65780	63429	-	-6.31421776482678
GCGGCGGCCCACTTCATCGT	93887	-	murE	TRUE	94653	93166	+	-6.30642853795659
GCGCCGTCGCGATAATGGTC	3965375	-	rho	TRUE	3965699	3964440	+	-6.30559525657402
ATAACGCGGATGAAGCAGTG	1115779	+	lpxL	FALSE	1115805	1114885	-	-6.29199894319312
TCGCCTGGGGATAGCGCGCC	3793023	-	waaF	FALSE	3793998	3792952	+	-6.28474649006134
CCTGTCCCAGTTCTTCCAGC	434576	-	nusB	FALSE	434780	434361	+	-6.28330583082044
CCTGCACAGGCTGCATCATA	4393460	-	yjeF	FALSE	4393636	4392089	+	-6.27428362340584
TTGCAACAGCCAGGCAGAAA	1192940	+	mnmA	FALSE	1192996	1191890	-	-6.27338119217787
GGTCTTACCAATTGCGTGAA	2517363	+	gltX	TRUE	2518694	2517279	-	-6.26249320230298
GGAACGGTCGTTCTGGCACT	3033488	+	prfB	TRUE	3034304	3033206	-	-6.25875315724793
CGGGGAGTCCCAGCACATCC	1602541	-	lsrD	FALSE	1603063	1602071	+	-6.25839200114236
ACCGGACGACTTAGTTTTGA	3551116	-	malT	FALSE	3553812	3551107	+	-6.2566864020742
ACCGGCATAGAGTATTTGCC	2905542	+	eno	TRUE	2905963	2904665	-	-6.25618421307825
GTCGGCGCTCTTCCACAGAA	209324	-	accA	TRUE	209580	208621	+	-6.25264783042394
GAACAGATTCGATAGATGCC	1150078	-	fabG	TRUE	1150627	1149893	+	-6.24787136676673
CCCTTCAGCACCGTATACGG	197974	-	bamA	TRUE	200360	197928	+	-6.24648455547622
CGATATATTTCGGGTTTTCC	4019148	-	ubiB	TRUE	4019889	4018249	+	-6.24121565302467
CGTACCACGGCGAAAGCTTC	108471	-	secA	TRUE	110984	108279	+	-6.22307663781878
AGTAATACGAATTGCCGAAT	1264953	-	prfA	TRUE	1265317	1264235	+	-6.22051075521134
TCTGATGCAGACGACGGGTC	1714616	+	tyrS	TRUE	1715246	1713972	-	-6.21577806989577
GTACCGCTTTTACCATTCAC	101776	-	murC	TRUE	102240	100765	+	-6.21241484315079
GAACAATCGCTTTACCCGGC	4186672	-	rpoC	TRUE	4187596	4183373	+	-6.21167172083432
AAACAACTTGCCCCAGAACT	770835	-	cydA	TRUE	772249	770681	+	-6.20802892620365
CTTTGGCGGGTGCCATTTCG	3584507	+	ggt	FALSE	3584846	3583104	-	-6.20264841317589
GGTTTTTCCAGTTCGCCGAC	1192491	+	mnmA	FALSE	1192996	1191890	-	-6.19922465824085
TTTACCAGAGCGCTGAGCCA	3471957	+	rpsG	TRUE	3472103	3471564	-	-6.19445358520078
GGGCCCTGCCAGCTACATCC	475757	-	ffs	FALSE	475785	475672	+	-6.18733204521199
GTTCTGGCTATCCGGGAACC	777843	-	tolB	FALSE	778255	776963	+	-6.18669614743813
TCACTCGGCAGTAGATGTTC	4245665	-	malK	FALSE	4245922	4244807	+	-6.18326387280635
ACGGCGCATCTGACGGGTAA	4481489	+	valS	TRUE	4481860	4479005	-	-6.18092610323068
GATGATAGCCTGAGCCAGTA	4369325	-	groL	TRUE	4370694	4369048	+	-6.17735367515095
CGGTGTGGTAACGAACACCC	3472304	+	rpsL	TRUE	3472574	3472200	-	-6.16780750163844
AAATTCGAACTCTTCAACGT	4019309	-	ubiB	TRUE	4019889	4018249	+	-6.1672682394605
CTGCTCTGCCAGCCACGGGT	2851358	-	hypE	FALSE	2852286	2851318	+	-6.16498957210729
ATGCGGCTATAGAACCAGCC	3552547	-	malT	FALSE	3553812	3551107	+	-6.16272600072066
CCTGCACGGCAAAAGCCAAC	3327710	-	dacB	FALSE	3328418	3326985	+	-6.15847572626702
GACTTCATCTGCCAGAATTT	1263592	-	hemA	TRUE	1264193	1262937	+	-6.15836436158785
CCCACGTTGACGATTTCGCT	961908	-	rpsA	TRUE	962891	961218	+	-6.15576581884924
TTTCTCATCCCACTTGGCGT	4247171	-	lamB	FALSE	4247334	4245994	+	-6.15505778595086
CTTTTCGTACTAGCGTGTCA	3210163	-	dnaG	TRUE	3210874	3209129	+	-6.15346465504464
CAACGGATTTCACAGCAGTC	200841	-	skp	FALSE	200967	200482	+	-6.15111645804406
ACGTCAATGCGCAGATCCGC	3033597	+	prfB	TRUE	3034304	3033206	-	-6.14757416712475
CAGGTGCCGTTAGCCAGAGC	1154608	-	tmk	TRUE	1154988	1154347	+	-6.1400921499977
AACGATAGGTCGGTTCTGCC	3881386	+	dnaA	TRUE	3881752	3880349	-	-6.13988838072471
GACGCCAGGTGGTCCCTTGC	555189	-	cysS	TRUE	555219	553834	+	-6.13646107114913
TGGTACGCAGGTAACCGTAC	1864139	+	mipA	FALSE	1864496	1863750	-	-6.12956386305038
GACGGCTGGTGGAGTCCAGC	3914390	+	atpD	FALSE	3915398	3914016	-	-6.12869913238691
ATTGCTGCCATTCCGCAAAC	3906685	+	pstA	FALSE	3907462	3906572	-	-6.12857069053028
GAGTGTGTAGCGGGTTAATT	1191606	+	hflD	FALSE	1191854	1191213	-	-6.12441583165022
CCGGCATTGCCATTCACTTT	4170740	-	murB	TRUE	4171108	4170080	+	-6.1241780952116
GCGGCTGGATATATGGCCCA	689006	+	lnt	TRUE	690104	688566	-	-6.11599752877818
CATTATCGCTTGCGACAATG	927687	+	cydC	TRUE	928418	926697	-	-6.10889164938614
CATCGCGAACTTGCTCTGCC	1263986	-	hemA	TRUE	1264193	1262937	+	-6.10878677022949
GCGCTGGCATATCGGTACCT	4186642	-	rpoC	TRUE	4187596	4183373	+	-6.09704202511596
CGCCACAGGCCGGAACGATC	3526429	-	yrfF	TRUE	3526626	3524491	+	-6.09332625813586
TGTCCGTGGCTTTGGGTTGC	3822070	-	spoT	TRUE	3822531	3820423	+	-6.09193912255639
ATCTCGCAGGCTGCCTTCAG	491941	-	dnaX	TRUE	493247	491316	+	-6.09057358517019
GAGGTTGACGGTGTCATCCT	829534	+	ybiH	FALSE	829866	829195	-	-6.088061148054
AGGGCCATCATGCAGAATGA	22539	-	ileS	TRUE	25207	22391	+	-6.08753699812377
TTCCGGCTCTTTCAGGGTAG	3720612	+	glyS	TRUE	3722420	3720351	-	-6.08582299761525
ATCGGGTCGGTCACTGTGGT	3884545	-	yidC	TRUE	3884745	3883099	+	-6.08378442539976
TCACTTTACCCGGTGCAAAC	4387609	+	psd	TRUE	4388383	4387415	-	-6.07704130716789
CCAAACAATCCCCAACGACG	3525280	-	yrfF	TRUE	3526626	3524491	+	-6.07539736103584
CCGCACAGCGCGAACGCCGA	1989884	+	leuZ	FALSE	1989925	1989839	-	-6.07284142526785
GCACCAATGGCGGGGTGTCC	1403293	-	abgR	FALSE	1403673	1402765	+	-6.07253685713486
CTGGCGGCAGCGCCGAAACG	1436846	+	ydbK	FALSE	1438808	1435284	-	-6.0693710364572
AACGTCGTTCGCGGTTTCGT	4246559	-	lamB	FALSE	4247334	4245994	+	-6.06671170659567
GTCGGCATCATCGAACCTGA	2703069	+	lepB	TRUE	2703331	2702357	-	-6.06630259674583
TGCCTTCACGCTCGAAAATC	14926	-	dnaJ	FALSE	15298	14168	+	-6.06094510240819
AACGTCGTCGATATCAGATA	13151	-	dnaK	FALSE	14079	12163	+	-6.04980229732184
GCGCTACCGGAGGCAATTTC	2222786	+	pbpG	FALSE	2222892	2221960	-	-6.04840743262044
CGGCGAAGGTGCCCAGTACC	1352203	+	sapC	FALSE	1352542	1351652	-	-6.04750404553
GCCATTACTCCGCCCCCATC	1176525	-	lolD	TRUE	1176543	1175842	+	-6.04546653360973
CGCTTGCGGCTGCTCTTCAA	3602114	+	ftsY	TRUE	3602266	3600773	-	-6.04450611291706
CGTCATACACTTCCTGCGCT	3194022	+	rfaE	FALSE	3194775	3193342	-	-6.04065908832625
CATCAGACGAGCGTTCACAT	192147	-	pyrH	TRUE	192580	191855	+	-6.03920350936313
ATACCGCCAAACAGTACGAA	1267439	-	kdsA	TRUE	1268242	1267388	+	-6.03726361415597
CACTTCATTTGCCACTCGCT	100668	-	murG	TRUE	100711	99644	+	-6.03482345437213
AACGCACTGACTTCCTGCGC	195134	-	ispU	TRUE	195664	194903	+	-6.03226641766804
ATTACTGCCGTTGGCGCGAC	492444	-	dnaX	TRUE	493247	491316	+	-6.03010632695699
CGCCGTTTTCCAGAGCGCGA	1793474	+	ihfA	FALSE	1793576	1793277	-	-6.02935333897844
CACGAACGCGGTCGCCAGGG	3315029	+	nusA	TRUE	3315548	3314061	-	-6.02652659409574
TCAGGATCTGCTGACGTTCC	4183831	-	rpoC	TRUE	4187596	4183373	+	-6.02630425682006
GTTAATCATAATTCGACGCT	772395	-	cydB	FALSE	773404	772265	+	-6.02492338827624
GAATAGACTTGCTTTTTACC	4254435	+	plsB	TRUE	4254489	4252066	-	-6.01956028199736
GTTCAGCAATAGCATCGGCC	2956474	+	ptrA	FALSE	2956906	2954018	-	-5.99986613726889
TGACCGATCACATAGTCGTC	23408	-	ileS	TRUE	25207	22391	+	-5.99154648554857
GTTTCGGATCCCAGTTTACC	4481347	+	valS	TRUE	4481860	4479005	-	-5.98539891118566
CCGACAATCCCGGCAAAATT	842704	+	ybiO	FALSE	844703	842478	-	-5.98467034984662
AGGCCGGAACGATCCGGGAT	3526423	-	yrfF	TRUE	3526626	3524491	+	-5.98126531504016
CCCAACGGTGCCTGAGTATC	1794236	+	pheT	TRUE	1795968	1793581	-	-5.9807452273683
TTCGTTAGTCTGTGCGTACA	4180994	-	rpoB	TRUE	4183296	4179268	+	-5.9803111481325
TACCCACCTGACGCTGAGCG	970419	-	kdsB	TRUE	970821	970075	+	-5.97242473938095
ATCGCGCGCCCACTCCGCAG	3334613	+	ibaG	FALSE	3334825	3334571	-	-5.96213974656933
GCGCACGGGCGATAGCCAGA	926975	+	cydC	TRUE	928418	926697	-	-5.95647816372045
CTCTTTACGGTTGCCGCGCG	3821033	-	spoT	TRUE	3822531	3820423	+	-5.9548914767633
CTTCGCGCTGTTTGTCATTA	3996032	-	uvrD	FALSE	3998168	3996006	+	-5.95431788226728
ACGTCACACTCTTCCAGAGT	14582	-	dnaJ	FALSE	15298	14168	+	-5.95147039355438
TGATTCACCGTTGTTAAGCT	3792578	-	rfaD	FALSE	3792942	3792010	+	-5.9450856212715
CGGCGCAGGGCGTAACGTCA	106630	-	lpxC	TRUE	107474	106557	+	-5.94460918717855
GATCTCTTCGATGTCTACCC	3084909	-	metK	TRUE	3085882	3084728	+	-5.94029538067849
GCCGTACCAGTGAAGCGCCA	2964000	+	lgt	TRUE	2964059	2963184	-	-5.93806057781679
CGTAATCAACGGTCAGATCC	3884067	-	yidC	TRUE	3884745	3883099	+	-5.93611574092662
GTTTACTGCGTTTATTATCG	3667127	+	yhjA	FALSE	3667211	3665814	-	-5.92040519398795
GCGGGCGATCACGTCACCGA	673836	+	leuS	TRUE	674006	671424	-	-5.91761015361026
GCGTAATGCAGGAAGTGAAA	4163740	-	murI	TRUE	4164308	4163451	+	-5.91389515344189
TACGGCGAAACCACCGGTAT	1028506	+	rlmI	FALSE	1029192	1028002	-	-5.90745056800389
TGCGCCAAAGTCAACGATAC	3307301	+	pnp	FALSE	3309190	3307055	-	-5.90694760355992
TTCGAACTCTGGAACCCTTT	1030886	+	serT	FALSE	1030935	1030848	-	-5.90271447123651
CGCCACATAAGCGTGACCTT	554222	-	cysS	TRUE	555219	553834	+	-5.89950160872885
CAGTGAGACGGTACGCTCAC	1149533	-	fabD	TRUE	1149880	1148951	+	-5.88896433104185
GTTTAGTCGCGTTCAGTGCG	3809640	+	rpmB	TRUE	3809697	3809461	-	-5.88554661070522
GCACTTCCATACCGATTTGC	1798251	+	infC	TRUE	1798662	1798120	-	-5.87810384212157
TGCGAACGCCTTGTTGGCTT	3471669	+	rpsG	TRUE	3472103	3471564	-	-5.87349234173706
CCGCTGCCAGCGTTGCCGCC	3193968	+	rfaE	FALSE	3194775	3193342	-	-5.8479680046666
TCACTTTGTCGCCCTTACGC	2704498	+	lepA	FALSE	2705146	2703347	-	-5.84376961834908
GAGCAAAATACCCATGGTGC	4263229	-	dnaB	TRUE	4263752	4262337	+	-5.833499348749
TACGGCAGCCAGACGTTGAC	4253893	+	plsB	TRUE	4254489	4252066	-	-5.83133276932055
TCATCGATGACCAGATAAAG	3551470	-	malT	FALSE	3553812	3551107	+	-5.82823414197573
CCAGCATCGCACTGACCGCC	492017	-	dnaX	TRUE	493247	491316	+	-5.81793685432662
TCAGACTTAAGGCATCTCGC	491954	-	dnaX	TRUE	493247	491316	+	-5.81661810923138
GCGTTAACAGCGTAGCGCCG	3194217	+	rfaE	FALSE	3194775	3193342	-	-5.81617901904731
TGGCATAACCTGCGGCCGAG	3807033	-	waaA	TRUE	3807840	3806563	+	-5.81478605793145
GGAGGTTGAAACGGCGGATT	3964691	-	rho	TRUE	3965699	3964440	+	-5.8145507223508
GACCGACGCTGGTTCCGGTA	2412792	-	pta	FALSE	2414913	2412769	+	-5.81118498137021
AAGCGTCATGACGCTGCTTT	3820026	-	gmk	TRUE	3820074	3819451	+	-5.80797082363385
CTGCTAACTGCTTATCGCTC	102607	-	ddlB	FALSE	103153	102233	+	-5.80567870644557
CGTCGATAAATACGTCCGCC	669823	+	holA	TRUE	670828	669797	-	-5.80182094296774
GGTGACCGCAGCTTTGTTCG	3444511	+	rpsH	TRUE	3444567	3444175	-	-5.80033362858042
CGCGGTATCGCCACCGGTTT	1847657	-	sppA	FALSE	1848717	1846861	+	-5.79910621509682
CAAATTTCAATGCCGCCACA	93741	-	murE	TRUE	94653	93166	+	-5.79010951793271
ATTCGGCGGCGACCCCGGCG	600732	-	cusA	FALSE	601080	597937	+	-5.78290458672013
GCGTCAATGCCGCTTCGAGC	1336977	+	ribA	TRUE	1337184	1336594	-	-5.76077743900764
CTGGCACTGGGTCACGATCC	3033500	+	prfB	TRUE	3034304	3033206	-	-5.76059920267041
CATGCGGTGACGCCAGGCTG	421910	-	malZ	FALSE	423556	421742	+	-5.75713776612085
AGTTGCCCGGTCGGGTTATT	2090884	-	hisC	FALSE	2091492	2090422	+	-5.75704559358978
TTCATCTTTGATGAAGTGCA	4480292	+	valS	TRUE	4481860	4479005	-	-5.7517066036523
GCGAGTCAGACTCACAGTCC	95152	-	murF	TRUE	96008	94650	+	-5.75114636828446
TGAACTGGTTGTCGTCCAGC	2309751	+	ompC	FALSE	2310771	2309668	-	-5.75091080897501
TGCTCAGCTGCAGAGTGTAA	3514290	+	damX	FALSE	3515328	3514042	-	-5.74980683133383
AGCTGGATTCGCCTTTGCTA	4181175	-	rpoB	TRUE	4183296	4179268	+	-5.74080405019549
AGTAGTCGCTGTGCACCCGC	205149	-	dnaE	TRUE	208608	205126	+	-5.73998708220083
GCCGTAAGGACGATCGTCCA	2743218	+	trmD	TRUE	2743361	2742594	-	-5.72359185912689
ACATCGTGGTCAACCCAATC	1417910	+	racR	TRUE	1418265	1417789	-	-5.71175558114874
CGTACAGCCAGCCAGAATCC	3332276	-	ispB	TRUE	3332703	3331732	+	-5.71010767398904
GGGCCTTCCGGATCGCCTTC	2704599	+	lepA	FALSE	2705146	2703347	-	-5.70820639417321
GCGCACTTTGCGATGGAAGT	4593796	+	lgoR	FALSE	4593874	4592960	-	-5.70621554926232
TATCAGACCAGACGGTTGCC	3433163	-	fmt	TRUE	3433183	3432236	+	-5.69379238925027
GCAGCCTGACGGTCCACGAT	20912	+	rpsT	FALSE	21078	20815	-	-5.68664692003654
TTGCAAGGCAGTCATGATAC	479872	+	tomB	FALSE	479932	479558	-	-5.68350817554425
CATAATCAGTGCGCCGGTCT	125888	-	aceF	FALSE	127587	125695	+	-5.68202227004882
CTGGTGTTTGCAGCAGTGAC	2586324	-	acrD	FALSE	2588730	2585617	+	-5.67546735544969
AGCCCAGAATACGGTCAGTC	4253694	+	plsB	TRUE	4254489	4252066	-	-5.67482363472968
CAGTGGCATGTTTGCAAAGA	1157252	-	ptsG	FALSE	1158525	1157092	+	-5.67290621487284
GCCTTTTTCAAACTCTGCGC	102585	-	ddlB	FALSE	103153	102233	+	-5.67024808401538
TATCGTTGTTCTCGCCAACC	3434593	-	trkA	FALSE	3435916	3434540	+	-5.66910379423015
CAGTTTTTCAGCAGTTTCAA	1754806	-	pykF	FALSE	1755134	1753722	+	-5.66530266789819
GCGACGTGCACCGGAGTTGT	3446139	+	rplN	TRUE	3446171	3445800	-	-5.66260067094082
GGATCTGTACGCCAGAGGTC	1796462	+	pheS	TRUE	1796966	1795983	-	-5.66090892761668
CCTTCTGGACCCGTTCAACC	2708007	+	rpoE	TRUE	2708034	2707459	-	-5.6576972411607
TATTCACCGTCGGTACGCCG	2217353	+	osmF	FALSE	2217503	2216586	-	-5.65195035118856
TGGCGAGATCGCTTTCAAGA	3781495	+	gpsA	TRUE	3781684	3780665	-	-5.64845603236293
GAGCTAACGACCCGAGTGGT	780360	-	valZ	FALSE	780366	780291	+	-5.62908353620236
AGCACTCATCGATAAGGTCG	3909510	+	pstS	FALSE	3909548	3908508	-	-5.62273805658961
TTAATGTCGATAACCGAGAT	3342473	-	lptB	TRUE	3342691	3341966	+	-5.61720903193721
TCAACGGTACGTACCGGCTC	56817	+	lptD	TRUE	57109	54755	-	-5.61041370816338
CCCATCGGTACGCTACGCAG	4486235	-	lptG	TRUE	4486423	4485341	+	-5.60977135798407
ACCGAAGTAAGGGGCGTCGC	2193019	-	metG	TRUE	2194355	2192322	+	-5.59530642239628
CGCACACCTTGTTTAATCCA	4095288	+	rhaB	FALSE	4095471	4094002	-	-5.59254834895141
TGTTTTGCGGACCTTCCACC	3858080	+	yidK	FALSE	3858139	3856424	-	-5.58885427143774
AAAGGTGATCAGCACGCCAT	3822110	-	spoT	TRUE	3822531	3820423	+	-5.58598138820229
CATGCGGACGACCTGTTTGA	3444714	+	rpsN	TRUE	3444906	3444601	-	-5.58456234109733
TGCCGTGTTCATCCGCCATA	4253967	+	plsB	TRUE	4254489	4252066	-	-5.58091815817661
ATAGCCGTGATCGACATTAA	222876	-	gmhB	FALSE	223408	222833	+	-5.57852953880377
CATCACCCAGCAGGTCGCAC	205341	-	dnaE	TRUE	208608	205126	+	-5.57665037953458
CTGGCAGGCGCGGCATTTTC	98423	-	ftsW	TRUE	99647	98403	+	-5.57376465070507
AAACAAGCCTAACGTCCATG	3262974	+	tdcC	FALSE	3263039	3261708	-	-5.57352837016648
GCAATACGTTGTGCTAGTTC	1261061	+	prs	TRUE	1261098	1260151	-	-5.57350327866847
ACCGGCAGGAAGTTCATCTT	4245515	-	malK	FALSE	4245922	4244807	+	-5.57043596384995
GCATTTTTTCGATATCTTCT	189485	+	map	TRUE	189506	188712	-	-5.56179048894201
CTGACAACATTAAGTTCTCA	2707683	+	rpoE	TRUE	2708034	2707459	-	-5.5604276255232
CTTGCAGGAAGTGGGTGATC	2400337	+	nuoC	FALSE	2401867	2400077	-	-5.56038139303153
AATCAGTTGCCCCCACAATG	1721529	-	ydhK	FALSE	1722157	1720145	+	-5.559454879261
GACCTTCACCACCACCATGT	3448696	+	rplB	TRUE	3449386	3448565	-	-5.55088073569765
CGATGGGTGTAGTCGTAGGT	4318328	+	phnI	FALSE	4318686	4317622	-	-5.5492257735777
GACGGAGAGCGGTGTCCAGG	632329	+	ybdH	FALSE	632700	631612	-	-5.5434733794488
TGCGCGAAAACGTTCCTGGT	1264323	-	prfA	TRUE	1265317	1264235	+	-5.54339843002891
AATTAAGGCGTGATACCAGC	2573324	+	eutP	FALSE	2573479	2573000	-	-5.53706421430751
TTTTCACGCCAGATGCCAGC	934093	-	ftsK	TRUE	936436	932447	+	-5.52539762251405
TTTCAGCGTGCTGGCAAATG	4391830	+	queG	FALSE	4392090	4390951	-	-5.52436077374728
GTACATAAACGCCGTGTGGT	3905733	+	pstB	FALSE	3906389	3905616	-	-5.51619152287993
GGTGATGAATCGGTGCCATG	96958	-	mraY	TRUE	97084	96002	+	-5.49895953270199
CGGGCTACTCGGACCATACA	3793805	-	waaF	FALSE	3793998	3792952	+	-5.49848438100351
TGTTCAACGTTGACGCAACG	1316947	+	trpC	FALSE	1317809	1316451	-	-5.49442383576373
TCAGCGCGTTCCAGCATATA	167949	-	fhuA	FALSE	169727	167484	+	-5.487544121919
GAGCGAGCACCATGATCATC	1798158	+	infC	TRUE	1798662	1798120	-	-5.48169807002151
TAATCCCTGGGATTGCCTGC	3794073	-	waaC	FALSE	3794961	3794002	+	-5.47995402153579
ATCCGCGAAGGCGTTGGTCC	3524585	-	yrfF	TRUE	3526626	3524491	+	-5.46184752820157
GTTACGGCCTTTTGGACCGA	4369136	-	groL	TRUE	4370694	4369048	+	-5.45340519051384
TACGTCTACACGTACCATGT	2703713	+	lepA	FALSE	2705146	2703347	-	-5.44781989840533
TTACTCGCCTACTTTCGCCC	706958	-	glnS	TRUE	706980	705316	+	-5.44608670319267
CTGGGTGACGATGACATTAC	3341565	-	lptA	TRUE	3341959	3341402	+	-5.44493441491122
AATCGCTACGCGCAGCCAGG	689748	+	lnt	TRUE	690104	688566	-	-5.43733165096062
CGATAGCACGGTGGCGAAGC	73895	+	thiP	FALSE	74521	72911	-	-5.42471293611181
GAAGTTGCTGCCGGAGCCAT	4100556	-	kdgT	FALSE	4100696	4099713	+	-5.41755238747555
CATTTACGTCCATGCTTCCC	1798749	+	thrS	TRUE	1800594	1798666	-	-5.41666697663997
TTTACCTGACGCCGGAACAA	3965266	-	rho	TRUE	3965699	3964440	+	-5.40616613671474
CGGCAACAGTCGTAACTCCT	439351	+	dxs	TRUE	439401	437539	-	-5.3904682293496
CCGCATAAACCCCTTTCACC	22063	-	ribF	TRUE	22348	21407	+	-5.38418021223077
GCTTAAGGTGAACATTTTAT	18932	-	nhaR	FALSE	19620	18715	+	-5.379251898518
TATCGCCGTTCAGACCCGCA	3925861	-	asnA	FALSE	3926170	3925178	+	-5.37843556177956
TGATACGCGCTTCACGAACC	3324825	+	ftsH	TRUE	3324957	3323023	-	-5.37612686974491
GACGAGTTCGCCACAGCTGT	772052	-	cydA	TRUE	772249	770681	+	-5.37558396180163
GGTTTGTCCGAGTGCCAGCC	1726834	-	rnt	FALSE	1727018	1726371	+	-5.36955432738394
GGTTCGCCAGGTGCAGGGTC	4303477	+	yjcS	FALSE	4304620	4302635	-	-5.35208416512057
ACCGTAGCCCCATAGTATAA	2223102	+	yohC	FALSE	2223653	2223066	-	-5.34890858564793
TGGGAGTAGTGTCGCCGGAG	2774740	-	yfjY	FALSE	2774890	2774408	+	-5.34879675486267
ATGGTCTGCCCGAGGTTGTA	3380702	-	degS	TRUE	3381289	3380222	+	-5.33711966527405
TTTTGCGGGCGCGTTTGGTT	107817	-	secM	TRUE	108217	107705	+	-5.33240866010356
AAAGCGTTCCACTGTTCTTG	3526297	-	yrfF	TRUE	3526626	3524491	+	-5.32722050524936
TACCGTGGGTGGCTTCAAAC	1195344	-	icd	FALSE	1195596	1194346	+	-5.32710777683361
TAAAGAAGCGCATTGACTCG	3551520	-	malT	FALSE	3553812	3551107	+	-5.32392098433074
AGGCTGGTCGTGCATCAACC	1746635	-	ydhS	FALSE	1746759	1745155	+	-5.32314516042449
CTGTCGGGCGCGCTTCCAGA	160232	+	dksA	FALSE	160604	160149	-	-5.32280136851759
CCACCTTCCGTATTGGGCGG	3907254	+	pstA	FALSE	3907462	3906572	-	-5.31441603653598
TCAATTTCCAGCCAGCTCAT	3432938	-	fmt	TRUE	3433183	3432236	+	-5.30871427203509
ACCCACCGGCAACTGCAAAT	56468	+	lptD	TRUE	57109	54755	-	-5.30109053472404
TGAGCCGCTTCCTGGCAACG	4155932	-	argH	FALSE	4156246	4154873	+	-5.28995436387139
TGAGTGGGTATTCTGCCGGG	3551789	-	malT	FALSE	3553812	3551107	+	-5.2879935380925
TTATGCGTCGCGATTCAGCC	3792920	-	rfaD	FALSE	3792942	3792010	+	-5.27391544066523
TGATTTTGCCCGGTTGCGCC	1192354	+	mnmA	FALSE	1192996	1191890	-	-5.27371684403942
GATGACGACAGCCACACCTT	788597	+	galK	FALSE	789202	788054	-	-5.27309154113821
CTTCAACCGCCGGTTTCGCC	4480696	+	valS	TRUE	4481860	4479005	-	-5.26936087030439
CGATACCGGCGTCAAGCAGC	106895	-	lpxC	TRUE	107474	106557	+	-5.26495180989971
GGGAAACAGAGCGTGGCGCT	626067	-	entE	FALSE	626903	625293	+	-5.25542549453061
ACGGCCAAACATATGCCCAA	3161393	+	plsC	TRUE	3161503	3160766	-	-5.24628489695863
TGCCGCCAGACCTGCTGCGG	2526630	+	ligA	TRUE	2528198	2526183	-	-5.24382044690156
GGCGGGTCAGCAGACCAACA	2805060	-	proW	FALSE	2805096	2804032	+	-5.24366987192159
GAGATTCAGCAACGTGGGCG	4314542	+	phnM	FALSE	4315241	4314105	-	-5.24273651309423
TCCGGCGGCAGCCGTTCGCC	4552683	-	uxuR	FALSE	4553372	4552599	+	-5.24157607789453
CTAACGGCCACGCTTCAACC	1613565	-	yneJ	FALSE	1613709	1612828	+	-5.23537333047261
TCGCTCAGTTCCGCCTGCAA	3881670	+	dnaA	TRUE	3881752	3880349	-	-5.22741578227608
GTCCTCCACTACCAGGCCCA	4176873	-	rplK	FALSE	4176898	4176470	+	-5.22587121831491
AATACCGCCTTCACGCAGTC	102315	-	ddlB	FALSE	103153	102233	+	-5.22539171245127
ACCTTTAGCAGATACGCGCA	3809554	+	rpmB	TRUE	3809697	3809461	-	-5.22524862369513
TTTGCGTAGGCGGGTTTTGT	3976886	-	rffT	TRUE	3977976	3976624	+	-5.22493795364562
AATCGTACCAGGAGTCACGC	423668	+	acpH	FALSE	424142	423561	-	-5.21484478901196
ACCGCCGGTACACCCTCTTC	3173180	+	parE	TRUE	3173418	3171526	-	-5.21465079289325
CAATATCGCGGCTCAGTTCG	3511201	+	trpS	TRUE	3511660	3510656	-	-5.20769811435925
TGGATTGCTTCGATGGTCTG	3312607	+	infB	TRUE	3314036	3311364	-	-5.20758762274891
GGAGGTGCGTCCGCCGTAGG	3792362	-	rfaD	FALSE	3792942	3792010	+	-5.20165032737996
ACCAGCCAGGCCGCCAGCGT	4329734	-	proP	FALSE	4330027	4328525	+	-5.19950353403167
GGATCTTACCGCCGAGTTTC	3324426	+	ftsH	TRUE	3324957	3323023	-	-5.19524039983789
GCACCAGTTCCCCCCGCGTG	212801	-	tilS	TRUE	213629	212331	+	-5.18288597599641
TGCCGCCGGGCGATAAACGT	2745407	+	ffh	TRUE	2745817	2744456	-	-5.18194437355738
TGCCGCTCCACGGTGCAAAC	3057528	+	yqfE	FALSE	3057633	3057403	-	-5.17171855807406
ATAATGCGGCACCGCGTCGT	4008977	-	yigL	FALSE	4009023	4008223	+	-5.16746918419075
AACCATTTTCATAGTCCATC	4068726	+	yihS	FALSE	4069779	4068538	-	-5.16634317611062
GTGGCTGAACCCGCCTGACC	2262887	-	setB	FALSE	2263066	2261885	+	-5.16131398291506
CTGCACAATGAACAGTTTAC	1784156	+	ppsA	FALSE	1785136	1782758	-	-5.1569650475493
AACTTTGCCGTTGATAACAC	961543	-	rpsA	TRUE	962891	961218	+	-5.15687281590078
GCAGCGGGTTAGTGTACATG	2638003	+	hisS	TRUE	2638597	2637323	-	-5.15464516465399
TATTCGCTTTCGCCGCGCCA	439079	+	dxs	TRUE	439401	437539	-	-5.15262302748804
CAAGTCTGCGGCTGTGTACC	14627	-	dnaJ	FALSE	15298	14168	+	-5.15062706168107
GATGCATCGCCAGACGCGGG	1992397	+	uvrC	FALSE	1992730	1990898	-	-5.14029237834667
ACGCATCCGGTGCCGGAGAA	132157	-	acnB	FALSE	134212	131615	+	-5.13842675065708
CCGTCTTCTTCCGGGCTTCC	2819441	+	alaS	TRUE	2820033	2817403	-	-5.12792299780409
CGGAAATGGTCGGCATACGC	706179	-	glnS	TRUE	706980	705316	+	-5.12735996727634
TTCAGCCTGCTGTTTGTTGA	4262353	-	dnaB	TRUE	4263752	4262337	+	-5.12435613332962
CACCATTCCCGTGCCGGGAA	3254473	+	yhaM	FALSE	3254673	3253363	-	-5.12081646458043
TTGCCGTCAACTTTGAATTG	55662	+	lptD	TRUE	57109	54755	-	-5.11731178882197
CTTTTCCGTCCCTGCCAACC	1791683	+	btuE	FALSE	1792133	1791582	-	-5.11691764301789
AATGGTGTCGTCGATAATAT	4311955	-	yjdP	FALSE	4312220	4311891	+	-5.1159986909347
ACGGATACGACGATAGCTAT	24336	-	ileS	TRUE	25207	22391	+	-5.11362201360896
GCCCAAAGCGGGCTGCTTAC	3471597	+	rpsG	TRUE	3472103	3471564	-	-5.11326837853396
TGAGCTGCTCGGTCAGGGCG	2853451	-	fhlA	FALSE	2854438	2852360	+	-5.11217459369333
ATTTTCTCAGCTTCTTCGTC	1151003	-	acpP	TRUE	1151074	1150838	+	-5.10553477241122
CGGTGTTGGCAAGGGCTTCG	205884	-	dnaE	TRUE	208608	205126	+	-5.1047531520859
GGAGAAGACAACGCGCAATC	39077	+	caiB	FALSE	39115	37898	-	-5.10222980107746
CTGCTGCTGTTTATGACCAG	2749510	-	nadK	TRUE	2749731	2748853	+	-5.0998129316647
TTCGCCACCTCTTGCAAATA	4607449	-	prfC	FALSE	4609026	4607437	+	-5.09327246327817
AACCGGTACGGGGGCACGCC	967710	-	lpxK	TRUE	968575	967589	+	-5.08501463273381
GATTCGCATGCTGGTGACCA	758231	-	sucA	FALSE	760730	757929	+	-5.07070779571632
CAGGCCGTTTGCGACCAGCT	932591	-	ftsK	TRUE	936436	932447	+	-5.06110929207182
AGCGGCAGCAGGTTGACGAT	2335590	+	gyrA	TRUE	2337442	2334815	-	-5.04896890464251
GGTCGCCAGTACTTGCTCAA	3819713	-	gmk	TRUE	3820074	3819451	+	-5.04345754462393
CTTGCAAAGGTTTCGTCGTC	2616758	+	hda	FALSE	2616798	2616097	-	-5.035466926156
TGCAGGGCGTGACGCTCTTT	285033	-	yagG	TRUE	286001	284619	+	-5.03172784632512
CGGTGGTGTCATTGTCCAGA	4482282	+	holC	FALSE	4482303	4481860	-	-5.02827475198314
ATCCAGGTTGATGTTTTTCA	3906315	+	pstB	FALSE	3906389	3905616	-	-5.02587981300437
AGCGAAGTCGTCAAAGGTGA	2194030	-	metG	TRUE	2194355	2192322	+	-5.02325240750375
CTTAGCATAACGACGCAATG	1200187	+	xisE	FALSE	1200255	1200010	-	-5.02324379523394
TTGCTTATCCAGCATATTAC	3063479	-	scpC	FALSE	3064302	3062824	+	-5.0207410524345
TGGCCACCAGAAACGGTTAA	1452498	-	paaA	FALSE	1452880	1451951	+	-5.02003187187233
GCGGCACCCAGCGAGCCAGA	4018761	-	ubiB	TRUE	4019889	4018249	+	-5.01614943246907
AGCATGATTGCGCCAATTTC	26102	-	fkpB	FALSE	26275	25826	+	-5.01505534879193
GTAGCGCGCCGACTAATCCA	3208322	+	tsaD	TRUE	3208565	3207552	-	-5.01419521009024
ATCGCAAGGTGGATCTGTTC	692357	+	ybeZ	FALSE	692640	691561	-	-5.00827944931108
GCGAAAGGATTTGTGCAATC	81067	+	leuB	FALSE	81958	80867	-	-4.99647145297039
CACCGGTACCAGGAATGTTA	3313832	+	infB	TRUE	3314036	3311364	-	-4.9957674338693
AGCTGACGCTGTTTACGACG	1141438	+	rne	TRUE	1143590	1140405	-	-4.9946684632359
GCGATAGAAGCAGAAGCCAG	4018633	-	ubiB	TRUE	4019889	4018249	+	-4.99390245475329
CAACCACGATCGCCCCGAGC	3977673	-	rffT	TRUE	3977976	3976624	+	-4.98671049952843
GACGCCGGGGACAATCAGGC	4331095	+	basS	FALSE	4331295	4330204	-	-4.97920569188414
GATGCACATTCGGGTCCAGT	2748289	+	grpE	TRUE	2748730	2748137	-	-4.96917309325019
CCTGATCTTTGTTCTTGTGC	3033466	+	prfB	TRUE	3034304	3033206	-	-4.94966900563327
AACTCTTCAACGTTGGTATC	4019302	-	ubiB	TRUE	4019889	4018249	+	-4.9346609375737
GTTTTTGCCTGCCGCCCACT	3551255	-	malT	FALSE	3553812	3551107	+	-4.93356689568915
AGCGTCGCGGTTGCCGTTTC	375313	-	mhpT	FALSE	375894	374683	+	-4.93294937000466
GATGGCGCTCGATCTGGCTG	3209440	-	dnaG	TRUE	3210874	3209129	+	-4.92644834513437
TGACCAGCGCCATCACCCCG	1174754	-	lolC	TRUE	1175849	1174650	+	-4.92587655375451
AAACAGCGTGGCGGCATGGC	4566525	+	mdtM	FALSE	4566542	4565310	-	-4.92037340311403
TGGATTTACCCGCGCCACTG	3819483	-	gmk	TRUE	3820074	3819451	+	-4.91201260983872
CGTGGTATGCACCAATGTGC	3312761	+	infB	TRUE	3314036	3311364	-	-4.91179160050888
GTTGCCGTTAATTTCCGTCA	1741117	+	ribC	TRUE	1741266	1740625	-	-4.90417275574016
ACCATCGTTAATCGCCACCT	3552473	-	malT	FALSE	3553812	3551107	+	-4.89281151525828
GAACGCCAAGGCCTGGTCCC	2629348	+	guaA	FALSE	2630557	2628980	-	-4.8852741442509
GCGTTCACGCTCCCAGTCGA	4481456	+	valS	TRUE	4481860	4479005	-	-4.87783776004025
CGTTACCCACCGCATGCAGC	3881212	+	dnaA	TRUE	3881752	3880349	-	-4.87693348112934
GTCGGTATAAGGCATCAGCC	498000	-	hemH	TRUE	498241	497279	+	-4.87647111380626
ATCCGCCTGTAGTACCAGAT	3683231	+	yhjK	FALSE	3683602	3681653	-	-4.87555476283178
CGCAACCTGAGGCTGCATGT	199537	-	bamA	TRUE	200360	197928	+	-4.87519149906403
CGTCGCCAACGCTCAGAACC	962693	-	rpsA	TRUE	962891	961218	+	-4.87156650852149
GGCGATGCGCACGCCCGGTC	1008821	-	rlmL	FALSE	1009175	1007067	+	-4.86534113081887
GCGGCTCATGCGCAGACGTT	3820004	-	gmk	TRUE	3820074	3819451	+	-4.86468695850234
CATAGCGACGCATAACTGTC	1190042	+	purB	TRUE	1191209	1189839	-	-4.85951812917574
TCATTTCGGCAAGGCAAGCA	2835120	+	hypF	FALSE	2835447	2833195	-	-4.85874005449017
GCCATCCTTCAACGTCAAAT	2138143	+	asmA	FALSE	2139636	2137783	-	-4.84734495199558
TACCGTCAAGGCAATCCAGC	3937964	+	hsrA	FALSE	3938635	3937208	-	-4.84659394327586
GAACCATTCGGCATCCGCCC	132060	-	acnB	FALSE	134212	131615	+	-4.83945924070127
CTGCCAGCGATTTCAGCATC	4270940	+	uvrA	FALSE	4271894	4269072	-	-4.83512105504891
GTTCACCCACCATATCAAGG	2007526	-	yedF	FALSE	2007736	2007503	+	-4.83443489339923
GCCATGTTGACGGACGACGC	2326014	+	yfaP	FALSE	2326165	2325389	-	-4.8323964335975
ATACAGCGCGTCGGCCTTGC	553074	+	lpxH	TRUE	553163	552441	-	-4.83000930402859
CAATCTGTGAACCCAGCGCG	128493	-	lpd	FALSE	129336	127912	+	-4.82105288973732
TGCCATTCACGTTGCGTCAG	3553609	-	malT	FALSE	3553812	3551107	+	-4.81167773310075
CCAGTTTTTGCTGTGCACCG	493010	-	dnaX	TRUE	493247	491316	+	-4.80300976127222
CATCAGTCCGTCGAGGTATG	434536	-	nusB	FALSE	434780	434361	+	-4.80076517194665
GCACCCACGCGGAGTCAAAG	4355659	+	cadA	FALSE	4356640	4354493	-	-4.79967093739587
GTTGTTGTCGGCGTTCATAA	95293	-	murF	TRUE	96008	94650	+	-4.79551572398272
GGATCGGGTTTTCAGCAATC	1732095	+	grxD	FALSE	1732125	1731778	-	-4.79479343880562
TTTGTGGCAAACCGTCGAGT	1850129	-	pncA	FALSE	1850552	1849911	+	-4.79270018560881
CGTTGATGCGCCATCCAGAC	1351964	+	sapC	FALSE	1352542	1351652	-	-4.78951233144938
CCACGGCGCGACCGGTAAAC	102552	-	ddlB	FALSE	103153	102233	+	-4.78897752083561
AATCCCTGGGATTGCCTGCT	3794072	-	waaC	FALSE	3794961	3794002	+	-4.78112317599591
TGCCACCGTAGATGATTGCC	2280616	-	rplY	FALSE	2280823	2280539	+	-4.78036218121356
CAGAACGTCCATAGCCGCAA	987081	+	asnS	TRUE	988208	986808	-	-4.77603345823601
TACCTTCCATCACTTCATCC	1265218	-	prfA	TRUE	1265317	1264235	+	-4.77161705013039
CCGGGCGGTGTGGTGCCCAC	3807240	-	waaA	TRUE	3807840	3806563	+	-4.76922297316211
CGTCAAACACCGGTTCGCCA	4179489	-	rpoB	TRUE	4183296	4179268	+	-4.76019409427745
TATTGCTGCTGCGGTGCAAC	934679	-	ftsK	TRUE	936436	932447	+	-4.75069926318909
CGTTCTCCACTTTATCCATC	930703	+	trxB	FALSE	931273	930308	-	-4.75004414312196
GGTGTCGCCCATCCGCAAGC	2457952	+	fadI	FALSE	2458491	2457181	-	-4.74190297535363
TGAAACGCCCGGTTTCCTGG	3991182	-	cyaA	FALSE	3991722	3989176	+	-4.73870990637401
ACGTAAGATTGGTCTCCACG	3976950	-	rffT	TRUE	3977976	3976624	+	-4.73416857752726
TCGCCAATGATGGCGCAATC	4152386	+	argE	FALSE	4152870	4151719	-	-4.72219564670361
CGATAAGAGCAGCCTTCCGG	4024079	-	ubiD	TRUE	4024504	4023011	+	-4.71847663967774
TTTACCGTTATCCCCGCCAC	2046181	-	yeeJ	FALSE	2050038	2042935	+	-4.71287536833769
TGTCGGCGTTACGCGCATCG	1176366	-	lolD	TRUE	1176543	1175842	+	-4.71179195864459
TCCAGCGCGACTTGCAACAT	4420218	-	ulaD	FALSE	4420859	4420209	+	-4.70681281990769
CATCACCACGGCCACCTTCA	3304103	+	deaD	FALSE	3305882	3303993	-	-4.70520684817781
GTCAGGATATCCTGCACCAT	1889173	+	tsaB	TRUE	1889291	1888596	-	-4.68890476592902
CCACTTCATAGTTGTCGATA	4469218	+	pyrI	FALSE	4469470	4469009	-	-4.68479178170082
CATCGCTTCGGTCTGATCGT	1379419	-	ycjV	FALSE	1379813	1378845	+	-4.68429316416822
CGCGCCATCTGCTCGCCCTG	4485716	-	lptG	TRUE	4486423	4485341	+	-4.67858325030369
CGCCCAGCTGTTTCAGGCCC	961985	-	rpsA	TRUE	962891	961218	+	-4.67604530810782
CTTCATCATTCCGATATGCT	1350035	+	sapF	FALSE	1350658	1349852	-	-4.67271143286596
GCCCAGCGCGCGGATGATGT	22878	-	ileS	TRUE	25207	22391	+	-4.67187024629387
GGCGGTACTGGCGCTCCATA	1190642	+	purB	TRUE	1191209	1189839	-	-4.66777504743292
ATCCACCGACAGCGTGGTCT	26770	-	ispH	TRUE	27227	26277	+	-4.66428069754177
TCATGTTCCACGCCTTCAAC	1261934	+	ispE	TRUE	1262100	1261249	-	-4.65972072247218
CGTCATCCTGTTCGAGATAC	2720913	-	pssA	TRUE	2722104	2720749	+	-4.65695979461853
CGACCTGCCATCTTGTCACC	4182451	-	rpoB	TRUE	4183296	4179268	+	-4.65686693736362
ACGCAGATGCCAGCCACACC	671359	+	lptE	TRUE	671409	670828	-	-4.6495531290838
GACCGCAAAAGCTCGCTGAT	1147766	-	plsX	FALSE	1147914	1146844	+	-4.64842020017163
GCAGGTCGATGTCCAGCGGA	94853	-	murF	TRUE	96008	94650	+	-4.64682867905609
GATCTCTTTACGTTCAACTT	673464	+	leuS	TRUE	674006	671424	-	-4.64607715541396
GAACAATTCAGATTCCAGCA	4201953	-	zraR	FALSE	4202668	4201343	+	-4.64003784056306
ACGCGGGCCGGCCCCTTCAA	798323	-	pgl	FALSE	798804	797809	+	-4.63978519184331
CGGATTTTCACCAATCTTAC	1566458	+	yddW	FALSE	1566847	1565528	-	-4.63802246087468
TGCCGCTGCAAAGGTCGTGC	3321018	+	glmM	TRUE	3322092	3320755	-	-4.63669578863054
CTCTGCTTTGATCCAGTGAA	3598492	+	rpoH	FALSE	3598806	3597952	-	-4.62880576323672
AGTTTCGCCGCTATGCCACT	3970331	-	wecC	FALSE	3970545	3969283	+	-4.62104530304091
CGAACCACTGCGGCGTCGCG	23635	-	ileS	TRUE	25207	22391	+	-4.62065895423955
AACGGGTGCGCGAGGTCAGC	3990672	-	cyaA	FALSE	3991722	3989176	+	-4.61764817259157
GGCTAAACCACAGCAGCGCC	972546	+	elyC	FALSE	972624	971845	-	-4.6176011904123
GACCCATGTACCAGGTGCTC	430814	+	tsx	FALSE	431237	430353	-	-4.61406560303015
TCAGTTCATCAACGTACGCC	705669	-	glnS	TRUE	706980	705316	+	-4.61290137923959
TGACCAGCTGAGCTGCAACC	2246215	+	lysP	FALSE	2246554	2245085	-	-4.6108099751936
GCGCGGTGGAGGTTGCCACC	3526137	-	yrfF	TRUE	3526626	3524491	+	-4.60335189005454
ACGTAGGTCTGGTACTCTTC	134081	-	acnB	FALSE	134212	131615	+	-4.60282709779346
TGCTTGTAATTCTTGTTCGC	928836	+	cydD	FALSE	930185	928419	-	-4.5971095697689
CATCGCCCATCCAATCCAGC	2204255	-	yehM	FALSE	2205996	2203717	+	-4.59200181649121
GCTGTGGCTGAACATCAAAC	3490852	-	tsgA	FALSE	3491771	3490590	+	-4.5914032767739
TACCGGAACGTGCATAGCCG	4246077	-	lamB	FALSE	4247334	4245994	+	-4.58638169170007
TTTTTGGCACCATGCCAAAC	3030414	-	uacT	FALSE	3030837	3029389	+	-4.58535372852935
TTAATTCGGCGTTTAAGCCC	1191620	+	hflD	FALSE	1191854	1191213	-	-4.58275706151835
TTTTCACGACCGTCGATACG	3308250	+	pnp	FALSE	3309190	3307055	-	-4.58105296699818
GCAAACAGTTCCAGTGGTTG	21575	-	ribF	TRUE	22348	21407	+	-4.57863275386353
GGCGCTCATTACGGTCACGG	1141745	+	rne	TRUE	1143590	1140405	-	-4.57119408843947
TTCACAGTGCAGGATGATAT	2827938	-	gutQ	FALSE	2828800	2827835	+	-4.56871940127688
AAATCGAGCCTGCCGCCACC	4568325	+	yjiR	FALSE	4569597	4568185	-	-4.55469286335837
CGGGATGGGTTAACGCAATC	3542599	+	bioH	FALSE	3542866	3542096	-	-4.5505918628215
ATAGCGGCAACCAGCTCTTT	1364222	-	puuE	FALSE	1364839	1363574	+	-4.54537228148849
CTGCGCTTCTTTCGTCAACC	3759063	+	selA	FALSE	3759272	3757881	-	-4.54514368186078
CGGTTAATGCAATGCCAAGT	988829	+	pncB	FALSE	989579	988377	-	-4.54129153780328
AAGGCATGGTGGCGGAGTTC	196789	-	rseP	TRUE	197898	196546	+	-4.54032878471469
TGACCTCATCCCCAATCATG	2817135	+	csrA	TRUE	2817168	2816983	-	-4.53638319520631
CAGATCGATATCCTGGCTGT	200864	-	skp	FALSE	200967	200482	+	-4.53636764204782
TACCCGTTTTGCCGTCCAGT	4527796	+	sgcC	FALSE	4528266	4526953	-	-4.53629946903371
ACCAGTTTTGCGTCCAGTTC	3447580	+	rpsC	TRUE	3447905	3447204	-	-4.53227562804447
TTTGCGTAGCGCCTGCAACG	4124345	+	priA	FALSE	4124833	4122635	-	-4.5267113939877
TTCCTTCCGTAATTTCCACT	2695495	+	tadA	TRUE	2695879	2695376	-	-4.52081285309272
GCTTCTTGTACAGACCTGCG	45591	-	fixX	FALSE	45750	45463	+	-4.52029691927106
TTCTTCGCCTGCAACGTTCC	962407	-	rpsA	TRUE	962891	961218	+	-4.50971797667476
CGCACCCATCAATGCACGGT	4181294	-	rpoB	TRUE	4183296	4179268	+	-4.50821953747776
AGATAGGCGACGTTCATCCC	1354257	+	sapA	FALSE	1355134	1353491	-	-4.50757700567496
ATACGCAAATACATACAATC	875195	-	yliF	FALSE	875886	874558	+	-4.49675260373007
CATGTGGTTCACCCGCACGT	432807	-	ribD	TRUE	433782	432679	+	-4.49346534692269
AAGTAAATACCCACGCCATC	3132974	+	pitB	FALSE	3134393	3132894	-	-4.49267404265804
CGTTGACCAGAACATCAATC	695253	-	ubiF	FALSE	695499	694324	+	-4.4831202697534
GGTAAACACGCCGTCAACTT	192348	-	pyrH	TRUE	192580	191855	+	-4.48306077032241
GCTCGGTTCCACGTTTGAGT	2702780	+	lepB	TRUE	2703331	2702357	-	-4.4782785059985
TGCGGTATTAGTCGCCACCC	434518	-	nusB	FALSE	434780	434361	+	-4.47779478392894
CGACTTAAGCGCAGACCAGT	2702397	+	lepB	TRUE	2703331	2702357	-	-4.47373083594483
TCTGGGGCTTGCCTGATGGC	1385480	-	tyrR	FALSE	1386285	1384744	+	-4.46336272576986
ACAGCGGTCATTTGCAAGGT	335431	-	yahE	FALSE	336012	335149	+	-4.46123268635754
CAGTTTCCAGACCTGCAATC	1184634	+	potA	FALSE	1184817	1183681	-	-4.45976088249972
TTCCCAGCAATGCCGCAACC	2357385	+	yfaV	FALSE	2358174	2356885	-	-4.44623310121531
GGTTTTTATCAGTCACTTCC	4393585	-	yjeF	FALSE	4393636	4392089	+	-4.44091788008618
GTCTGGTTGCCTGAGCGACT	4237926	+	yjbT	FALSE	4238078	4237800	-	-4.43297390078843
GCGGGAGATGTGGCGATGCT	4252606	+	plsB	TRUE	4254489	4252066	-	-4.43270543601977
ACGGCAGGCACGCGATTACC	1797855	+	rpmI	FALSE	1798023	1797826	-	-4.43005209966705
AACATGACGTAATAGCCAGT	1642080	+	ydfU	FALSE	1642328	1641279	-	-4.42823730596097
ATGCCATAAACCAACGTCAG	4486322	-	lptG	TRUE	4486423	4485341	+	-4.42397761838413
AGGCAGCGGAGTAACCTGCG	127956	-	lpd	FALSE	129336	127912	+	-4.42371570079036
CGTTACGATCGCGCGGACCA	3304511	+	deaD	FALSE	3305882	3303993	-	-4.42364445831804
GGCAGAACCACACCCAGTGC	773069	-	cydB	FALSE	773404	772265	+	-4.42147561576014
GGCAACGATTTCAGCTTTAG	4447193	+	ppa	TRUE	4447675	4447145	-	-4.41344558198507
CTGGTCCTCATCTGGCAAGA	481942	+	acrB	FALSE	483627	480478	-	-4.41024432380992
CAACACCACGGGTACCGCAA	3414160	-	acrF	FALSE	3416159	3413055	+	-4.40800479083514
CTTGCAGGTCAACATCAATT	2466502	-	yfdH	FALSE	2467156	2466236	+	-4.40712205037561
CTTCTTCCAGCGGACGAGTA	939304	-	serS	TRUE	939943	938651	+	-4.40505221253187
GTACGGCGGCGTGCGCAACC	1560445	+	ddpA	FALSE	1560505	1558955	-	-4.4042900981957
CATTGGCATCAGGAGCTACC	659118	+	lipA	FALSE	659439	658474	-	-4.38805214850034
TAGCGAGATATCGGCAAAGT	2018898	-	fliM	FALSE	2019115	2018111	+	-4.38198094171878
AAGTGTTAGTCCCTGCAATC	1503856	+	ydcO	FALSE	1504104	1502929	-	-4.37374086399544
AATTTGCGTCAGCATCCAGC	4064036	+	yihP	FALSE	4065238	4063832	-	-4.36525349129071
GCGCCCATACGGCTCAGCTC	3333510	+	murA	TRUE	3334516	3333257	-	-4.35993340947334
ATTACGCCAACGGAACGTAC	2629200	+	guaA	FALSE	2630557	2628980	-	-4.35794232687413
CCGGGTTGATCTTGATGGTA	3307525	+	pnp	FALSE	3309190	3307055	-	-4.35633844535726
GTTAGCGTCAAAGCCCATGT	3084969	-	metK	TRUE	3085882	3084728	+	-4.35198896805052
TTGCTCAAGTTTGGCAAATT	3344259	-	hpf	FALSE	3344482	3344195	+	-4.35157979417445
GCCACCAGATACCACTTCTC	1261604	+	ispE	TRUE	1262100	1261249	-	-4.34918111843966
ACGTTGGCCAGTGCGGCTGT	4009860	-	yigM	FALSE	4009998	4009099	+	-4.34503959963861
AGACTACGGAAAGGATCATT	3306465	+	nlpI	FALSE	3306946	3306062	-	-4.33773061877162
TGATTGCGGAACGCCGCTGT	3990859	-	cyaA	FALSE	3991722	3989176	+	-4.33337407852499
CAGTTTACCTACGGTTTCGT	4369508	-	groL	TRUE	4370694	4369048	+	-4.3307412423746
GCTGCTCGAGCGTGTCGAGA	2568119	+	eutJ	FALSE	2568359	2567523	-	-4.32826077796104
CGACAATATCTGCCCAACTA	4044316	+	yihG	FALSE	4044625	4043693	-	-4.32254074201627
GCTTCATCGCTGATGGTGCC	2855460	-	mutS	FALSE	2857676	2855115	+	-4.32077891118443
CGGTCATGCGTGAAGTCGCG	2743249	+	trmD	TRUE	2743361	2742594	-	-4.32003029036987
CGTCGTCATCACACCGCCCA	13370	-	dnaK	FALSE	14079	12163	+	-4.31841563669202
CCGCGGTGATCAGCCAAACC	772444	-	cydB	FALSE	773404	772265	+	-4.31779818180522
CAAACACCAGGCCGACAATA	3636150	-	pitA	FALSE	3637164	3635665	+	-4.30739568864516
CACCTTTTTCAATGGCAAAC	1451531	+	paaZ	FALSE	1451666	1449621	-	-4.30534927383951
AACGGGAATATCCATCATAC	3858655	-	yidL	FALSE	3859199	3858276	+	-4.30479757384468
GCACTGATGTTAGCCGCACT	4262676	-	dnaB	TRUE	4263752	4262337	+	-4.3009838177114
GTTCATGTCACCGTTCAGCG	3305064	+	deaD	FALSE	3305882	3303993	-	-4.30033500888189
CACAGGATGAATGTCCAGAT	460369	-	lon	FALSE	460466	458112	+	-4.29987710486743
GGAAGCTGATATCTACAACC	693809	+	miaB	FALSE	694178	692754	-	-4.29876024097396
ACCAGGCGCACACCCACTTC	3598523	+	rpoH	FALSE	3598806	3597952	-	-4.29779513944841
TTTGTCGATGATTGCCATAT	1260538	+	prs	TRUE	1261098	1260151	-	-4.2943999306293
GTTGTCCACGGAAATCCACC	1888238	+	yeaY	FALSE	1888556	1887975	-	-4.29426636301644
TCGCTGACCGCGCCGCGATC	1726623	-	rnt	FALSE	1727018	1726371	+	-4.28322772196534
CACGGAGGTCTGTCGCTCTG	3314007	+	infB	TRUE	3314036	3311364	-	-4.27898307823058
CACGGCAAGCTGCATTTTCC	3452719	+	gspA	FALSE	3453420	3451951	-	-4.27714269802584
CGGGTTAGCGCACATCATAC	1439501	+	hslJ	FALSE	1439767	1439345	-	-4.2728126267266
CCGTTTTCGGGTTACGTCCC	1793396	+	ihfA	FALSE	1793576	1793277	-	-4.27209358186342
CCTCAACGGCCAGAATGCCA	3340142	-	kdsD	FALSE	3340274	3339288	+	-4.26935498967977
TCCCAGTGTGGCTTCATCGT	2934836	-	fucI	FALSE	2935381	2933606	+	-4.26211455804478
GCTTCACTGAAGATGATACC	3738403	-	avtA	FALSE	3738981	3737728	+	-4.261689868335
ACGCACCCGACATTCGGGTT	432745	-	ribD	TRUE	433782	432679	+	-4.25156547911391
CGGCATTACGGAAGGTCAAC	4433307	+	cpdB	FALSE	4434588	4432645	-	-4.25004429165164
CTTGTTTGATACCACCGATG	3376436	+	rplM	TRUE	3376673	3376245	-	-4.24676818842705
CCTGGCGGCGCACAAAACTA	3100814	+	trmI	FALSE	3100874	3100155	-	-4.24591242868927
GGTCTGGTAGTCGCCGTCAA	123969	-	aceE	FALSE	125680	123017	+	-4.24462394745636
GAAGTGGTACATCGCGGTCA	770718	-	cydA	TRUE	772249	770681	+	-4.24372088830623
GCCGCACCAAAGAAGCGTTT	3965328	-	rho	TRUE	3965699	3964440	+	-4.24279620810805
TCAACTTTTTGGTGTCGGTA	207726	-	dnaE	TRUE	208608	205126	+	-4.24213436097462
CAGTTGCTCGTACATGGTTG	192393	-	pyrH	TRUE	192580	191855	+	-4.23909258576772
CTTCATCCGGCCTGCCGGTG	205638	-	dnaE	TRUE	208608	205126	+	-4.23513969455178
ACATTTCGGCAACGTCGATA	2969753	-	tas	FALSE	2970659	2969619	+	-4.23307081802025
TCAGCGCCTGCAGTTCAACG	4118786	+	hslU	FALSE	4119770	4118439	-	-4.23294691447003
GCCGCCATAGCGAAGTTGAT	14969	-	dnaJ	FALSE	15298	14168	+	-4.23200244726243
CAGGAATGCCGCTTTCAACC	4040940	-	rdoA	FALSE	4041424	4040438	+	-4.23137968933176
TACGGAAATGCAGCAGGGTC	975710	-	mukB	TRUE	980009	975549	+	-4.21261681626123
GGCATCGCCCATAACCAGCG	3339784	-	kdsD	FALSE	3340274	3339288	+	-4.21089113202712
CACGCCGCATCCGGCAGTGG	339159	-	yahH	FALSE	339313	339017	+	-4.20396715718066
ATTGGGTTATCCAGTCCAGC	1169068	+	ldtC	FALSE	1169597	1168635	-	-4.20206376021859
ATCCAGCAGGATCACATGAC	3321112	+	glmM	TRUE	3322092	3320755	-	-4.19782587034229
TCGGTTCCCATTTCACCATC	3459417	-	gspG	FALSE	3459482	3459045	+	-4.19649945441951
GGCCACCAGTGAACCCGCAC	206216	-	dnaE	TRUE	208608	205126	+	-4.19500489844633
CACGCGCAGGCGAGCGGCGA	3485636	-	yhfK	FALSE	3486915	3484813	+	-4.19438776607484
GGTTACAGCAACCAGCATAT	3434736	-	trkA	FALSE	3435916	3434540	+	-4.18693358108046
TCCTGAGACGGAACGATGAT	4184864	-	rpoC	TRUE	4187596	4183373	+	-4.18478573618334
CAAACCGCGGCGGACAAAAC	2440423	-	mnmC	FALSE	2441792	2439786	+	-4.1845756243005
AACCAGTGAATCCAGGCCGC	1263247	-	hemA	TRUE	1264193	1262937	+	-4.17925899246564
GAACGCATGACGCCGAAACG	218342	+	proS	TRUE	218775	217057	-	-4.17786077034402
CACGGGGCAGGGCGCTGGTA	395100	+	ampH	FALSE	395511	394354	-	-4.17775311275927
ACAGCGATAATTTCGCAGTC	1265710	-	prmC	TRUE	1266150	1265317	+	-4.17723115904917
CAGCAGCGGTTTGCCTGCTT	4369769	-	groL	TRUE	4370694	4369048	+	-4.17690296594407
ACGTGCTTCGCGCTGTAGTT	785570	-	aroG	FALSE	785908	784856	+	-4.17331646672893
CACCCATGCAACTTCTGGTT	128969	-	lpd	FALSE	129336	127912	+	-4.17074301951187
ATCAGAAGGCGCTTTCCAGC	522765	-	rhsD	FALSE	526765	522485	+	-4.16382582564365
GGTCATCATGCGGCCAGCAA	3032990	+	lysS	FALSE	3033196	3031679	-	-4.16380981172329
ACGACGGGACCAAGTGCGCA	3448459	+	rpsS	TRUE	3448548	3448270	-	-4.16295996971002
TCTGTGCTGCACCACCAACA	3916755	+	atpA	FALSE	3917880	3916339	-	-4.1597778779174
CAGGACGTTGTCCCAGCCGG	3209613	-	dnaG	TRUE	3210874	3209129	+	-4.15553234501607
TGGAACCCAGCGCACAACCG	104761	-	ftsA	TRUE	105244	103982	+	-4.15391223961659
ACCACCCATGTTCACTTTAC	1849707	-	ansA	FALSE	1849900	1848884	+	-4.14911851469225
ATCGTCACCAACTCCTTACT	1350928	+	sapD	FALSE	1351652	1350660	-	-4.14869493591908
ACCAGCAACTTCAACCTTGC	987927	+	asnS	TRUE	988208	986808	-	-4.14093885457382
CTGTAAGGTACCGGATGTCA	452683	+	ampG	FALSE	452769	451294	-	-4.13260688767362
AACAATATTAATCCCTGCTT	1336708	+	ribA	TRUE	1337184	1336594	-	-4.1305811654204
GGCGCTTTAATGCCCGGATG	2962417	+	thyA	FALSE	2963177	2962383	-	-4.12110393913443
CTGCCAGGTCATCTTGGTCC	3306100	+	nlpI	FALSE	3306946	3306062	-	-4.11207326922697
GCACGGTACAGCCGTTGATC	3887181	-	tnaA	FALSE	3888168	3886753	+	-4.11034476438404
TATTCAGCAGCAGGCCAATC	2273214	-	yejB	FALSE	2273295	2272201	+	-4.10982996085568
AGTGACTCGACGCCGCCGGT	4149008	+	ppc	FALSE	4151121	4148470	-	-4.10899832533685
AAATCCAGCACCAGTTTATC	1243608	+	ycgR	FALSE	1243750	1243016	-	-4.10320288660651
TCCGGTTTCGCTTCTGCTTT	1141804	+	rne	TRUE	1143590	1140405	-	-4.10163224296211
TCGTCCAGCGTGCCGTAGGT	4462509	+	treC	FALSE	4462732	4461077	-	-4.1011131602246
CAAGCCTGACTGCCACTGTC	3811204	-	dfp	TRUE	3811974	3810754	+	-4.09935234401103
TGTCAGACTTGCGTTCATCA	773220	-	cydB	FALSE	773404	772265	+	-4.09736376212041
GATAAATACGCTCTTCCAGC	2037906	-	yedY	FALSE	2038506	2037502	+	-4.09260344826508
AATCTTTCGTCGCAGCTACC	997222	-	elfA	FALSE	997630	997091	+	-4.08602961957145
GCTGTGCTTGGTCGGGATAG	13409	-	dnaK	FALSE	14079	12163	+	-4.08190707073543
ACCGCGAATCGGCATTGTTA	97733	-	murD	TRUE	98403	97087	+	-4.08125396768229
CACCAGGCAGATGGCATCGT	4393906	-	tsaE	TRUE	4394069	4393608	+	-4.07696626659661
ATTCATCGACAAGCTCCAGC	4338232	+	adiA	FALSE	4338544	4336277	-	-4.07409728012685
GCTTCAGGTGTGGGGGCATC	497324	-	hemH	TRUE	498241	497279	+	-4.07369750135718
CGCTTGGGCGGCCTTCACGA	3308956	+	pnp	FALSE	3309190	3307055	-	-4.07227009434993
GGTCAGACGGTTTCGCAATC	4118840	+	hslU	FALSE	4119770	4118439	-	-4.06199038432432
CCACACTCCGGGCAGGCCAC	2834915	+	hypF	FALSE	2835447	2833195	-	-4.05741022770473
TGCCGCCTTCTATGACAGTC	3173539	+	yqiA	FALSE	3174028	3173447	-	-4.05678293144757
GATACCTGAATCGGCGGTGC	1674822	+	pntA	FALSE	1675927	1674395	-	-4.04642123924944
CCGATTGCCATTTTGGTATG	1800332	+	thrS	TRUE	1800594	1798666	-	-4.04052545376851
AGCCAGATTGTCATCCGCAA	21921	-	ribF	TRUE	22348	21407	+	-4.03934825902951
TCCAGCCGTGCACCACAATG	1858234	+	ydjK	FALSE	1858253	1856874	-	-4.0364287968707
CGGACACGGTAAATTGTATC	11086	-	htgA	FALSE	11315	10830	+	-4.02203575885175
ACGAACACCATCACGGGTCG	1659922	-	ynfF	FALSE	1661003	1658580	+	-4.01975530385209
AAGCGTCGCCGCTAACAATC	178724	+	mtn	FALSE	179153	178455	-	-4.01974421392678
TCGGCAGCGGACGCGGTTCG	2962514	+	thyA	FALSE	2963177	2962383	-	-4.01903272429899
GAGTTCTTCCAGTACGCGCT	3793946	-	waaF	FALSE	3793998	3792952	+	-4.01702409604953
CAGCCGGTTTGTTATCACCG	3314276	+	nusA	TRUE	3315548	3314061	-	-4.01612375183049
ATAATGCGCAGAACCAGTAC	2472747	-	yfdQ	FALSE	2472878	2472054	+	-4.01130272526873
TGAAAGACTTGATGTACATC	3140294	+	hybC	FALSE	3141011	3139308	-	-4.00956315798524
AGCTCTTCACCTTCAGCAGT	3304648	+	deaD	FALSE	3305882	3303993	-	-4.00375515913504
GTGACGCTTCCAGACCTGCG	102907	-	ddlB	FALSE	103153	102233	+	-4.00312435034679
GTAGCTGCTGCCGAAGGCGG	3660682	-	mdtF	FALSE	3661550	3658437	+	-3.99694937672483
ACTTCGTCGCTGCCGATATC	126025	-	aceF	FALSE	127587	125695	+	-3.99402999927757
CTCCGGCGCTTAATGCACCA	439752	+	ispA	TRUE	440325	439426	-	-3.99386630120631
TTCAGACATCTCAGAACCTC	4175752	-	secE	TRUE	4175764	4175381	+	-3.99255864721606
CGCTGCACGCTGTTCGCTTC	669650	+	nadD	TRUE	669795	669154	-	-3.99075744160428
TCGTGAGCGTGGTATTGTCA	1590322	+	hipB	FALSE	1590466	1590200	-	-3.9885305032685
AGATTGCAGCGCGGCGTAGG	3596776	+	livJ	FALSE	3597681	3596578	-	-3.98361231285638
ACTTCAAAGTCAAACTCACG	939035	-	serS	TRUE	939943	938651	+	-3.98228543627903
GTACCAACCTGCGCGGTGTC	2944190	+	mltA	FALSE	2945200	2944103	-	-3.98196802972392
TTTTACGACCTACGCCGGGC	1709885	-	nth	FALSE	1710182	1709547	+	-3.97744568004344
CTTCACCAACGACCACGCCG	1795842	+	pheT	TRUE	1795968	1793581	-	-3.97723503010236
CGGTTTCCCAACTCACCTGC	2504363	+	ypdF	FALSE	2504654	2503569	-	-3.97228052775979
GCACACGGAAGCCATAGAAG	3307880	+	pnp	FALSE	3309190	3307055	-	-3.96998020062093
ACGCACGGTGCTGGAACCAC	199888	-	bamA	TRUE	200360	197928	+	-3.96907561181848
CCACGTTTGGCGGCCGGGAT	2344381	-	nrdA	TRUE	2345172	2342887	+	-3.96863197615092
CAATCCACAGGCCGTTTTCG	3560563	-	glpD	FALSE	3561541	3560036	+	-3.96804829526705
AGCTGTTTGATGTCGTAGTT	4459650	+	nrdD	FALSE	4460683	4458545	-	-3.96692731353881
CCTGCCACGCCAACCCGGAC	1598436	+	lsrR	FALSE	1599265	1598312	-	-3.96643545497276
TTTTCAGTTGTGCTGCCAGT	614312	-	entF	FALSE	617261	613380	+	-3.96591371811622
CATATCATGGATTAACAACG	627008	-	entB	FALSE	627774	626917	+	-3.96324643824342
ATCATCTCCTTACTGCAACC	2604259	-	hyfD	FALSE	2604272	2602833	+	-3.95238234352097
CGTTATGGACGTTGATGCCC	4253652	+	plsB	TRUE	4254489	4252066	-	-3.94893162025397
CAGACGCCCAGTCCCAGCTG	3154690	-	dkgA	FALSE	3155472	3154645	+	-3.94527002242971
CCCAGTTTTTCCATTGTACC	2486883	+	yfdE	FALSE	2487190	2486045	-	-3.94263414119655
TCAGCAGTGCTTTTGCACGA	3782420	+	grxC	FALSE	3782465	3782214	-	-3.94222803796806
GTCCACCACCATGGTCAAAC	2449124	+	yfcR	FALSE	2449606	2449094	-	-3.9408463460629
CATTTCAGCTTCGGCAACTT	673143	+	leuS	TRUE	674006	671424	-	-3.94050252497696
ACAAGTCGGGCAGTCAATGC	1330855	-	topA	TRUE	1331669	1329072	+	-3.93872437366217
CACCAGCACGCCACGATCGT	1889496	+	yoaA	FALSE	1891259	1889349	-	-3.93404596474353
TGTGGGTTTCAGTACCGTTC	148498	+	panC	FALSE	148795	147944	-	-3.93207369781777
GCAGGCCATTTTTAACTGCC	2743292	+	trmD	TRUE	2743361	2742594	-	-3.92785388176014
ATCATTGGCTTATCGTAAAT	3971709	-	rffH	FALSE	3972512	3971631	+	-3.92706275178255
CTTTACCGGTTAGTGCGTTC	108629	-	secA	TRUE	110984	108279	+	-3.92625230109821
CGCTCACCACGCCTGCCAGC	772771	-	cydB	FALSE	773404	772265	+	-3.9246835536806
CGAGAAGTCTTCGTGCCCCG	4607702	-	prfC	FALSE	4609026	4607437	+	-3.92443342236016
ATCCAGAGCTGGGGAACGCC	4251159	-	ubiA	TRUE	4251911	4251039	+	-3.92379437335694
CAACCGGAATTTCGCTGTCC	434185	-	ribE	TRUE	434341	433871	+	-3.92295034057336
GCGAAGCAAAATCGGCAATC	1652271	+	rspA	FALSE	1653165	1651951	-	-3.9220324211149
CAACAATTCAATGGCTTTGT	401944	-	phoA	FALSE	402386	400971	+	-3.91828166065687
CGATTAACGATTTCACCAGC	2203767	-	yehM	FALSE	2205996	2203717	+	-3.91804001884048
ATCCATCGCATTACCCATGG	1963676	+	flhB	FALSE	1964215	1963067	-	-3.91487145713626
AATCGGTATGGGTCGCCAGT	4125800	+	yiiX	FALSE	4125917	4125309	-	-3.91480877911838
GCTCTTTCGCCGGGTTGTTC	3934492	-	rbsB	FALSE	3935191	3934301	+	-3.91378659033401
ATTGTGGCGTCCAGGACAAG	1573435	+	yddB	FALSE	1575643	1573271	-	-3.90239278231556
TCGTAGATAAAGGTCAGGTT	4614535	+	yjjI	FALSE	4615088	4613538	-	-3.90081207903759
TTTGCGCCAACCGACAAACC	4019858	-	ubiB	TRUE	4019889	4018249	+	-3.89810587906549
ATACAGATGCAGCGCTTCTG	1332321	-	cysB	FALSE	1332853	1331879	+	-3.89508405017869
GCGCAATTTACCGAAAGCCG	2533226	-	ptsI	FALSE	2533815	2532088	+	-3.89383721405152
TATTGCAGAATCTGAACATC	1278035	-	narK	FALSE	1278571	1277180	+	-3.89371159623492
CGCGCGAACCAGGTTTCGCC	433420	-	ribD	TRUE	433782	432679	+	-3.88876087716516
GCTTTTTACCCTCCGCAACA	943029	-	dmsB	FALSE	943254	942637	+	-3.888436905897
AACATACCAGTCGCGTTTTA	3376644	+	rplM	TRUE	3376673	3376245	-	-3.88707108971278
TTCGATCAGCATTTCCGGCT	3314949	+	nusA	TRUE	3315548	3314061	-	-3.88614087158013
ACTGGACAACATTTTCCACG	1047794	+	gfcC	FALSE	1047914	1047168	-	-3.88611496270877
CGCCATGCCGACGGCAATAC	3163486	+	parC	TRUE	3163995	3161737	-	-3.885679604632
GAAACAGTTGCGGTCAACTA	3327484	-	dacB	FALSE	3328418	3326985	+	-3.88523415395508
GCAATTTGCTGTCGGCAAGA	1153415	-	mltG	FALSE	1154357	1153335	+	-3.88295216918338
GACGCCAGACTTTATGTTCC	4485934	-	lptG	TRUE	4486423	4485341	+	-3.87307290675093
CGCATTCGCCAGCTCTTGCT	3177347	-	tolC	FALSE	3177618	3176137	+	-3.86796229023155
GATAGCCGCCGTATACAACA	1516808	+	mnaT	FALSE	1516870	1516352	-	-3.86788768456032
ACTGCATCGGGCTTTTGTCC	3473209	+	tusC	FALSE	3473354	3472995	-	-3.86550071986937
GGACGGCACACTCACGAGCG	434381	-	nusB	FALSE	434780	434361	+	-3.86430980616787
GATGCGCTAAATCGCCAATC	466044	+	ybaE	FALSE	466536	464836	-	-3.86333334108487
CTGATAAACACGCTCCAGAC	3912525	+	glmU	TRUE	3913223	3911853	-	-3.85988338968412
ATGTGCGGATTTACCAACTA	4579222	+	hsdS	FALSE	4579485	4578091	-	-3.85852652820954
TCCAGTTCAATTTTGGACGG	3819823	-	gmk	TRUE	3820074	3819451	+	-3.85848434552011
TTTGATGTCATCTTCCATCT	198832	-	bamA	TRUE	200360	197928	+	-3.85592437972714
ATCGTATACCACAGCAACTT	2661795	-	suhB	TRUE	2662267	2661464	+	-3.85439447275901
CCGAGCGCAAGCCAGGCGTT	2968466	-	ygdQ	FALSE	2969155	2968442	+	-3.8507218873388
CACGGGCAATACGGCGTGCG	4263311	-	dnaB	TRUE	4263752	4262337	+	-3.84511255615732
GCCGGTGAAGAGGGTTTCAC	2074516	-	yeeS	FALSE	2074778	2074332	+	-3.84268008615532
GGCTTTAACCCACTCATCAC	1351608	+	sapD	FALSE	1351652	1350660	-	-3.84217275902377
CATCACCGGTTTTACAATGC	1929356	-	purT	FALSE	1930083	1928905	+	-3.8370835169394
GTTGCAGATGATGGTTTACC	3461062	-	gspK	FALSE	3461929	3460946	+	-3.8368486698269
GAACATTCAATGTGCCAGCC	554440	-	cysS	TRUE	555219	553834	+	-3.83533227327175
ATCGGGTTATCCGGACCTGC	854450	+	ldtB	FALSE	854967	854047	-	-3.8296743385568
CGCTTTGTAGTGTTCCCATT	1072416	+	rutA	FALSE	1073234	1072086	-	-3.82676345552642
AGCGCCTGGAACAGCATATC	3302052	-	yhbW	FALSE	3302477	3301470	+	-3.82492927589509
CGACCTTCAATCGGGAAGTT	2292472	+	ccmF	FALSE	2292926	2290983	-	-3.82427564971139
GGTCGCCCAGGTATCAACCA	185534	+	dapD	FALSE	185947	185123	-	-3.82361715373625
CATGCTGTGGATACCTGCCA	4216183	-	aceA	FALSE	4216436	4215132	+	-3.81986509818646
AGTTCGCTCTGTGTCAACGT	2561012	-	yffP	FALSE	2561139	2560546	+	-3.81941350424866
CTTCGAAGCCTGCACGTTCA	4180884	-	rpoB	TRUE	4183296	4179268	+	-3.8189589050772
TTTACCGGACCCAGTGAACC	217772	+	proS	TRUE	218775	217057	-	-3.81886243472216
GCAGCCAGGCCGTCAGTTGT	927818	+	cydC	TRUE	928418	926697	-	-3.81694514713349
CGCCGCCAGTACCGTCAGGT	205370	-	dnaE	TRUE	208608	205126	+	-3.81028321334793
CACGGTCACCACGCGGGCCA	3304487	+	deaD	FALSE	3305882	3303993	-	-3.80553664043657
TCGTCAGAATAACCGCAATC	1393694	+	ynaI	FALSE	1393946	1392915	-	-3.80297764678991
CCATACGGTTGTTGGTGGTG	235882	+	rnhA	FALSE	236002	235535	-	-3.80186064635216
CGCGATCTGAACGACAAATC	2907067	+	pyrG	TRUE	2907688	2906051	-	-3.80119446393273
CACAGGCCAGACTACCGCTC	3322228	+	folP	FALSE	3322933	3322085	-	-3.80093717911995
AGGAACCAGATGTGCGCAGT	4183700	-	rpoC	TRUE	4187596	4183373	+	-3.79792967093529
GAACTGAACTACGGGCACGA	90984	-	rsmH	FALSE	91035	90094	+	-3.79568346398168
CAAAGCTGCAACAGCCGCCT	112218	+	zapD	FALSE	112599	111856	-	-3.78666413095108
TTCCGGTGCCATCCCCAATG	497937	-	hemH	TRUE	498241	497279	+	-3.78555776417829
GGCTGCTGGACCGGTTGACG	2528954	+	zipA	TRUE	2529255	2528269	-	-3.78008772250339
CCCTGAACTTTCCAGTATAT	1398676	+	abgT	FALSE	1399797	1398271	-	-3.77437701251054
TACACACCAGACACTGCCGA	432306	-	nrdR	FALSE	432675	432226	+	-3.77413501419694
GTTACGATGATCTGCACATC	968003	-	lpxK	TRUE	968575	967589	+	-3.76731530862744
CGGGTTTTCTGCCATTTTAG	3642354	+	prlC	FALSE	3643205	3641163	-	-3.767229179237
ACAGCGCGCGCGCCGCAGCC	4119920	+	hslV	FALSE	4120310	4119780	-	-3.76720524031378
AACCGTGATAAATGTCACCA	964729	-	ycaI	FALSE	965807	963543	+	-3.76417386948848
ACCTTTACCGGGGCTGACGT	3822173	-	spoT	TRUE	3822531	3820423	+	-3.7611989003702
GTGTTACCGGTGTTCAGATC	2414731	-	pta	FALSE	2414913	2412769	+	-3.75738278412347
CAGCTGTTGCGCTCCTTCAA	727338	+	kdpA	FALSE	727955	726282	-	-3.75658895389104
ACGAACCAGCGCGGAGCCCC	1148907	-	fabH	FALSE	1148935	1147982	+	-3.75421162476632
CGACGGTTATCCCGGCAATC	1259930	+	dauA	FALSE	1260026	1258347	-	-3.75300384272731
ATCCAGTACCGCTTTGTGTT	2659248	+	iscS	FALSE	2659553	2658339	-	-3.75063029260002
CACATCGCCTTCGCGCAGTC	1239918	+	cvrA	FALSE	1241294	1239558	-	-3.74913676105613
CTGGCGGAGGCGGGGTGATG	3519442	+	hofO	FALSE	3519471	3519031	-	-3.74800233392316
CGTCGACGCGGCGCTTCTGG	2621621	-	ppk	FALSE	2623132	2621066	+	-3.74281489504185
TTACTACCTGGCAGCCCATC	2743610	+	rimM	FALSE	2743940	2743392	-	-3.74187345443279
TTTCCTGTAACGCTGCCAGT	3131409	+	yghS	FALSE	3131979	3131266	-	-3.73760515865627
GTCACGCACGCGGGTCTGAC	267029	+	yafZ	FALSE	267229	266408	-	-3.73401331121257
CATGACCACCACGTTTATAC	4507232	-	insO-2	FALSE	4507577	4506981	+	-3.73235186381028
AGCAGTGCGGTGGAGAACTT	1115792	+	lpxL	FALSE	1115805	1114885	-	-3.73156757999268
TGGATCACCAGACCTTTACC	3822184	-	spoT	TRUE	3822531	3820423	+	-3.73129402742868
AACCGTTTTCCAGCATCAGC	3249309	-	yqjG	FALSE	3250032	3249046	+	-3.7279888251702
CCCGAGGATGGACTTCAACA	3810144	+	yicR	FALSE	3810582	3809914	-	-3.72462324362378
AATACCGATTCCCAGTCATC	50210	-	folA	TRUE	50302	49823	+	-3.72396906846707
CAACATAGACCTGGTTGATT	3344290	-	hpf	FALSE	3344482	3344195	+	-3.72255057413884
CATGACCGTCGTGGGCCAGC	4253616	+	plsB	TRUE	4254489	4252066	-	-3.71469635786544
CGCAGAGTTTAACCTCTTTC	4403723	-	purA	FALSE	4404008	4402710	+	-3.7146267462498
CACGCATGTACATGCGTACC	3211356	-	rpoD	TRUE	3212910	3211069	+	-3.71326533158684
CCAGCTCTTCCAGTTCATCC	2344308	-	nrdA	TRUE	2345172	2342887	+	-3.71176543356259
CCAATGCCCCCATGACAAAC	1902506	-	manZ	FALSE	1902770	1901919	+	-3.71003799828507
GTATGGCGGCCCATAATCAC	49937	-	folA	TRUE	50302	49823	+	-3.70827270942695
TCCATTTCGATGCCGGAGAT	2733168	+	rluD	FALSE	2734033	2733053	-	-3.70422972585547
CAGCACCACCGAGAAGAACA	3919940	+	atpB	FALSE	3920074	3919259	-	-3.70395347038403
TCACCAGAATCAGCGCAATG	3206414	-	ttdT	FALSE	3207509	3206046	+	-3.70344520754544
TCTGTCGTTACACCTTTGAC	2190616	+	yehE	FALSE	2190818	2190537	-	-3.70226524573717
GATGAGTGCTTCTCGCCAAG	3332645	-	ispB	TRUE	3332703	3331732	+	-3.69930585195191
GCGGTTTTTACGATCAACGC	962734	-	rpsA	TRUE	962891	961218	+	-3.69439882302227
CAGTTTAGCACCAGTGTACC	1019196	+	ompA	FALSE	1019276	1018236	-	-3.69221383532004
CCCGCACAGCGCGAACGCCG	1989883	+	leuZ	FALSE	1989925	1989839	-	-3.69100986898135
CGTACGCCACCAATGATAAT	2869753	+	ispF	TRUE	2869802	2869323	-	-3.688061334373
ATAATTTTCGCCGCCCATGC	3646782	-	arsR	FALSE	3646904	3646551	+	-3.68742040465021
GCTGCCAGGAGGTATTGTTC	2382148	+	yfbK	FALSE	2383744	2382017	-	-3.68643422694001
GCTCTTCGCCGTCCGGGTCG	2394319	+	nuoI	FALSE	2394472	2393930	-	-3.68216039130657
CGCCACTGTTTACCATACAC	2962903	+	thyA	FALSE	2963177	2962383	-	-3.67730405855711
GCCTGAACAGTAAAGGCATC	2401776	+	nuoC	FALSE	2401867	2400077	-	-3.67393792976144
CTCGTAGATTTTACGGATCT	3163318	+	parC	TRUE	3163995	3161737	-	-3.67250635856493
TTCCACGGCTTTGTCGAGGT	2790097	-	gabD	FALSE	2790743	2789295	+	-3.67192985392367
TAACAACGACGAGGCAAGAA	1619387	-	ydeE	FALSE	1620543	1619356	+	-3.67109438314571
CGTTCAGCGACGACGTCAAC	3430615	+	smf	FALSE	3431582	3430458	-	-3.66827273942407
GCCTGGCCGGAACTGCATCC	2702826	+	lepB	TRUE	2703331	2702357	-	-3.66728597801956
ATTGCAAAACACCACGCAAG	1408259	-	dbpA	FALSE	1408908	1407535	+	-3.66585831761861
CAGAATCAGCACCACGGTAA	1738437	-	ydhC	FALSE	1739146	1737935	+	-3.66433746104449
TAAACAGTGATTTGCGGTGA	3599790	+	ftsX	TRUE	3600109	3599051	-	-3.66316777488828
TCTCTTTGACATGCGCTTCG	3815358	-	yicC	FALSE	3815562	3814699	+	-3.66223808633966
TGCGGCGCTGATTGCGGTTG	492486	-	dnaX	TRUE	493247	491316	+	-3.65985103480275
CTACCGGTACCCACGATAGC	2532685	-	ptsI	FALSE	2533815	2532088	+	-3.65684018778921
TAAGCGCCAGCGGCAGTCCC	525967	-	rhsD	FALSE	526765	522485	+	-3.65521913944397
CGGATGGTCTGCTGACAATG	3112175	+	pppA	FALSE	3112374	3111565	-	-3.65396930664779
GATCGTGACATAACGCCAGG	1112932	-	yceK	FALSE	1113029	1112802	+	-3.64970455494268
TCGATGAGTTCCTGTCGACC	2762781	+	abpA	FALSE	2763175	2761559	-	-3.64968058478866
GTTTTTCGAAGCGTACCAGC	718012	+	speF	FALSE	719683	717485	-	-3.64874206626813
CGTTCTGCCAGATAGAGTAT	1617823	-	marA	FALSE	1617981	1617598	+	-3.64463649399655
CCTGGTTTGCCAGTTGCAAC	4010647	+	metR	FALSE	4010839	4009886	-	-3.64238524129297
GTGTTCCAGTTCACCCGCAT	3200403	-	cca	TRUE	3201151	3199913	+	-3.64149093436971
TTCGCCTGCGACGTCGGTTT	4586415	+	yjiA	FALSE	4586888	4585932	-	-3.63752423706118
TTATGAGGCTTGTAAGTCAA	2359472	+	yfaX	FALSE	2360233	2359451	-	-3.6362855843788
TTGCGTGAGGTGCCACAGGC	2770148	+	yfjU	FALSE	2770176	2769862	-	-3.63264625854132
ACGCATTCGCGGTTCGCCCA	4157032	-	oxyR	FALSE	4157430	4156513	+	-3.63214308652391
TGCGCCAGTTGCATGCAACG	792671	+	modF	FALSE	793011	791539	-	-3.62895558701483
AGGGATCGCCGGAACGTCCC	3208263	+	tsaD	TRUE	3208565	3207552	-	-3.62886005670526
TGGCAGCGTGCATAATCCGC	433667	-	ribD	TRUE	433782	432679	+	-3.62810611968913
GTTCATCAAGTAGCGCTTGT	2634080	+	der	TRUE	2635378	2633906	-	-3.6267484667415
GGAGATTTGCGCAGGCGACG	388929	+	hemB	TRUE	388951	387977	-	-3.62631405437337
GCCAGCATCAACTTCCAGCC	3439191	+	rpsD	TRUE	3439697	3439077	-	-3.62596899695824
CACCGGCAATCAGCGGTTGG	2892664	-	ygcP	FALSE	2892793	2892218	+	-3.62457016535326
CCAGGTCGACCGGTGAGAGC	1334208	-	acnA	FALSE	1336530	1333855	+	-3.62006628593582
GAATCAGACCGTATGGGCGC	3085732	-	metK	TRUE	3085882	3084728	+	-3.61880421835147
CATACCTGCATTTTCCAACT	1256526	+	ychF	FALSE	1257035	1255944	-	-3.61741630727671
TAACGTTGTCTGGCGCAGAG	928593	+	cydD	FALSE	930185	928419	-	-3.61693497124459
GCAGGACGCGCGGCGCGTGG	62763	+	hepA	FALSE	63264	60358	-	-3.61263262809165
CGCCAAACATCACCCAGTGC	3393199	+	yhdP	FALSE	3394280	3390480	-	-3.61088343759334
GTGTATCGCCCTGGGCAAAC	2150891	+	yegL	FALSE	2151152	2150493	-	-3.60959387270992
CAGATGCGTGCATAACGTGT	3822544	-	trmH	FALSE	3823227	3822538	+	-3.60864515174075
CAATATCGCGGCTGTTGCCA	3294184	-	diaA	FALSE	3294421	3293831	+	-3.60628858174272
GCGTCGAGAGAATGGTGATC	2155956	-	mdtB	FALSE	2156409	2153287	+	-3.60247779275214
TGAAAATGGTACGTTCAACC	1504365	-	sutR	FALSE	1504732	1504196	+	-3.599821130045
CACACGGTCAACACCGACGC	1260745	+	prs	TRUE	1261098	1260151	-	-3.59976070501263
CGCATCGCCCTGGACAAACG	1176931	-	lolE	TRUE	1177787	1176543	+	-3.59320920461888
CCATATGGCCGCCCAGTTCG	123319	-	aceE	FALSE	125680	123017	+	-3.59015624897888
CGTCGCGGTCTTCCAGGTAA	3916093	+	atpG	FALSE	3916288	3915425	-	-3.58608937117894
ACATCAACGTTATTCACAAC	1149629	-	fabD	TRUE	1149880	1148951	+	-3.58499305835162
CGGCGCATCCACCTGCAACA	3684770	+	bcsC	FALSE	3687196	3683723	-	-3.58235138260564
CAGTGGTGTGAACATCTCGG	350248	-	prpC	FALSE	350405	349236	+	-3.57983848767496
GTACGTGATACACCGAACCA	1364056	-	puuE	FALSE	1364839	1363574	+	-3.57690020529306
AATGGTTTCGGCAGCTGTGG	902164	+	artI	FALSE	902211	901480	-	-3.57605608184443
GAGTATCTGGCTGCGCGTTA	3333763	+	murA	TRUE	3334516	3333257	-	-3.57140886879616
GCCATTGAGATCGTCAATTT	2870678	+	ftsB	TRUE	2870842	2870531	-	-3.56830276229411
TTACCAGCATCGTGTCATTA	2997334	+	ygeR	FALSE	2997913	2997158	-	-3.56591335065174
ACTGAAATCGCCCAGTAACT	4445981	-	ytfP	FALSE	4446258	4445917	+	-3.56540913549806
AGCCTGGCAGCCATTCGATC	4246338	-	lamB	FALSE	4247334	4245994	+	-3.56294298055424
ATCAGCTTTGTTGGTCGTTT	644029	+	rna	FALSE	644226	643420	-	-3.55782515127972
CGACATAAGCCACATTTTCC	3340642	-	kdsC	FALSE	3340861	3340295	+	-3.554830293754
ACTCACGCATCGCGTCCAAC	3172560	+	parE	TRUE	3173418	3171526	-	-3.55337130545761
TATCACCAACCTGCTGCAGG	4176104	-	nusG	TRUE	4176311	4175766	+	-3.54918032252208
TCTGACTACACCGTCAATAT	2128021	+	wcaD	FALSE	2128902	2127685	-	-3.54828841109709
ATTTTTCAGCCTGGATACGC	2817024	+	csrA	TRUE	2817168	2816983	-	-3.54674732702054
CAGTAATGCTTTAGCCGTTT	4170792	-	murB	TRUE	4171108	4170080	+	-3.54266658771836
GTTCGTCGGGATTGTAGTGA	3728716	+	xylA	FALSE	3728788	3727466	-	-3.53701073822768
AAATGCGCCACACTGAATAG	3316906	-	argG	FALSE	3318002	3316659	+	-3.53473712178768
GATTAAATCCGGTGTCACCC	2523457	-	yfeN	FALSE	2523913	2523149	+	-3.53311418851818
TCAGTTTCGCTTTTACCACC	1822691	+	ves	FALSE	1822961	1822386	-	-3.53037266687561
CAAGTTGCTGGTCGGCACCC	439611	+	ispA	TRUE	440325	439426	-	-3.52863899587449
ACCTTCTGCGATGACGTTTA	3332144	-	ispB	TRUE	3332703	3331732	+	-3.52698259234857
GCAGGGCGAGGTTGGCGCTC	241560	+	fadE	FALSE	243303	240859	-	-3.52520313273459
TCGGCGAAGTTTGGCAAGTC	4621461	+	lplA	FALSE	4622140	4621124	-	-3.52503025481135
CATGTTTTTCTGCTGGTCGA	4595980	+	opgB	FALSE	4597464	4595173	-	-3.52500426253109
CGGCAAAGTCGAGGAATGGC	1077880	+	putA	FALSE	1078105	1074143	-	-3.52476669919434
CTGCTGTACAGAAGCATTCA	3811532	-	dfp	TRUE	3811974	3810754	+	-3.52344454830302
GCGTCGGCGGCATACCTGTC	4255197	-	lexA	TRUE	4255746	4255138	+	-3.51892041510875
CTGGATTGCCAGTGCGATGC	2751126	-	recN	FALSE	2751478	2749817	+	-3.51726186263258
GCCAGCACGACCCGCACGAC	3304875	+	deaD	FALSE	3305882	3303993	-	-3.51599391995081
CACCTGAGCACGACGACCAC	1268028	-	kdsA	TRUE	1268242	1267388	+	-3.5083542032079
GGATGCTCGTTGCAGAATGA	1742826	-	mdtK	FALSE	1742854	1741481	+	-3.50755657232439
AACCGTAACCGTTGGCCAGT	1702198	+	ydgJ	FALSE	1702332	1701292	-	-3.50647425391821
TCTGTCACCGGTTGACCATC	2352440	-	glpB	FALSE	2353546	2352287	+	-3.50488177172371
ACAGCGGTTGTGGTGGCAAT	3813565	+	pyrE	FALSE	3813791	3813150	-	-3.50308584382797
TCGTTTGACAATGCATCGAA	1274357	-	ychO	FALSE	1274401	1273148	+	-3.50200240809867
TTTGTTGAGATCGTCATAAC	4262962	-	dnaB	TRUE	4263752	4262337	+	-3.4996976930162
GACATGCAGTGCCATCCTCA	4245871	-	malK	FALSE	4245922	4244807	+	-3.49738536652982
CCCTATCCATTTTGGTGATC	3131269	+	yghS	FALSE	3131979	3131266	-	-3.49436880856799
AGCATGTGACACTCTGCAAT	2703942	+	lepA	FALSE	2705146	2703347	-	-3.49311182738555
GATCGGGCTTGGCAGCAGTA	1794379	+	pheT	TRUE	1795968	1793581	-	-3.49257865671375
TTCACGCGTTTGCTTCAACT	3785351	-	envC	FALSE	3786120	3784861	+	-3.4921248702368
GAATATCTTTCGGCACAATC	3046934	+	gcvP	FALSE	3047063	3044190	-	-3.49132401185556
TCAAGCAAGGTGTCATATGT	1979134	+	otsA	FALSE	1979636	1978212	-	-3.4909953676774
GGTTGCCATTACATACGCCA	572357	-	ybcO	FALSE	572597	572307	+	-3.48887856486221
CTTCTGCACCAGATCGAGAC	236746	-	dnaQ	FALSE	236798	236067	+	-3.48763911953454
TAACGCAACAGTGGACAATC	2167612	-	yegS	FALSE	2167635	2166736	+	-3.48583891992424
CAGCGTTACGACCATCTTAC	3244147	-	exuT	FALSE	3244544	3243246	+	-3.48561763526368
GACGAATGTTGCCATCAAGG	1700295	-	add	FALSE	1701258	1700257	+	-3.47778331583914
ATAGTGGCGAATAACGTCAA	3488666	+	pabA	FALSE	3488851	3488288	-	-3.47437773702005
AAAACTCCACCGCGTCTTCA	4075846	-	yiiD	FALSE	4076461	4075472	+	-3.47130621403389
CGTAACAGGTTATTAGCGTC	3967558	-	wzzE	FALSE	3968100	3967054	+	-3.47050002876759
TCCAGACCATCGTTACCACT	576917	-	rrrD	FALSE	577333	576836	+	-3.46964588108062
TTTTGGTCCACAATGCCAGG	2156355	-	mdtB	FALSE	2156409	2153287	+	-3.4678867430417
GTTTTTTCACCTGGCTGTCG	842606	+	ybiO	FALSE	844703	842478	-	-3.46767342438473
TCCATCACTTCACGCACTTG	1947822	+	aspS	TRUE	1948546	1946774	-	-3.46697682835995
CAGGCATCACGGCAATATAC	806168	+	ybhC	FALSE	806504	805221	-	-3.4608968882668
GATGTTCATGTGTTTCGGAC	13034	-	dnaK	FALSE	14079	12163	+	-3.46013187647792
GTGAACCTTTCATGTACAGC	1732074	+	grxD	FALSE	1732125	1731778	-	-3.4600745103075
CAGCGCCAGTGGCATGTTGT	3281379	-	kbaY	FALSE	3282025	3281165	+	-3.45985891431555
CGCAGGAGCCAGGTAAGCGT	1891104	+	yoaA	FALSE	1891259	1889349	-	-3.45980167912338
TTTGTTCGGATGGTTCGGCA	706409	-	glnS	TRUE	706980	705316	+	-3.45800507763968
TCATATCACCTTCGTTTTCA	3182380	+	ribB	TRUE	3182488	3181835	-	-3.45660027683587
TTCGTCTGCCCGGCAAACTG	3172439	+	parE	TRUE	3173418	3171526	-	-3.44980487370939
ACCGCTGCCTGGCCATTCAG	3292211	-	lpoA	FALSE	3293458	3291422	+	-3.4492664136974
CGACCGGTCGAACAATATAC	2462885	+	mlaA	FALSE	2463029	2462274	-	-3.44318949462463
CCGTACCCGGTTGACTGCTG	50005	-	folA	TRUE	50302	49823	+	-3.44053104285842
GACCTACCGCTTCAACGTAG	243848	-	lpcA	FALSE	244121	243543	+	-3.44025304804287
GAATCGCAAACACCAGTTTC	4459702	+	nrdD	FALSE	4460683	4458545	-	-3.43850105379739
TCCAGCGCTCCGTGACCGAG	3793123	-	waaF	FALSE	3793998	3792952	+	-3.43590463792933
CCTGGATCTGATATTCCCAC	2310546	+	ompC	FALSE	2310771	2309668	-	-3.43209816730368
TTCTTTCAGCCAGGCAAACA	4336634	+	adiA	FALSE	4338544	4336277	-	-3.42917057485585
CCCTTCGCCATTCACCAGCA	2503974	+	ypdF	FALSE	2504654	2503569	-	-3.42541256185879
TAAATGCCTGAGGGATCGTC	4543589	-	fimD	FALSE	4545755	4543119	+	-3.42455768335554
TCACCCTTGATTGTCATGGC	829856	+	ybiH	FALSE	829866	829195	-	-3.42255901622049
CAATCAGCTTGCTTTTGCCA	3919792	+	atpB	FALSE	3920074	3919259	-	-3.42125223054612
CTTAATAACCGTTGCAACAG	1408222	-	dbpA	FALSE	1408908	1407535	+	-3.41746137892638
AACAACGCCGTTAACAACGA	2635922	+	bamB	FALSE	2636674	2635496	-	-3.41703501951026
AAGGGCAATACCTGACACGC	1177198	-	lolE	TRUE	1177787	1176543	+	-3.41365287109891
CACCTGGTCCGCCATGCCGC	1306208	+	clsA	FALSE	1306669	1305209	-	-3.41064279930199
TGATCTTCGCGGCGTCCATC	1295703	+	adhE	FALSE	1297344	1294669	-	-3.40444216911618
GATGATCCCCATTGCACCAT	3091050	-	yqgE	FALSE	3091522	3090959	+	-3.40341863628826
ACCGAGAATCGTGGCGGGAT	4023678	-	ubiD	TRUE	4024504	4023011	+	-3.40005691058423
TAGCCCATCCTGAGTATGGC	4388960	+	rsgA	FALSE	4389532	4388480	-	-3.39510809443628
GGTTTTGCGAATTATCACGG	2703649	+	lepA	FALSE	2705146	2703347	-	-3.38708270211725
CCATATCCAGCGCCAGTACC	2731490	+	clpB	FALSE	2732195	2729622	-	-3.38672650533046
AAAAGACGCTGCTTAACTCA	3473647	+	tusD	FALSE	3473740	3473354	-	-3.38275029000973
ACCTTTCGCCACCAGCTTAT	58064	-	djlA	FALSE	58179	57364	+	-3.38222056847722
ATGTGTACGTCAGCTATTGC	3306070	+	nlpI	FALSE	3306946	3306062	-	-3.38129778612901
CCATGTAATCAGCGTCTAAC	1860896	-	gapA	FALSE	1861790	1860795	+	-3.37856202495142
GGTATCGAACCACATAATAT	1770182	-	ydiM	FALSE	1770309	1769095	+	-3.37737580596555
CGCGAACATCAGACGGAACC	3069891	+	pgk	TRUE	3070644	3069481	-	-3.37492997128289
AAGGGTTTCGCGGTTGGTGG	142089	+	can	TRUE	142670	142008	-	-3.37415537753077
GTGAACGACCAAGGTTAGTT	220514	+	metQ	FALSE	220928	220113	-	-3.37315077761914
AGCTGTTGGCCTTTCACCGG	482960	+	acrB	FALSE	483627	480478	-	-3.37130444070104
TAGCGGCCATCAACTCCATA	235867	+	rnhA	FALSE	236002	235535	-	-3.3712321147848
CTCGTGGCGCGTATTCTGAC	2241057	+	folE	FALSE	2241674	2241006	-	-3.37072698805243
CGTAACCGGTGAGGTGCAGC	3079438	+	tktA	FALSE	3079657	3077666	-	-3.36924783892952
GCAGAGTATGAGCACACTGG	1114180	+	mdtG	FALSE	1114713	1113487	-	-3.36630452316412
CAGCAACTGACGCTGCAAAT	4579533	+	hsdM	FALSE	4581071	4579482	-	-3.36556672758494
CGTTTAACAAACGGTGGCGT	3811474	-	dfp	TRUE	3811974	3810754	+	-3.36340078199375
ATCGACTTTTTGATCAACAT	725018	+	kdpB	FALSE	726259	724211	-	-3.36338557046133
TGCAATCAAAGGTGTTATCC	4017264	-	ubiE	FALSE	4017633	4016878	+	-3.36249363767276
CGTAACTGCGTTCGTCCAAC	3008853	-	hyuA	FALSE	3009435	3008050	+	-3.359894603001
GGGTGGGGTCAATGTCCATC	4340044	-	melA	FALSE	4341289	4339934	+	-3.35790682171896
TCATCTGGATTACCGCGCCC	2390049	+	nuoM	FALSE	2391063	2389534	-	-3.3537479149767
CATCGCCACACTCACCAGCA	2260822	+	fruB	FALSE	2261517	2260387	-	-3.35103037679235
CCGCCAGCAATGTGGAAATA	1338383	-	lapA	FALSE	1338575	1338267	+	-3.35080136566728
GCCACATGTTTCGGGTTACG	3161418	+	plsC	TRUE	3161503	3160766	-	-3.3506793268257
GCGGTAACACCCCTGCTCCC	4191108	+	thiF	FALSE	4191599	4190844	-	-3.35045597289363
CGATGAGTAAAGACGCCATA	4153639	-	argC	FALSE	4154028	4153024	+	-3.3504050245191
CTGCTGCCCACCAGTGCAAT	3786013	-	envC	FALSE	3786120	3784861	+	-3.34802116200558
GCAACGTTGTTCCTTCCAGC	3201114	-	cca	TRUE	3201151	3199913	+	-3.34602634794197
CCAGTCTGCAACCAGTGCTG	124050	-	aceE	FALSE	125680	123017	+	-3.33869095636428
TAACGCAGTGACCGCAGGAC	510570	+	copA	FALSE	510603	508099	-	-3.33846466488039
ACCTTTCGGCAGTTCGATGG	3304296	+	deaD	FALSE	3305882	3303993	-	-3.33813548884542
CAATCTCATCGGCAGCTTCG	1142621	+	rne	TRUE	1143590	1140405	-	-3.33654874172281
CCTGCCGGGTCTGTGGTATA	731503	-	rhsC	FALSE	732999	728806	+	-3.33513101130304
TTTTATCAACCCACGCCACC	2540812	+	cysP	FALSE	2541550	2540534	-	-3.33470172205336
GCCCGGGTGCGACGCAGGTC	3071127	+	epd	FALSE	3071713	3070694	-	-3.32783673244804
CCAGTTCAGCGGCATCGGCC	3348244	+	elbB	FALSE	3348481	3347828	-	-3.32536398544801
ATATCCTGAGCCGAGTCTAC	4055504	+	glnA	FALSE	4056057	4054648	-	-3.32522190927372
TTGACGCGACCATCAAGGGT	15014	-	dnaJ	FALSE	15298	14168	+	-3.32496170385302
CCTGGCTGACTTTGTCGTAC	2629240	+	guaA	FALSE	2630557	2628980	-	-3.32298282494934
CATCGATTTTCGCACCACAG	3351255	+	yhcC	FALSE	3352072	3351143	-	-3.32265949555938
GATAGCAAAACCCATCTTGC	3811391	-	dfp	TRUE	3811974	3810754	+	-3.32258389242752
AGATCGCTAAGCTGTAGCGT	3823848	-	recG	FALSE	3825314	3823233	+	-3.31977292196066
ATCACCCAAAACATCATATC	2521733	+	xapB	FALSE	2522007	2520751	-	-3.31576463440995
CGCCGGTTTACCGTTGTTGC	25908	-	fkpB	FALSE	26275	25826	+	-3.31564430899619
CATATGGCAGCCGAGATCTT	2869452	+	ispF	TRUE	2869802	2869323	-	-3.31537539493511
CGTTACGCAACCAGCCACCG	2232528	-	preT	FALSE	2233293	2232055	+	-3.31500092572699
TCCTGGCAGGTCGCAGTGTT	536569	-	glxR	FALSE	536688	535810	+	-3.31055185120802
ATTCCGCTGCCCTGCAACCA	3027242	+	ygfT	FALSE	3028953	3027034	-	-3.30737664222305
CGCGCCCAGACCACCGGTAC	3785717	-	envC	FALSE	3786120	3784861	+	-3.30437306659173
CAGAAGTGCTGCGCCAGACT	4410889	-	yjfM	FALSE	4411048	4410410	+	-3.30217453320622
TCAGGTCACCATCTTCAATC	3953117	-	ilvD	FALSE	3953351	3951501	+	-3.30015889754033
GTTGCAAACGCCCCCGATAA	1788086	+	ydiU	FALSE	1789268	1787832	-	-3.29935991660577
CTAACAATACAAGACGTTCG	2637673	+	hisS	TRUE	2638597	2637323	-	-3.2978055168599
TGTCGCCCAGAACTTTGGTC	2905054	+	eno	TRUE	2905963	2904665	-	-3.29776753715958
TTTGCTACGACGTAGAGTGA	1794754	+	pheT	TRUE	1795968	1793581	-	-3.29749238280968
CCTGCTCATCCGCAATATGA	1794714	+	pheT	TRUE	1795968	1793581	-	-3.29180579629387
CGCGCAGAGCCACATCAAGA	1837256	-	ynjD	FALSE	1837424	1836771	+	-3.28622956939232
GGTGATCACGCCCACTATAC	3777016	-	lldP	FALSE	3777077	3775422	+	-3.28349188290782
GCAAAACGATAAGTGGAAGT	1929286	-	purT	FALSE	1930083	1928905	+	-3.28278225857132
ATGTACACCAGGCCCTGTGG	2298422	+	napA	FALSE	2300775	2298289	-	-3.2800217831609
CTGACCATCTGTGGTAAAGC	2284781	+	yejO	FALSE	2286922	2284412	-	-3.27782738053654
CTTAAGATTCATTCTTTGCC	1888609	+	tsaB	TRUE	1889291	1888596	-	-3.27750803009891
TCTCAACGAACAGCAGCGCG	3304853	+	deaD	FALSE	3305882	3303993	-	-3.27667250108448
TTCTGTGATGATTGCCAGTT	3251862	+	yhaJ	FALSE	3252236	3251340	-	-3.27452339069761
GCCACGGCTGGTTATATAGG	3151000	-	metC	FALSE	3151445	3150258	+	-3.27162486745983
GATTTCCAGTGCCTGCTCGC	2821426	+	recA	FALSE	2821791	2820730	-	-3.2707854989069
CATCGACAATTGCCGAGATC	2096824	+	ugd	FALSE	2097637	2096471	-	-3.2678822684967
ACGGCTTTCGGTACGGAAGT	756718	-	sdhA	FALSE	756896	755130	+	-3.26622505221048
CCAGATGGTTTGCCACTTCC	697548	+	asnB	FALSE	698400	696736	-	-3.26327946679254
TTACGAGGCCAACCGCCCCT	2753662	-	ssrA	FALSE	2753977	2753615	+	-3.26270790577933
CAGGTCGCAGTATGGTTGTC	1869096	-	yeaI	FALSE	1869884	1868409	+	-3.26129175035103
GCATCCGGCGCTTCCAGCAG	50960	+	apaH	FALSE	51222	50380	-	-3.25666352938758
GAGGCTGTTTTCCATCTGCG	1330699	-	topA	TRUE	1331669	1329072	+	-3.25661752494404
ATGGTGTTCCACAAGTTACC	2981590	+	kduI	FALSE	2982146	2981310	-	-3.25523564930676
GTTACCGATGACGAGGAACA	3599405	+	ftsX	TRUE	3600109	3599051	-	-3.25460272790648
CCTTCGCTTCGTTCTCCGTC	1843802	+	topB	FALSE	1844984	1843023	-	-3.24842024705547
CAGACCGAGGCTTGCGGCAA	2699212	+	pdxJ	FALSE	2699751	2699020	-	-3.24823493179144
GTTTTGCGCCACGCTCCAGT	2215166	+	yehX	FALSE	2215429	2214503	-	-3.24809164413678
GCTCGGTGTCGTTACGACCG	772378	-	cydB	FALSE	773404	772265	+	-3.24372484424482
ACTCATTGAAGCGGTAGTAC	4593641	+	lgoR	FALSE	4593874	4592960	-	-3.24239376009984
CCTGTAACGCTGCCAGTTGG	3131412	+	yghS	FALSE	3131979	3131266	-	-3.24095705275605
TGGTGGATGAGTAACCGGCA	2768187	-	yfjR	FALSE	2768426	2767725	+	-3.24068387122252
TATTACCGGAAAGCGCGATA	1938525	+	mepM	FALSE	1939659	1938337	-	-3.23947382965467
CTTTCCCCAGTGGTTGTGCC	1360280	-	puuR	FALSE	1360492	1359935	+	-3.23928641402986
CAGACGCCATCCACAGCATC	927638	+	cydC	TRUE	928418	926697	-	-3.23892525892403
TAACGCCGCTGCTCCACAAG	1288191	+	ychJ	FALSE	1288355	1287897	-	-3.23814774073322
ATCCAGGCTGGTGGCAATCG	1904043	-	mntP	FALSE	1904278	1903712	+	-3.23781580457145
ACAAATTCAGCCGCCTGGTC	1855330	+	ydjI	FALSE	1855793	1854957	-	-3.23779854327919
CGTTTTCCACTATCGGTTGC	2211265	+	yehU	FALSE	2212666	2210981	-	-3.23508799019676
GCGATAGTCGCGATTAAAGA	4019240	-	ubiB	TRUE	4019889	4018249	+	-3.23381288304289
CCATCCCGCATAATATTTGT	2043000	-	yeeJ	FALSE	2050038	2042935	+	-3.23376751790064
GCGTAAGTTCATCTTCCAGT	1442828	-	ydbH	FALSE	1443714	1441075	+	-3.23007053736174
ACGTTGCACCAGCGAGTCAA	4581755	+	hsdR	FALSE	4584838	4581272	-	-3.2266718794777
GAACGGGTCGCGCAGAATCA	4403977	-	purA	FALSE	4404008	4402710	+	-3.22332844333462
ATTGGGTGGCGCAGTTACGT	3006434	-	ygeX	FALSE	3006728	3005532	+	-3.22217942489785
GCCCTTCCAGCGGCAGAACC	3082418	+	speA	FALSE	3083933	3081957	-	-3.21699447084142
CCAGACGGTGCGAGGCAAAC	3049508	+	ubiI	FALSE	3050339	3049137	-	-3.21658886425814
TACGACGGGTCACCACTTCA	2336368	+	gyrA	TRUE	2337442	2334815	-	-3.21485168647297
AACCAGTGGTATCGCCGGTC	1661583	-	ynfG	FALSE	1661631	1661014	+	-3.21484427304322
TACCGGTTTATCTTTCGTCC	3097318	+	yggM	FALSE	3097587	3096580	-	-3.214047480278
ACCAGAGGACGGTCATAGCT	57003	+	lptD	TRUE	57109	54755	-	-3.2117635260749
CTGTTACTCGCTGCGGCATC	1414294	+	recE	FALSE	1415410	1412810	-	-3.20872868376595
TCACCAGACGCTGCCATGTA	2907156	+	pyrG	TRUE	2907688	2906051	-	-3.20370922554196
GGTGAGGACAGTTTTCTTCA	2335481	+	gyrA	TRUE	2337442	2334815	-	-3.2020727309357
TTCGACGAGAATACCCGGTG	2264745	-	yeiQ	FALSE	2265733	2264267	+	-3.2018564205476
GGGCCGTTAGCCGGGTTATC	3883456	-	yidC	TRUE	3884745	3883099	+	-3.20040374238607
TTCGCGCCGGCGTGTATACC	732207	-	rhsC	FALSE	732999	728806	+	-3.19900557076172
AGCATCTGCTCAATACGGCT	3910367	+	glmS	TRUE	3911691	3909862	-	-3.19801670953946
CAGACTACGGAAAGGATCAT	3306464	+	nlpI	FALSE	3306946	3306062	-	-3.1908105408261
CTTCTACCACAATATCCACG	4027821	+	fadB	FALSE	4028994	4026805	-	-3.18412414020656
CATCGCGCTCGGCCCCAGAC	1038452	-	appC	FALSE	1038507	1036963	+	-3.18399902366606
ATCCCTTCACTACAATAGTC	4018945	-	ubiB	TRUE	4019889	4018249	+	-3.17929912426725
TAATATCGCCGGGCACCAGC	4466178	-	mgtA	FALSE	4468344	4465648	+	-3.17507592826106
ATCGAGATAATGTTCGTTAT	1336654	+	ribA	TRUE	1337184	1336594	-	-3.17238548507882
CCTGGGTTTCGTCGAGATGT	1376390	-	ycjT	FALSE	1378175	1375908	+	-3.1655534483879
TGGCAATAAGCTGAATATGT	4427961	-	cycA	FALSE	4429299	4427887	+	-3.16455404803979
TGCCAGGCGATCACCGGATC	2698958	+	acpS	TRUE	2699020	2698640	-	-3.16442519842347
ATCGGTGGTGGTTACCGCAA	1131081	-	flgD	FALSE	1131772	1131077	+	-3.16133508507031
CATCGGCAATACGAAAACCG	3200353	-	cca	TRUE	3201151	3199913	+	-3.15526446785836
TCTTTCAGCGTTTCGCCGAG	4442753	-	tamB	FALSE	4445914	4442135	+	-3.1518106609907
GATACCGGATTCATCCAGTT	4181855	-	rpoB	TRUE	4183296	4179268	+	-3.15097809054563
GCAGCAGGAAACGCAGATCG	453172	+	yajG	FALSE	453391	452813	-	-3.14916644055145
GAACCGACATCCGGGGTTTC	3474020	+	yheO	FALSE	3474462	3473740	-	-3.14878242235845
GGTTAAGCTGCTGTTCAATC	4318581	+	phnI	FALSE	4318686	4317622	-	-3.14876651983026
TTTGGGCGTGGTAACGGAAC	1262661	+	lolB	TRUE	1262723	1262100	-	-3.14824957555168
ACCGAGCATGATGTCTTTTC	577002	-	rrrD	FALSE	577333	576836	+	-3.14813877572247
GAGATCCTGGCCGCGAATTG	3913747	+	atpC	FALSE	3913995	3913576	-	-3.14790642526196
GTTCCAGCAGCTCGTCACGT	118615	+	nadC	FALSE	118645	117752	-	-3.14788968301078
GGTATCCAGGGCGTTTGCTC	3659320	-	mdtF	FALSE	3661550	3658437	+	-3.14759482215662
GCGGCAGTCGCTGGTCACTT	2412330	-	ackA	FALSE	2412694	2411492	+	-3.14633228689158
CTTCGACGTAAATGCGCAAG	3885342	-	mnmE	FALSE	3886215	3884851	+	-3.14420763187234
GTCAGCCCCCAGGTAATCAG	4023479	-	ubiD	TRUE	4024504	4023011	+	-3.14010533744846
ACGGCGGTGAGATAGCCCGG	3218263	-	patA	FALSE	3218895	3217516	+	-3.13871333754341
CGCCGCCTGGATCAACGGTA	3208401	+	tsaD	TRUE	3208565	3207552	-	-3.13801257620558
TCTGCACCTAAACCTAGCTG	3176320	-	tolC	FALSE	3177618	3176137	+	-3.13666492301886
CGTTCAGCGCCTGTTCAACG	1112425	-	opgH	FALSE	1112629	1110086	+	-3.13601770441047
ATGGTGGTCGCATCATCCGT	58003	-	djlA	FALSE	58179	57364	+	-3.13261347264213
GGTTTCTTCCCACAGTTCAC	1193365	+	nudJ	FALSE	1193511	1193050	-	-3.12779763827584
CTGCTGGCTACGCATCATAA	449638	+	cyoB	FALSE	449865	447874	-	-3.12477189986477
CATCCAGCCATGCTTCGCCC	509517	+	copA	FALSE	510603	508099	-	-3.12440206452617
CGGCAGATGGCTGTAGGCAG	3955544	+	ilvY	FALSE	3955843	3954950	-	-3.12220771604912
ACCGTGTTCAGCCAGCGCTT	128108	-	lpd	FALSE	129336	127912	+	-3.12117294924386
TAGCGCGGAGCTGATCGCGC	2533194	-	ptsI	FALSE	2533815	2532088	+	-3.12013149600505
CCAGATGCGAAGAGGGAATG	2466900	-	yfdH	FALSE	2467156	2466236	+	-3.11932984183708
TCCACCTTCGCTTTTCCACC	1203099	-	ymfM	FALSE	1203383	1203045	+	-3.11863315395862
ATGCCAGTTCAGCTCCTTCG	1348976	+	fabI	TRUE	1349063	1348275	-	-3.11803176273162
GGTGGTCATTTCAACAATGG	4561387	+	yjiK	FALSE	4561734	4560766	-	-3.11765754354265
GGATCTGAGCAACACGGCCC	4370073	-	groL	TRUE	4370694	4369048	+	-3.11686769078422
AAACATATCCTTGATCCAAC	167230	-	mrcB	FALSE	167264	164730	+	-3.11356478932111
CAGCTTCAGCTCACAGCACC	2527872	+	ligA	TRUE	2528198	2526183	-	-3.112902881832
GACACTGCCAGCGCCATTTG	929761	+	cydD	FALSE	930185	928419	-	-3.11262431686424
AAGATTTGCGCCTGGGTTGT	1351081	+	sapD	FALSE	1351652	1350660	-	-3.11190828166441
ACAGGGATTTACCCACATCG	3069966	+	pgk	TRUE	3070644	3069481	-	-3.11080753410649
CCAGACCTTCCAGCGGGGTC	2412184	-	ackA	FALSE	2412694	2411492	+	-3.1082282045284
CACTTCCAGAGTCGCGTTTT	3305121	+	deaD	FALSE	3305882	3303993	-	-3.10692740402534
GGCGGCGCGAATCAATGCGC	439780	+	ispA	TRUE	440325	439426	-	-3.1059484658486
TCATCCGGCACCTTTTCATC	2736923	-	pheA	FALSE	2736927	2735767	+	-3.10567230864402
ATCGGTGATGATATCAATAT	2318711	-	atoS	FALSE	2319891	2318065	+	-3.10555779768651
GTACATCAGAGCGGGTGCAG	3026242	-	ghxQ	FALSE	3026510	3025143	+	-3.10436950988763
CCCAGTAAGTCGTAAGCGTG	1921967	+	yebZ	FALSE	1922615	1921743	-	-3.1041321244364
TCTTCTATATCAATGCCAAT	608995	+	entD	TRUE	609302	608682	-	-3.10362796068721
CTTCCCACAGCGCCAGTTCA	4066663	+	yihQ	FALSE	4067299	4065263	-	-3.10222368679526
CGCTTCGGTGGCTTCGGCAA	2399140	+	nuoF	FALSE	2399577	2398240	-	-3.10102071361028
GGCTGAACAGAGCATGATAC	2667683	-	hcaE	FALSE	2668415	2667054	+	-3.10014345551882
CTTCATAGTGCGCACCAATC	236123	-	dnaQ	FALSE	236798	236067	+	-3.10000033510842
GCCGCTCTGCTTCGCCTGAG	2948420	-	argA	FALSE	2948595	2947264	+	-3.09875942259703
CAGATCCGGTTCGCCATGTT	497820	-	hemH	TRUE	498241	497279	+	-3.09445363484601
CCGCCAGCGGCAGAATAGTT	2088965	-	hisG	FALSE	2089115	2088216	+	-3.09329648018358
AGTTCTTGCGGGGTTGCAAC	1066756	+	wrbA	FALSE	1066931	1066335	-	-3.09175041872139
CACCGCTGTCGATCACAATG	777031	-	tolB	FALSE	778255	776963	+	-3.08839381268727
GGGTGTCGAGCAGGTTAACC	4607682	-	prfC	FALSE	4609026	4607437	+	-3.08742704392628
CATCCAGCGCATCGCGGTAC	759449	-	sucA	FALSE	760730	757929	+	-3.08623923057239
CTGACATCCGCCTTCGAGAC	3988082	+	hemC	TRUE	3988789	3987848	-	-3.0850638653693
ACATCACTCTTTGTATTATA	2942490	-	csdA	FALSE	2942564	2941359	+	-3.08363066290554
CCACCTGCTCCGGCCACGGT	207948	-	dnaE	TRUE	208608	205126	+	-3.08287020793561
CGCTGAAGCGCGGGGGCGTG	2768810	-	yfjS	FALSE	2769146	2768703	+	-3.08259800298058
TTCTACATCGGTGTGTAAAT	3994314	-	xerC	FALSE	3995206	3994310	+	-3.07976227117319
CGCCAATAATCGCCAGTGTC	1350538	+	sapF	FALSE	1350658	1349852	-	-3.07974196826111
TCTGTGTGAGTTTTCCGGTC	524536	-	rhsD	FALSE	526765	522485	+	-3.07800705722432
AACTTTCGCGCAGAACTGCG	2934373	-	fucI	FALSE	2935381	2933606	+	-3.07743895434695
CCATGGTCATAAACACGCCC	481923	+	acrB	FALSE	483627	480478	-	-3.0744490205124
CGGCTGCCCGGTCATCAACC	2594595	+	ypfJ	FALSE	2594759	2593896	-	-3.07050229049709
AAGGTAGAGAGGTAGTCACG	629948	-	cstA	FALSE	631222	629117	+	-3.07045176852034
CGTACAGATCGACCACAATA	3257542	+	tdcG	FALSE	3257671	3256307	-	-3.06926578249252
AACTAGATATAATGGCCATA	677758	-	djlB	FALSE	678065	676638	+	-3.06515971271139
AAATCGCCGCTTCGTCTTCC	2539179	+	cysW	FALSE	2539701	2538826	-	-3.06506127698033
CATGCCATTTCATATTATGC	4463912	+	treB	FALSE	4464203	4462782	-	-3.06504994867328
TGGACGGTGACCGTGTCAAA	1676808	-	ydgH	FALSE	1677395	1676451	+	-3.06476073912911
CATCGAGCGGTAATGTTAGC	2153598	-	mdtB	FALSE	2156409	2153287	+	-3.0618496952441
CTGGATGTCCTGGTGCGTGG	3968853	-	wecB	FALSE	3969286	3968156	+	-3.06047748310494
CAGCAGCAATAAACCGCCTA	3108149	-	yqgA	FALSE	3108282	3107575	+	-3.05933393039457
GTCATGTAGCGTTAATACGA	4371916	+	yjeJ	FALSE	4372257	4371388	-	-3.05783039606932
CAAATCTTCGGTAATCGCAC	1079576	-	putP	FALSE	1080036	1078528	+	-3.0552256568993
TGATGCTGTACACCACAATC	4587289	+	yjiY	FALSE	4589302	4587152	-	-3.05389702874202
CAGTCAGCCAGATTTTGCAA	2141638	-	yegE	FALSE	2144607	2141290	+	-3.05329432547835
AGCGTTTACCGTGCTTCGCC	2344455	-	nrdA	TRUE	2345172	2342887	+	-3.05014569759601
GTCACCGCTGGTTTGCCCAT	2733426	+	rluD	FALSE	2734033	2733053	-	-3.04310187202288
TCCGGGCGTGACCACGCATC	132170	-	acnB	FALSE	134212	131615	+	-3.04273067196922
CGTCGTCGACGTTATCAAAC	4467879	-	mgtA	FALSE	4468344	4465648	+	-3.03726917225202
CAGCCGGTGAGTTGGCGTGT	66326	+	araD	FALSE	66550	65855	-	-3.03719335820723
AGCGTAGCAGCGGTTGGTGA	3120221	+	glcB	FALSE	3121827	3119656	-	-3.03657004189609
TTTCCACGCCCTGGTAGAAC	4296489	+	fdhF	FALSE	4297389	4295242	-	-3.03612806855545
TTTTGCAAGCGTAGTGGCAT	3807677	-	waaA	TRUE	3807840	3806563	+	-3.03496341349058
AATCACCCGCCCGATGATAT	620525	+	fepD	FALSE	621412	620408	-	-3.03462053031554
CGTGCTCAACGATACCCGCC	640094	-	ahpF	FALSE	640541	638976	+	-3.0321434053604
AGCGATGACCGTTCCACAAT	3804155	+	waaG	FALSE	3805090	3803966	-	-3.03181023999386
CAGCCGGTTTTCGATCAAAC	843249	+	ybiO	FALSE	844703	842478	-	-3.0307989229006
CCAGCGCCTTGACGGTGCAA	1192045	+	mnmA	FALSE	1192996	1191890	-	-3.03031460539581
AAGGCATGGTGGTGGCGATG	4197007	-	nfi	FALSE	4197484	4196813	+	-3.02982007813749
ATACCAGTTCTCTATTGTTC	1821224	-	nadE	TRUE	1821309	1820482	+	-3.02954257172745
GTTCCATCATGGTGAACTCT	3032380	+	lysS	FALSE	3033196	3031679	-	-3.02828646410795
ATCAGCATTCGCCAGATTAC	1130734	-	flgC	FALSE	1131065	1130661	+	-3.02428038107338
CAGCGCTTTACCAAGCGTAC	3789858	+	kbl	FALSE	3790574	3789378	-	-3.02156817199515
CGCGGTTCAGTTCCTGACTG	215063	-	arfB	FALSE	215255	214833	+	-3.01866601987923
ATTACGAACATCAATGCTGA	3345291	-	rapZ	FALSE	3345991	3345137	+	-3.01748891756284
AGTGATAGCGACCGGTTTTC	772189	-	cydA	TRUE	772249	770681	+	-3.01719514947605
CGGTGCAGTTTCAGAGAACT	3069862	+	pgk	TRUE	3070644	3069481	-	-3.0163232899773
ACGCGGGTGATGGCGTTAAC	2847681	+	hycB	FALSE	2847871	2847260	-	-3.01528347913408
GCTTATCGAAGTGCGGTTCC	4098874	-	sodA	FALSE	4099453	4098833	+	-3.01243064363926
GACCTAACTCTTCATCAAGC	4154374	-	argB	FALSE	4154812	4154039	+	-3.01208670989233
CGTGAGTTCCGGCGTCAAAA	2410262	+	yfbU	FALSE	2410616	2410122	-	-3.01188739319882
TGAGGCTGTCGATCTGCAAC	779102	-	ybgF	FALSE	779612	778821	+	-3.00919400729524
CGGCAGGCCAATGTTCAGCA	437659	+	dxs	TRUE	439401	437539	-	-3.00798935774678
TGTTCATCACCAGCAGGGTT	4399624	-	hflX	FALSE	4399975	4398695	+	-3.00616372775613
CAGATTCAGACTGTGGCTTT	691418	+	ybeY	FALSE	691564	691097	-	-3.00544882510657
CGCGTAAACGGTTTGTTTAG	123675	-	aceE	FALSE	125680	123017	+	-3.0050136736172
ACCGACATCCATTTGCATAA	3432648	-	fmt	TRUE	3433183	3432236	+	-3.00462929077032
CTTTCGGGTTAACCTGCTTG	3355704	-	gltB	FALSE	3357207	3352654	+	-3.00305491064029
CAACAATCGCCTGGTACAGC	4056981	-	typA	FALSE	4058253	4056430	+	-2.99627521703631
GGTCATCTTGGTCCTGGCCC	3306106	+	nlpI	FALSE	3306946	3306062	-	-2.99481115027285
TGCTGGAAAGCGGATGCAGT	3345436	-	rapZ	FALSE	3345991	3345137	+	-2.99082868743148
GTTTCACCGACGCCGCCATT	3216198	+	aer	FALSE	3217098	3215578	-	-2.99036586063105
CCCGTCCTGCGGGCGAACAC	3401927	-	yhdH	FALSE	3402480	3401506	+	-2.98971560320817
CCCATTGCGCAACCGGCATA	3917165	+	atpA	FALSE	3917880	3916339	-	-2.98743070191417
GGATGTCCTGTACGGATAAC	2261511	+	fruB	FALSE	2261517	2260387	-	-2.98309564963894
GTTATCGTATTGATGACCTA	3081811	+	speB	FALSE	3081819	3080899	-	-2.98226750862939
ATGCAGTTCGCGCGCAATGG	1275666	+	narX	FALSE	1276841	1275045	-	-2.97935666873998
TCCGCTTCGATCGAGTGCGG	4262415	-	dnaB	TRUE	4263752	4262337	+	-2.97931854856851
GTAGCTTCAGCAACTTAGTC	2030581	+	yedJ	FALSE	2031103	2030408	-	-2.97925924872789
ATCACCCAGCGAAGCAAACC	119939	-	ampE	FALSE	120135	119281	+	-2.97874989582264
CAAACCTACGTACATCAGAG	3026251	-	ghxQ	FALSE	3026510	3025143	+	-2.97544489191687
CTTCATAATCACCTTGCTGT	2489636	+	oxc	FALSE	2489972	2488278	-	-2.97339071281225
ATGCAGTGACCGCCCACGCC	3970060	-	wecC	FALSE	3970545	3969283	+	-2.97071269129679
CACGTTGAAATAAGCGGTCG	3176528	-	tolC	FALSE	3177618	3176137	+	-2.96887163275475
AGCACAACTTCAAAGCGATG	97987	-	murD	TRUE	98403	97087	+	-2.96830533761803
CTGTTGCAGCGTCTGTTGCG	3547385	+	malQ	FALSE	3548092	3546008	-	-2.96674025069604
AGCGTACCGCGGTTGATCGA	4252328	+	plsB	TRUE	4254489	4252066	-	-2.96596657589333
GATATTACGGTCAGCAGAGC	1685451	+	fumA	FALSE	1686401	1684755	-	-2.96559524633938
TTCTTCTCTTTCTTGCCATC	2302248	-	eco	FALSE	2302415	2301927	+	-2.96276343438811
CAAGACGATGAACCAGTTCA	1144570	-	rluC	FALSE	1145122	1144163	+	-2.96160463505285
GGCGCGCCAGATGCAGAACG	3827408	-	xanP	FALSE	3828359	3826968	+	-2.96113824430992
ACCAGGCCAACGTTCAACTC	3824778	-	recG	FALSE	3825314	3823233	+	-2.96006185755576
GGGAACGGTCGTTCTGGCAC	3033487	+	prfB	TRUE	3034304	3033206	-	-2.95885669786056
ATATAGTTCACATCCACGCC	2338267	-	ubiG	FALSE	2338311	2337589	+	-2.95611575758505
AGCGGATCGGCCATAAACTG	2963812	+	lgt	TRUE	2964059	2963184	-	-2.95513462693587
ATAGTGCGGTTGAGGGCCAG	667208	+	mrdA	TRUE	667440	665539	-	-2.9539331978125
CAGAGCCTGGTTGTCGCAGT	3642534	+	prlC	FALSE	3643205	3641163	-	-2.95295417844566
CAAATTCGACATGTTCACCC	2838145	-	ascF	FALSE	2839003	2837546	+	-2.95277526586678
ATCGTAAATTTTCTGACGAT	2400857	+	nuoC	FALSE	2401867	2400077	-	-2.94816878120416
CCATGCCTTCCGGCAGTTCA	1143119	+	rne	TRUE	1143590	1140405	-	-2.94541155420922
AATACGCGGGTAACCACCGG	744217	-	ybgK	FALSE	744398	743466	+	-2.94453350506779
CTTAATGTACTCTTCAACAC	1845256	+	selD	FALSE	1846032	1844989	-	-2.94349593877992
TTGCGGATCGTGGATCAAAA	2721908	-	pssA	TRUE	2722104	2720749	+	-2.94283323863246
TCGAGTTTCAGTTTCGCGTG	756054	-	sdhA	FALSE	756896	755130	+	-2.94075238293719
GAGGCTTGCGGCAAAGGTCG	2699218	+	pdxJ	FALSE	2699751	2699020	-	-2.93660334066718
GCAGTAAATCAATATCCACT	2948505	-	argA	FALSE	2948595	2947264	+	-2.93466513394114
CAACGTCGCGGCGATAGTAC	860947	+	ybiW	FALSE	861829	859397	-	-2.93445357147759
AATAGTGTCAACATTCAGCC	2700935	+	era	TRUE	2701408	2700503	-	-2.9329640982301
GCCCGTCTAATGCCCCTTCA	521508	-	ybbP	FALSE	522054	519640	+	-2.93241681931683
TCACAAGCTACGTAGCCAGT	1875258	-	yeaO	FALSE	1875280	1874933	+	-2.93225588954973
TACCGATGGTTCCGCAGGTC	3491588	-	tsgA	FALSE	3491771	3490590	+	-2.93069517440389
CATACATCAGACCGTGAATG	797354	+	ybhA	FALSE	797654	796836	-	-2.93032505027083
AAACACCACCTGGTCAAAGC	1784498	+	ppsA	FALSE	1785136	1782758	-	-2.92898197211259
GTCATTGTTTTTCCTCAAGC	408153	-	ykiA	FALSE	408174	407833	+	-2.92888994308691
ATGTCGGTACGGCGGGTATC	3824622	-	recG	FALSE	3825314	3823233	+	-2.92794667001538
CCGTGGAGACGATGTTGTCG	4418689	-	ulaA	FALSE	4419400	4418003	+	-2.92720728610835
ACCAGCCCGGCGGTGATGTT	1351914	+	sapC	FALSE	1352542	1351652	-	-2.92643674935144
GGTGTCGAGCGACATCAATC	865573	+	moeA	FALSE	865587	864352	-	-2.92630375601801
GTTTTAGAGTTTGCGGAACT	4022374	+	rfaH	FALSE	4022844	4022356	-	-2.92469384147057
ATCGACCTGATACGCAAGAT	4146245	+	yijO	FALSE	4146340	4145489	-	-2.92022165173222
GGCAAACTGCGCTTCATCGT	4192911	+	thiC	FALSE	4194122	4192227	-	-2.918820473483
ACTGCAATTGCGCGAGTTCC	3434266	-	rsmB	FALSE	3434518	3433229	+	-2.91789950942006
TAGTCGCGAGGCATCTGCAC	3378540	-	yhcB	FALSE	3378611	3378213	+	-2.91692455177748
GGAAACGCATCAGTTTTTCG	2700814	+	era	TRUE	2701408	2700503	-	-2.91683387071207
CGCAATCCCCAGCCATGTAT	2540124	+	cysU	FALSE	2540534	2539701	-	-2.91632805826063
GATTCATTGTAGGTGCGAAT	3566438	+	glgC	FALSE	3567351	3566056	-	-2.91552824096407
ACGCAGCAATGCCAGGTGGC	3646693	-	arsR	FALSE	3646904	3646551	+	-2.91483090847465
ACCGCCCAACTGCATTGCCA	2630285	+	guaA	FALSE	2630557	2628980	-	-2.91385349405445
GTTTCCTGTGGCTTCGCGGC	4045898	-	polA	TRUE	4047775	4044989	+	-2.91370877458882
CCACCGCATCTTCAAAGGCG	3207857	+	tsaD	TRUE	3208565	3207552	-	-2.9124388855989
CACTGCGACGCGGCGGTTCT	2742089	-	yfiB	FALSE	2742129	2741647	+	-2.91236238744961
CACGTTATTGAGGCTGGCGC	1136467	-	flgI	FALSE	1136594	1135497	+	-2.90983781883652
ACGTTTCGCTTCGGTGACAA	2089755	-	hisD	FALSE	2090425	2089121	+	-2.90762568649445
ACCAATTCTTTCTGCGGCCC	2476116	-	dsdX	FALSE	2477206	2475869	+	-2.907053409136
CAGTTCCAGCACATGCTCAA	2622111	-	ppk	FALSE	2623132	2621066	+	-2.9067320254452
GACGATCGGGGCGCACCAGG	1924245	-	exoX	FALSE	1924806	1924144	+	-2.90602400005261
GGTTCGACCAGCGTATAAGT	4393788	-	tsaE	TRUE	4394069	4393608	+	-2.90199971547714
CGGCAATGGCGATCGGCGCG	3624682	+	yhhJ	FALSE	3624826	3623702	-	-2.90174683035938
TTGATTCGCGCAGCGACCGT	994283	+	ssuD	FALSE	995211	994066	-	-2.90081661123553
AGCAGAGTGCTGGCAACAAA	2970516	-	tas	FALSE	2970659	2969619	+	-2.89715200969785
ATACCGTGACGGTCATAATC	713693	-	pgm	FALSE	714421	712781	+	-2.89377641967182
CCAGTAAGCTGGTGACATCG	490719	-	apt	FALSE	491187	490636	+	-2.89283906351584
CCACCAGCGAGAATGTACGC	3920008	+	atpB	FALSE	3920074	3919259	-	-2.89265161960835
ACCGCTGGCAATCGCCTGGT	491977	-	dnaX	TRUE	493247	491316	+	-2.89050755505997
CGCGTTCAAAGCCAGAATAT	4590803	-	tsr	FALSE	4591335	4589680	+	-2.88953599497578
TCCAAGTGTCAGTGAACAGC	69340	+	araB	FALSE	70048	68348	-	-2.88932981380238
CGCGATTTTGGCTGCAATGG	2656148	+	hscA	FALSE	2656957	2655107	-	-2.88917962636097
TCATCTCTTCCTGGGCGTGA	1986871	-	ftnA	FALSE	1987237	1986740	+	-2.8876714713939
GTTCATCCAGCATAGCGCCA	1999588	+	fliA	FALSE	1999813	1999094	-	-2.88448247255258
AATCCCATGATTACGCAAAA	2550651	-	amiA	FALSE	2551243	2550374	+	-2.88436790292775
TTCCGGCAATACATTCCACC	2203562	-	yehL	FALSE	2203706	2202618	+	-2.88221921996287
ATGCCATTTCATATTATGCC	4463913	+	treB	FALSE	4464203	4462782	-	-2.8798404851246
CACATCGGCTAACTGTTGCT	2749178	-	nadK	TRUE	2749731	2748853	+	-2.87925339523631
CGTGAGTGACGTGGTTAATC	4339318	+	melR	FALSE	4339651	4338743	-	-2.87872436933075
GACTCCTTCAATGATCGTGG	2760390	+	abpB	FALSE	2761562	2759373	-	-2.87796813097636
GATGTTGATGTATTTCTTCA	127160	-	aceF	FALSE	127587	125695	+	-2.8761693270883
GATTAGCGACCAGGGAAGCC	2744475	+	ffh	TRUE	2745817	2744456	-	-2.87457688153626
TAATCGTCGCGCCGGTGAAC	1708731	-	rsxG	FALSE	1708848	1708228	+	-2.87224025720626
CGAATTTCGGATCGCACCAG	1353742	+	sapA	FALSE	1355134	1353491	-	-2.87213446754067
TACGATGCTGGTGGTGCGTA	1245622	+	treA	FALSE	1246599	1244902	-	-2.87203945714659
TAATCCAGCAATCGGCAGGC	3593006	+	livM	FALSE	3593503	3592226	-	-2.87194558254167
CAGCAGTTCAGTTCCTTCCG	649186	+	citE	FALSE	649713	648805	-	-2.87084427788859
CCACGCTCTGCGGTAACAGG	2248578	-	yeiH	FALSE	2248788	2247739	+	-2.87039447147005
CTTCTTCCAGCAACTCCACC	3057987	-	argP	FALSE	3058668	3057775	+	-2.8694630698804
CAGAGCCGTATCCAGATCAG	3806605	-	waaA	TRUE	3807840	3806563	+	-2.86939772228549
TCTTCGCTACTCAACTGATA	2039999	-	zinT	FALSE	2040049	2039399	+	-2.8687280136367
ACCGTTGGCAAACTCAACGA	3239939	+	uxaA	FALSE	3241336	3239849	-	-2.86472934523467
AAATGCCAAACGCAACTACC	1157661	-	ptsG	FALSE	1158525	1157092	+	-2.86345600853851
CCAGTCGAGGCTGACGTTGA	4493519	+	ahr	FALSE	4494232	4493213	-	-2.86248758290957
GCCGTTGTCGCCAGTGTAAT	2523624	-	yfeN	FALSE	2523913	2523149	+	-2.86066624448349
TACGCTGGTAGATCTCTTCA	2817039	+	csrA	TRUE	2817168	2816983	-	-2.8601323553453
CTGGTCAGAACCATCTGGTT	1330836	-	topA	TRUE	1331669	1329072	+	-2.85594961145491
TGCTATCCAGCGTCGTTTGC	1013840	-	pqiB	FALSE	1014122	1012482	+	-2.85181119347987
GCGACGCAGGGCGCGGGCGG	1375322	-	ycjS	FALSE	1375911	1374856	+	-2.85048180289097
CCATAGCCGGGAGTTCATGT	3882743	-	rnpA	TRUE	3882875	3882516	+	-2.84831171610881
TGTTTTTGGCCGATACAAAC	2966731	+	rppH	FALSE	2966999	2966469	-	-2.84752235656569
CCACGGTTGCGGTAATATCA	4616761	-	deoA	FALSE	4617574	4616252	+	-2.84669860584299
GCCCAGGGCTTGCAGGATAC	3860274	+	glvB	FALSE	3860495	3860010	-	-2.84488779053976
GGGATAACGTTCTTGCACCG	4163680	-	murI	TRUE	4164308	4163451	+	-2.84442157967206
AACAGCACAGCCAGTGATTC	1522144	-	yncE	FALSE	1522392	1521331	+	-2.84037445406596
TTCGCACCCAAAGCGCTCGC	3182681	+	sroG	FALSE	3182740	3182592	-	-2.83935860281777
TGTCCCTTCCGTGCTGATAA	732272	-	rhsC	FALSE	732999	728806	+	-2.8391081269018
CGTCGCGGTCAGTAATGTGA	2699601	+	pdxJ	FALSE	2699751	2699020	-	-2.83781376693065
TTTGACCACTACCATCAATC	362958	+	lacZ	FALSE	365529	362455	-	-2.8371030294961
CAGGCCATCCAGCTCCCGCA	2707594	+	rpoE	TRUE	2708034	2707459	-	-2.8368831722681
CGACTTTATTGCCCACACGG	4196575	-	hemE	FALSE	4196803	4195739	+	-2.83685353049608
AATCGCACTTGCTGCCGCCT	3959148	-	rep	FALSE	3960721	3958700	+	-2.83291817349895
CTTCATAGGCCCTACGGTAT	1895005	-	sdaA	FALSE	1896320	1894956	+	-2.83189992420302
CGCTCATCACAATACGTGCC	256733	-	frsA	FALSE	257771	256527	+	-2.83184765299318
AGCATCTCGGCTACCCGCGC	102091	-	murC	TRUE	102240	100765	+	-2.83157523443314
GCTGACTTCCACACCCAGCG	3989609	-	cyaA	FALSE	3991722	3989176	+	-2.83085777369421
GATCCAGCACGGTCTGCCCA	4017063	-	ubiE	FALSE	4017633	4016878	+	-2.82978847920073
CGGCAGACTGGAGTGGACGG	689954	+	lnt	TRUE	690104	688566	-	-2.82853632675656
CTTCATCGAGCAGCTCCATC	4607886	-	prfC	FALSE	4609026	4607437	+	-2.82718434988684
CCAATCAGCGCCAGCAGTAC	4232720	-	pgi	FALSE	4233430	4231781	+	-2.82684095836179
GCGTGGATGATGTACAGGAT	1158016	-	ptsG	FALSE	1158525	1157092	+	-2.82629707060507
GGGCCATACCCAGAACGTCG	3305753	+	deaD	FALSE	3305882	3303993	-	-2.82594816530386
TGTAGACGCGGTTGTCTTCC	4080329	+	fdoH	FALSE	4080782	4079880	-	-2.82460056610948
GAACCGGCTTCCAGACCCAG	3083503	+	speA	FALSE	3083933	3081957	-	-2.8244781832938
CGTACAGATGATCATGCAGT	668158	+	rsfS	FALSE	668259	667942	-	-2.82268260926484
GGCCAGGTGGCAGACCGTGA	2664960	+	hcaT	FALSE	2665868	2664729	-	-2.82140099379431
TCTACAGCGCCCGCCAGCAC	1555156	+	ddpF	FALSE	1556062	1555136	-	-2.81957320346009
GTGTTGGTCATACGCGGCAT	3388975	+	tldD	FALSE	3390050	3388605	-	-2.81953608303691
GTTTTCCACTTCCGTGGTGG	931139	+	trxB	FALSE	931273	930308	-	-2.81536106237291
CAGTGACTGGGCGTTAATGG	2586311	-	acrD	FALSE	2588730	2585617	+	-2.81377678111478
CAGACAGTCGGCTTTGCTGG	591991	+	nfrB	FALSE	592401	590164	-	-2.81303802590206
GTTTTTCGCACTGACGCCAA	1399651	+	abgT	FALSE	1399797	1398271	-	-2.81221960110251
ATTCCCAGACCTGCTGTCGG	3031788	+	lysS	FALSE	3033196	3031679	-	-2.81173119649551
TGTAACACGATGGTGTTGTG	286469	-	yagH	FALSE	287623	286013	+	-2.81163679617329
CGGCGAGGATTGCCCCGGCC	1917700	-	yebT	FALSE	1918167	1915534	+	-2.81093440556976
AATACCCGCAGACATCTATT	2469726	+	yfdL	FALSE	2470084	2469566	-	-2.80789268271673
ATCTTCTTTCAGATCAACGC	2547917	+	yfeX	FALSE	2548567	2547668	-	-2.80564800865083
TGCGGCGTGCCAGCCCGTTG	3882588	-	rnpA	TRUE	3882875	3882516	+	-2.80534934805113
GGTACAAAAAGCGGTCATGC	1715440	+	pdxH	FALSE	1716031	1715375	-	-2.80524445490782
CGCAGTTGCCAAAGTTTGGA	3478400	+	kefB	FALSE	3478629	3476824	-	-2.80441543136967
AATGGCGACGCTGGCCCCAA	4448457	-	ytfQ	FALSE	4448941	4447985	+	-2.80294410815064
GGCCCAGGCGTTTATGCAGA	4245337	-	malK	FALSE	4245922	4244807	+	-2.80210854486391
CCGTCGCTGTGGCAGGTAAT	387794	-	tauD	FALSE	387870	387019	+	-2.79920811515566
AATTAAGGCCGTGATTTCGC	3339613	-	kdsD	FALSE	3340274	3339288	+	-2.79763865103806
AGGTCCAGACGATATCGTCA	3560950	-	glpD	FALSE	3561541	3560036	+	-2.7965599673093
CTCTTCAGTGATGCGGTTTT	4231941	-	pgi	FALSE	4233430	4231781	+	-2.79479715786204
ATCGGTAACCGTTGGGCGTG	3371909	+	nanR	FALSE	3372511	3371720	-	-2.79146500775096
GCTTTCGCCAGTTCGGGCAC	370044	-	mhpB	FALSE	370445	369501	+	-2.78907357766224
CTGACTCCAGTAAGGCCATG	1932019	+	edd	FALSE	1932628	1930817	-	-2.78798832906718
ATTTTGCCAGTGTCGCCACC	1678048	-	ydgI	FALSE	1678963	1677581	+	-2.78787701387443
GATTTCCGCATCGTCATTGT	3204903	-	ttdA	FALSE	3205396	3204485	+	-2.78692510034302
CGCCAGGAATAACACCTGCG	3890455	-	mdtL	FALSE	3890813	3889638	+	-2.78685568708439
CACGAGTTTTCGCCACGCTC	3391385	+	yhdP	FALSE	3394280	3390480	-	-2.78553753700402
GTGGTCGCGGTTATGCCAGT	2962029	+	ppdA	FALSE	2962199	2961729	-	-2.78432537716421
AGTAGCGCGCCGACTAATCC	3208321	+	tsaD	TRUE	3208565	3207552	-	-2.78395870976767
AGGTTACGGATCAGTGTATC	1171788	+	mfd	FALSE	1173187	1169741	-	-2.78362331951774
TGAATGATGTTATTGGTATA	3142921	+	hybA	FALSE	3143162	3142176	-	-2.78007327532372
GTGAAATCATATCATTACCA	2533479	-	ptsI	FALSE	2533815	2532088	+	-2.77950743740688
TTCTCGTGCCGGTTGCAGTT	910648	+	hcr	FALSE	911373	910405	-	-2.77845689577666
ATAAAGCGGTCCTGCTGGCC	2038066	-	yedY	FALSE	2038506	2037502	+	-2.7745486104695
AGCAACCAGTGGCTTCACAC	3461751	-	gspK	FALSE	3461929	3460946	+	-2.77056024194325
CGTAACCGCCAGTCAGCAGC	2413674	-	pta	FALSE	2414913	2412769	+	-2.76777203844088
ATCCAGTAAATCCAACTCAC	3474433	+	yheO	FALSE	3474462	3473740	-	-2.76387845460797
ATCGGTTTGTCGTAGTCATT	378083	+	frmA	FALSE	378795	377686	-	-2.763103104568
TACAGCCCCATCGGGTTATC	854441	+	ldtB	FALSE	854967	854047	-	-2.76287907740987
GCTTGGGTTGGCATATGCAG	3194039	+	rfaE	FALSE	3194775	3193342	-	-2.76200136523989
CCATTCCCGTGCTGCACGGG	2074417	-	yeeS	FALSE	2074778	2074332	+	-2.76122520335173
TAATTTTCGGTGTTACCAGG	2831106	-	norV	FALSE	2831937	2830498	+	-2.76008882910295
ACATCTGCGGCATCACCAGA	901023	+	artQ	FALSE	901473	900757	-	-2.75973387410176
CCAGCACAAATGGTTTTGGT	113891	-	guaC	FALSE	114487	113444	+	-2.75884916755207
GAAGTTGTAGAGACGCACAC	3160977	+	plsC	TRUE	3161503	3160766	-	-2.75815072196607
ATATTCGCCGCTTGCCACAT	2121969	+	cpsB	FALSE	2122544	2121108	-	-2.75751609736244
GATTGGGAATGATGTAGTTC	3979953	-	yifK	FALSE	3980295	3978910	+	-2.75729854324048
GAGCGGTGACCGGTAATACG	2505100	+	fryC	FALSE	2505916	2504669	-	-2.75539550628636
CGTAGGCTTCTGGTGTTACG	1931059	+	edd	FALSE	1932628	1930817	-	-2.75484048203429
AATGGTTCCACTCATCACCA	3452701	+	gspA	FALSE	3453420	3451951	-	-2.75469337200549
TTTCTGACGTTAGCCTCCGA	579533	+	ylcI	FALSE	579668	579474	-	-2.7538757190532
GCTCATCAGGAGCGGCGCAC	2845908	+	hycC	FALSE	2847263	2845437	-	-2.75357874613293
AACGACGGGACAGAGCGTAA	3829209	-	yicH	FALSE	3830189	3828480	+	-2.75121193097983
TTCACAATGCCTTTGCCAAT	437924	+	dxs	TRUE	439401	437539	-	-2.75074316004807
TCGCGCATTGCGCCCCCGCC	276115	-	mmuM	FALSE	276871	275939	+	-2.74857516906374
GTTCATTGACGTGAACCAGT	2516605	-	yfeC	FALSE	2516833	2516489	+	-2.74769252368834
CGCCAGTCAGGTCACGGTTC	448293	+	cyoB	FALSE	449865	447874	-	-2.74664479124109
GTGCGTCCCGGCATCAGGCG	2185205	-	rcnB	FALSE	2185320	2184982	+	-2.74596806080281
CTCACCTGATACGCGCCAAT	388155	+	hemB	TRUE	388951	387977	-	-2.7459142421266
TCTGCGATAAAGTGGAAACG	4586254	+	yjiA	FALSE	4586888	4585932	-	-2.74470165825082
ATCACTGCTGTTTCGCTATC	3429328	+	tsaC	TRUE	3429437	3428865	-	-2.74252177410928
TGTCACGCAGAACGCGGATC	3311558	+	infB	TRUE	3314036	3311364	-	-2.74208863809424
CATATAGGCCAGTACATAGA	3386579	+	aaeA	FALSE	3387148	3386216	-	-2.7397675687438
CAGGTTGTGCGGCGGGATGT	2336903	+	gyrA	TRUE	2337442	2334815	-	-2.7394312603242
CAGATATTTTGTACGGGATG	3959794	-	rep	FALSE	3960721	3958700	+	-2.73911191672147
CTGTTCTGCCATCAGCATAG	3492562	-	nirB	FALSE	3494576	3492033	+	-2.73687709961836
CCTTCAACGGTGATGGCAAT	241832	+	fadE	FALSE	243303	240859	-	-2.73518357711277
CTGCGAAGAGACGCAGAGCG	2641961	+	rlmN	FALSE	2642305	2641151	-	-2.73442670000081
GGTTGTGCCCAGGTCAATAC	2656892	+	hscA	FALSE	2656957	2655107	-	-2.73315987564463
CGTACACGCCCGGGGAGATG	123442	-	aceE	FALSE	125680	123017	+	-2.7321545592873
TACCGATAGACAGCACCAGC	644525	+	citT	FALSE	645803	644340	-	-2.73154734404297
GGTGTCAGTAATCATTATGG	2384714	-	yfbL	FALSE	2384853	2383882	+	-2.73076018822888
TGAAGGCGTGCCAGTTGCTC	2889877	+	cysJ	FALSE	2889920	2888121	-	-2.72820735485228
TGGCGTCTGCACCTTCAACC	876247	+	rimO	FALSE	877258	875933	-	-2.72736230786675
CTGCTCATAGTTGCCAGTGT	4549876	-	uxuA	FALSE	4550843	4549659	+	-2.72693261295579
CGAAACGCGCCAGCGCAATG	4395962	-	mutL	FALSE	4397282	4395435	+	-2.72391016547243
GAGGTAACAGCCCTTGATTG	2383327	+	yfbK	FALSE	2383744	2382017	-	-2.72306393730502
CTGCTGACCCAGCAAAGCCG	358843	-	cynS	FALSE	359183	358713	+	-2.72211168309443
CACCCAGAACACGAACGCCA	2629336	+	guaA	FALSE	2630557	2628980	-	-2.7217649247432
CGTTCACCGCCACCGCCCAG	1722204	+	sodC	FALSE	1722679	1722158	-	-2.71925330234614
AACAGACGCGCATTGTCTGC	692567	+	ybeZ	FALSE	692640	691561	-	-2.71594446875511
TCAGCCAGCTGATTGCCTTC	2290659	+	ccmG	FALSE	2290986	2290429	-	-2.71592630234484
TTTTCAGCGTATTGCCATAG	1955258	+	torY	FALSE	1956156	1955056	-	-2.71278766729151
AGCAGATAACTCACCGCCAG	2824274	-	srlA	FALSE	2824417	2823854	+	-2.71276841511008
GATCAACAACGCCCAGAGCG	4362568	+	dsbD	FALSE	4363065	4361368	-	-2.71210840160988
CTTCAGCCTGGGCTTCACGC	2717754	-	yfiP	FALSE	2717943	2717245	+	-2.71034459555059
TCACCGCCACAGATAGCGGC	4486180	-	lptG	TRUE	4486423	4485341	+	-2.70985944699016
AGAAGTACGGCGCATCTTCC	977630	-	mukB	TRUE	980009	975549	+	-2.7092094693629
GCGCAGCAATGCGCCCCCAC	1483118	-	hrpA	FALSE	1484987	1481142	+	-2.70876011439996
ACGATTGCCGCCATCAGCGA	4252631	+	plsB	TRUE	4254489	4252066	-	-2.70822161588499
TGTTCGGCGCACCGTGTTCC	2658677	+	iscS	FALSE	2659553	2658339	-	-2.70808182205675
GCAGCGCAGGAGATTTGCGC	388921	+	hemB	TRUE	388951	387977	-	-2.70625998731136
GCCAGCTGGGTACGTTCATT	1321940	-	yciV	FALSE	1322125	1321244	+	-2.70560546050051
TGATTCTGCTTTGTCTACTG	2109806	+	rfbD	FALSE	2110000	2109101	-	-2.70471555313567
CAGGCCGTCCAGCATGTGGT	1741180	+	ribC	TRUE	1741266	1740625	-	-2.70309741221086
AATGGCTGAGCTGGTGTGCC	2016947	-	fliK	FALSE	2017537	2016410	+	-2.70246842687928
GCACCGCCAGCCGGTAGCGC	2655579	+	hscA	FALSE	2656957	2655107	-	-2.70062793902133
AAAAAATGATGACGCAACGT	143931	-	yadH	FALSE	144472	143702	+	-2.70003100445636
TTGTCGAAGTGAGTAACATG	126964	-	aceF	FALSE	127587	125695	+	-2.69937128985623
CAGCAGGATCCCGCCCAGCG	2389192	+	nuoN	FALSE	2389527	2388070	-	-2.69934271463263
GAACCGTACAGCGACGACAT	2244376	+	cirA	FALSE	2244791	2242800	-	-2.69808556385891
GTGTCCAGCGACCTTCCGGC	3830673	+	yicI	FALSE	3832560	3830242	-	-2.69743237420946
GGTTTGCACCGGCAGTGGTC	1712064	-	dtpA	FALSE	1712295	1710793	+	-2.69720128687578
GATCACGCCAAGGCTGACGC	2412818	-	pta	FALSE	2414913	2412769	+	-2.69669069828988
GGTAGTGGTGTTGTTCAGGT	2000311	+	fliC	FALSE	2001630	2000134	-	-2.69643863225633
TGCCAGTCGAGGGTCGCATT	2915494	-	barA	FALSE	2915835	2913079	+	-2.69633135166907
GCAAAGTCCGCCAGTTGTAA	116498	+	hofB	FALSE	117099	115714	-	-2.69627842600117
CCACAGTATCCAGCAATGCA	4559114	-	kptA	FALSE	4559507	4558953	+	-2.69585085048197
AAATGGTGGCGACCTTTTGT	3986735	+	hemX	FALSE	3987089	3985908	-	-2.6934861496712
TTCGTTCCAGCCAATCCAGA	2085479	+	yeeY	FALSE	2086282	2085353	-	-2.69248088595002
GTCTGAAACTGGCTCTCTTC	691509	+	ybeY	FALSE	691564	691097	-	-2.69217518109522
AGCGAACGGCTGTCCGCTCC	102016	-	murC	TRUE	102240	100765	+	-2.69039806397224
TTCCACCGCAAAACGGCGGG	1704445	-	rsxB	FALSE	1704950	1704372	+	-2.68966736183532
CCATCAGACCAGACTTGGTC	658755	+	lipA	FALSE	659439	658474	-	-2.68871828434597
TGACCCGGCAGCAGATGCAT	968207	-	lpxK	TRUE	968575	967589	+	-2.68867274215149
AATGGCCCGGTGCCGGTGGT	3585787	+	ugpQ	FALSE	3586136	3585393	-	-2.68812308137519
TTTCGGCGTCACGTTGCGCC	108680	-	secA	TRUE	110984	108279	+	-2.68811522627901
CTTCGCGACCGTCCGTGGTG	4606597	-	rimI	FALSE	4606654	4606208	+	-2.68764806588774
GGTTCAGTCCGTTGCAGTTT	2462662	+	mlaA	FALSE	2463029	2462274	-	-2.68623683964159
GCGTCGGGGTGATGAACTCG	200072	-	bamA	TRUE	200360	197928	+	-2.68376082041726
CAGTGCGGATACTTCCGTAC	3914646	+	atpD	FALSE	3915398	3914016	-	-2.68355446579149
AGGCTGAGCGGGAGCTGGTG	1253289	+	ycgV	FALSE	1255175	1252308	-	-2.68189142221231
TTAGTGGTCACACCCGCCAG	862925	-	fsaA	FALSE	863527	862865	+	-2.67947281622691
CTTCCAATGACCACATCCAG	1621093	+	dgcZ	FALSE	1621874	1620984	-	-2.6778913332451
TCTGCATCGCAATGTTATAC	4043133	-	yihF	FALSE	4043652	4042222	+	-2.67521967196805
TACCGCATGTTCTTTCCACG	2498646	-	ypdB	FALSE	2499139	2498405	+	-2.67467036039316
TCACCGGTCTGTGGGCAAAC	3258032	+	tdcF	TRUE	3258132	3257743	-	-2.67118255561983
AACGATAATCGCCACCGGTG	2804345	-	proW	FALSE	2805096	2804032	+	-2.67078356540131
GTTTCTTCCGGCTCGACTAT	2013961	-	fliH	FALSE	2014578	2013892	+	-2.67069674507284
CTCATGCACTAAATCGTATT	2621757	-	ppk	FALSE	2623132	2621066	+	-2.6705123962255
GACGTTGACGGCGCGCCACC	4046795	-	polA	TRUE	4047775	4044989	+	-2.67048726991175
GTTCCTGTAACCAGGTATTC	413936	+	sbcC	FALSE	414977	411831	-	-2.66942992406919
GTTTTCGCAATGCGTAACCC	212506	-	tilS	TRUE	213629	212331	+	-2.66898909467137
TGGCGTGGTACTCCATGTTC	1556260	+	ddpD	FALSE	1557041	1556055	-	-2.668420600842
TTCATCCCCCATGCTCAACG	2894386	+	ygcR	FALSE	2894577	2893798	-	-2.6684055409399
CCATTCAGCCATCAGCCGAT	2351738	-	glpA	FALSE	2352297	2350669	+	-2.66719836071277
AGTTCAGCAGTTGCGTCGGC	2505499	+	fryC	FALSE	2505916	2504669	-	-2.66698548105413
ATAAATCATCGGCCACTGGC	3499903	-	frlB	FALSE	3500312	3499290	+	-2.66669421236776
GTGATGGTGTTCACAATTCC	2597982	-	gcvR	FALSE	2598500	2597928	+	-2.66614617877702
GGAGAACATAAGTGCCGCAC	4063226	+	yihO	FALSE	4063789	4062386	-	-2.6626686642256
TGTTCGGAAGCGGTGCAGTC	941763	-	dmsA	FALSE	942626	940182	+	-2.66217406687214
GAGCGCCAGCAAGGTATTGG	2183213	+	thiM	FALSE	2183323	2182535	-	-2.66213506783285
GTTTCCATCTGTGCTTCGTT	3688955	+	bcsB	TRUE	3690630	3688291	-	-2.66176232302606
AAACACGAATCGGTAATTTA	192484	-	pyrH	TRUE	192580	191855	+	-2.65991251404837
TACCGATACCACAATGTTCC	1194915	-	icd	FALSE	1195596	1194346	+	-2.65941105622124
CAGCTCTGCCAACTTCAACG	1514140	-	patD	FALSE	1515026	1513602	+	-2.65815446523016
CAGGCTGATGCGACGGTTGA	1973515	+	motB	FALSE	1974279	1973353	-	-2.65791026904378
TGCATTGGCTGGCGTGATCT	185900	+	dapD	FALSE	185947	185123	-	-2.65774659797411
TTCAGGGAGACGTATTTACC	3914155	+	atpD	FALSE	3915398	3914016	-	-2.65771842170918
CCATGCTTCATCGACATGGT	2435667	+	pdxB	FALSE	2435873	2434737	-	-2.65736267879072
GCAGCCGCGAGGTTCATGAT	1540357	+	narZ	FALSE	1540614	1536874	-	-2.65717000312044
TTAACTGTTCGAACTGTTCC	978344	-	mukB	TRUE	980009	975549	+	-2.65608440956198
CGGCGGAGCGCACCATCGTT	4205165	+	purH	FALSE	4205555	4203966	-	-2.65600479104896
CAACCTGAATACGCTGGTAC	1090687	+	pgaA	FALSE	1091512	1089089	-	-2.65455449329383
AACATCGACGCTACCGGTTG	95446	-	murF	TRUE	96008	94650	+	-2.65430688108346
TGGGCATCGTCAAAGTACGC	2656488	+	hscA	FALSE	2656957	2655107	-	-2.65379305173242
GCCAACGATCCGGGCGAAGA	2644735	+	pbpC	FALSE	2645347	2643035	-	-2.65226081898771
CAGCGCCAGCCCTGCCAACA	2293361	+	ccmE	FALSE	2293402	2292923	-	-2.65178303892037
ATGTAATTCACCGGTCATCA	3872027	+	dgoK	FALSE	3872497	3871619	-	-2.64952098068042
CCAGCGCCAGCCCCAGTGCG	605341	+	ybdJ	FALSE	605422	605174	-	-2.64731186190578
CGTTCCCATGTCGCGGCCAT	960806	-	cmk	FALSE	961107	960424	+	-2.64600227320923
TCGGAGTTTTCGAAGTCGAT	1190299	+	purB	TRUE	1191209	1189839	-	-2.64578644131033
CTTTCTCGTTGTTTTTCAGA	2527898	+	ligA	TRUE	2528198	2526183	-	-2.64527098857547
GAGTTGATTTACCGCCGGTG	3182713	+	sroG	FALSE	3182740	3182592	-	-2.64524961645244
GGCCGTCATAACCTTTAATG	1331168	-	topA	TRUE	1331669	1329072	+	-2.64328977886575
GCTATAACCGCTGACGTGAC	809830	-	bioF	FALSE	810758	809604	+	-2.64324779385886
AAAGCGAGCTACTTGTACTT	667024	+	mrdA	TRUE	667440	665539	-	-2.64304394939782
CAGCTGGCGTACACGCTCAG	3598018	+	rpoH	FALSE	3598806	3597952	-	-2.64284588552036
CACGGCGGCGCGGGTCAGCG	4319525	+	phnG	FALSE	4319719	4319267	-	-2.64097155125771
CCAGCGGTTAACAAGGCAAT	3152170	-	yghB	FALSE	3152244	3151585	+	-2.64042129899378
TTGCGCGCGCAGCAACCCAG	670384	+	holA	TRUE	670828	669797	-	-2.64021132097388
ACTGGAAGTATTGCTGCATC	3549688	+	malP	FALSE	3550495	3548102	-	-2.64016366175218
CACCAATTTTCATACGGATC	2821209	+	recA	FALSE	2821791	2820730	-	-2.63838009837793
CTCAAGCAGTTGTTCTGCCG	2429876	+	folC	TRUE	2430964	2429696	-	-2.63824010234198
CATATTCACCGTTGGACGAT	3967235	-	wzzE	FALSE	3968100	3967054	+	-2.63772130824184
CAACGACTGGCACAGCAATG	2489036	+	oxc	FALSE	2489972	2488278	-	-2.63681143798878
GTCATGCAGCACCTGATCAT	438205	+	dxs	TRUE	439401	437539	-	-2.636761023894
AAACTCGGTCATAAACCACC	1038278	-	appC	FALSE	1038507	1036963	+	-2.63654931649097
CTGCCAGTGACCGGTAACCA	67903	+	araA	FALSE	68337	66835	-	-2.63626901919306
ATAGCCTTCAAGCCACGGGT	2389255	+	nuoN	FALSE	2389527	2388070	-	-2.63388311076256
GTCGACGTAAGCCAGCAGAG	3916474	+	atpA	FALSE	3917880	3916339	-	-2.63373055555261
TGGCAGCATGACAGTCCACG	1351757	+	sapC	FALSE	1352542	1351652	-	-2.63122932050727
GGGGTTGTGATTACAGGATG	2722092	-	pssA	TRUE	2722104	2720749	+	-2.62934010573171
ACCGGAACCGGATTTCCGTT	3200100	-	cca	TRUE	3201151	3199913	+	-2.62852183585869
CCGTCAACCGATGCTGCAAG	2832494	-	norW	FALSE	2833067	2831934	+	-2.62843931997192
GGCTATCTGGGCGATCGCAC	502193	+	ybaL	FALSE	502462	500786	-	-2.62836942873343
CGGTTTCGATCAGCGTTTTC	2702983	+	lepB	TRUE	2703331	2702357	-	-2.62664925107094
CCGAACAGGTTGCACAGCAC	4023191	-	ubiD	TRUE	4024504	4023011	+	-2.62475319928008
GGTGACCTTACAGAAAGTAT	236428	-	dnaQ	FALSE	236798	236067	+	-2.62386818198205
ACCTGCTGGTGGTGTCACCA	1566743	+	yddW	FALSE	1566847	1565528	-	-2.62295737953896
CTATCAAACATGGCTGCACC	2322350	-	atoA	FALSE	2322781	2322131	+	-2.62236025911863
TCTTGTCTGCCGCCTGAAGC	3393131	+	yhdP	FALSE	3394280	3390480	-	-2.62065757622658
GTTCTGCCTGAATACGGTAA	4347391	+	dcuR	FALSE	4348057	4347338	-	-2.6197907602435
ACTCCCAGACTCACCAGCGT	3373329	-	dcuD	FALSE	3374258	3372891	+	-2.61958568374977
CTGAACTCAACGCCCATCAC	3100747	+	trmI	FALSE	3100874	3100155	-	-2.618398401082
GACATTTACCGGTTTCCACC	2525227	-	yfeH	FALSE	2525966	2524968	+	-2.61745807747562
AATGGCTGCATACAGCGACG	3962241	+	gpp	FALSE	3962252	3960768	-	-2.61591666441525
CTTTTCGATATGTTCAACGG	4491150	+	idnO	FALSE	4491374	4490610	-	-2.61371687494028
TGTTCTGTTCTGGTACCAGT	1586452	+	ydeS	FALSE	1586863	1586333	-	-2.61291974802226
ACCAAGCCAGCCTAAAGACT	1620368	-	ydeE	FALSE	1620543	1619356	+	-2.60844758415951
GCCGGTTACCAGCGAACGGA	4389326	+	rsgA	FALSE	4389532	4388480	-	-2.60754345267848
CTGGTGGCAAAAGCCACATG	1835530	-	ynjC	FALSE	1836771	1835281	+	-2.60744833242955
CGAGAAAGCGCAAATCGGCA	2169643	+	gatR_2	FALSE	2169757	2169419	-	-2.60494592056668
GGGAGGGCGCATTGCAGGTG	2789110	-	lhgO	FALSE	2789272	2788004	+	-2.6032790031497
CGTAAATCCAGCGGCAGTGT	1365119	+	pspF	FALSE	1365936	1364959	-	-2.60301795451077
AATGGCGATAATGGCAATAA	2768471	-	ypjK	FALSE	2768703	2768467	+	-2.60274765913348
CGCCTTCGGTAGGACGACCC	3070467	+	pgk	TRUE	3070644	3069481	-	-2.60156199971124
GATCTTTGATCAGCGTACCG	14731	-	dnaJ	FALSE	15298	14168	+	-2.60094206936874
GCCGGTTACCAGTTCAGTAC	3961827	+	gpp	FALSE	3962252	3960768	-	-2.59984112863349
CTTCTTCACCCGACGCAGTA	4634379	-	creB	FALSE	4634719	4634030	+	-2.59844116339483
GTGTCAGTGGCGGTTCAATG	3218790	-	patA	FALSE	3218895	3217516	+	-2.59683921520333
TGTCCAGTACCCGCTGCTTC	2622961	-	ppk	FALSE	2623132	2621066	+	-2.59670250157081
TGAGGTTACGCTGGGACGCA	994981	+	ssuD	FALSE	995211	994066	-	-2.59586629897739
GCGGTACCCACTTCGCATCC	3562879	+	glgP	FALSE	3564604	3562157	-	-2.59466860863376
ACCAGTTAAAACCTGGCGGC	161617	+	thpR	FALSE	162031	161501	-	-2.59369118248816
TCAGCATTCACCTGATGAGC	4055954	+	glnA	FALSE	4056057	4054648	-	-2.59229625922691
GCGTTTAAAGTGAATACGGT	1015316	+	fabA	TRUE	1015693	1015175	-	-2.59107746330559
ATATTGCTGGTGGTCATCTT	4439651	+	msrA	FALSE	4440199	4439561	-	-2.59010493461634
GTGCCGAGACGTTTGTCAAA	2115692	+	wcaK	FALSE	2116428	2115148	-	-2.58967160945036
GCAACGCCTCCAGAAGGCGG	932503	-	ftsK	TRUE	936436	932447	+	-2.58780458695173
GTCCTGCAGTCGGGTCATCA	2069033	-	yeeP	FALSE	2069235	2068810	+	-2.58675764527262
CACCACGCCAGCCGCCGCAT	3193915	+	rfaE	FALSE	3194775	3193342	-	-2.5818717052524
GCTGACGGTTGAGATCCAGC	2642248	+	rlmN	FALSE	2642305	2641151	-	-2.58156503215012
CGCCAGTAAAGATGGCAGCC	1157565	-	ptsG	FALSE	1158525	1157092	+	-2.58132934424026
CATCACCAGGCCACTCGCCT	2390530	+	nuoM	FALSE	2391063	2389534	-	-2.57958361314954
AATCCAGTGTCGCGGGTAGC	3921952	+	mnmG	FALSE	3923656	3921767	-	-2.57931942823322
GGTTTTCGATAGCCACGGCG	4105820	-	pfkA	FALSE	4106537	4105575	+	-2.57893049779689
TCGTCGGTGAGTTTGTCGAT	4295696	+	fdhF	FALSE	4297389	4295242	-	-2.5780946709826
CACTCGGTTGTTGAGCACCC	1557226	+	ddpC	FALSE	1557934	1557038	-	-2.57509387800631
GTTTTCACCAGCGCCAGATC	3368562	+	nanE	FALSE	3369058	3368369	-	-2.57502298440107
GCGTACTACCTCTTCCATGG	95959	-	murF	TRUE	96008	94650	+	-2.57478326332406
CAACTGCTGTTCTCGGGCAG	1817436	+	chbR	FALSE	1817471	1816629	-	-2.57400111432978
TCTTCGGCGGTGACTTCAAT	2044468	-	yeeJ	FALSE	2050038	2042935	+	-2.57328723758839
TGTCTTCAGTACGAATGTAT	1389622	+	ycjY	FALSE	1389889	1388957	-	-2.57243493494958
TGCTCCAGGGCCGCCATACT	1036074	-	hyaF	FALSE	1036829	1035972	+	-2.57206252005275
CATAGAGCCTGCTAACATAC	888677	+	ybjL	FALSE	889042	887357	-	-2.57199070963276
GTTGGTGGTGCAGGAAGCGT	1861231	-	gapA	FALSE	1861790	1860795	+	-2.57161732456169
GATGTGTTCGCGGGCATAGC	1454695	-	paaE	FALSE	1455524	1454454	+	-2.57103043287853
GTAACCGCCAGTCAGCAGCA	2413673	-	pta	FALSE	2414913	2412769	+	-2.57075599136275
AGCAGTTCAGGGATCGCTTC	2399611	+	nuoE	FALSE	2400074	2399574	-	-2.5693017906383
CATAAACAGGTTTACACGCC	3671275	-	yhjC	FALSE	3671336	3670365	+	-2.56888883366451
GCTGTCCATATCGTGACGCC	4046346	-	polA	TRUE	4047775	4044989	+	-2.56840044018372
GGTTTATCGAACCGCGTATT	596852	-	cusB	FALSE	597925	596702	+	-2.56779325077719
CGGCCTGGAAATCGACGTAG	4317690	+	phnI	FALSE	4318686	4317622	-	-2.56702754592132
CGTTGAACAGGTTGGTTTCC	3916818	+	atpA	FALSE	3917880	3916339	-	-2.56689734501445
CTTCAAGGCCCCTGTTTGTC	938467	-	rarA	FALSE	938560	937217	+	-2.56579596409913
GAACTTCTGCACTGGAAGGC	2454630	+	sixA	FALSE	2454834	2454349	-	-2.56569555602739
CTGAGCGGTGTCCCACATTG	2237762	+	mglB	FALSE	2238370	2237372	-	-2.56472469649239
CAGCCAGTTGATCCACTGCG	2283524	-	yejM	TRUE	2284158	2282398	+	-2.56389434484704
GGGTACCGCCCTGCATCGTT	3172605	+	parE	TRUE	3173418	3171526	-	-2.56384570368105
CCCAGGATAGCAGCACCCTG	3069031	+	fbaA	TRUE	3069266	3068187	-	-2.56328168381618
ACGTTCTTCGTCGTCCAGTT	1256301	+	ychF	FALSE	1257035	1255944	-	-2.56323798634966
TAACGGCAGCAGCTGGCTGA	3915737	+	atpG	FALSE	3916288	3915425	-	-2.56274828126011
GAAACAGCATCGACACCGGA	72717	+	thiQ	FALSE	72927	72229	-	-2.56274208577896
CCGAGAGCATGGTCAGCGAC	2392819	+	nuoL	FALSE	2393068	2391227	-	-2.56241754473848
TCATCTCACCGCCAAGTATG	1662406	-	ynfH	FALSE	1662487	1661633	+	-2.56217634385702
GTACCGGCTTCAGGCCATCT	2337331	+	gyrA	TRUE	2337442	2334815	-	-2.56174653509865
GTCAAATCATTCCCACTCAA	2628995	+	guaA	FALSE	2630557	2628980	-	-2.56105201855404
TTACGAAACACGCGTAATGG	3330576	+	yhbE	FALSE	3330757	3329792	-	-2.56036802335902
GGAAGCGTAAAGTCCGCCAT	4100074	-	kdgT	FALSE	4100696	4099713	+	-2.56027854359343
TGCTGTTGCGGCTGTTGCTG	167169	-	mrcB	FALSE	167264	164730	+	-2.56019980439618
CAGCACTTCAACGGTTTGAC	4482949	+	pepA	FALSE	4483974	4482463	-	-2.55945438103396
CTTAAACCGCGCAGCATCTG	4253141	+	plsB	TRUE	4254489	4252066	-	-2.55734690361825
CGATCTTTCACCGAACCTGC	2537499	+	cysM	FALSE	2537605	2536694	-	-2.55560567304626
AGCGGACCGCCGAGCATAAC	3091169	-	yqgE	FALSE	3091522	3090959	+	-2.55461337093265
TGGAGATCGCACCGTGGTCG	4246884	-	lamB	FALSE	4247334	4245994	+	-2.5540141290925
CCACGTTGCGGATGGGCGAG	929194	+	cydD	FALSE	930185	928419	-	-2.55133970653462
CCACTTCACCGACATATTCA	3789182	+	tdh	FALSE	3789368	3788343	-	-2.55128517195543
GACAGCATATTGCCGCAGTT	800252	-	ybhH	FALSE	801034	799982	+	-2.54995379176312
CGGAACGATAGAGAAGGTGT	950783	+	pflB	FALSE	952777	950495	-	-2.54986926694402
GTTCCAGCATCGTTACTTCC	184286	+	yaeI	FALSE	185069	184257	-	-2.54961375654141
AAACCTTGCTCCGCACCACA	2916623	+	gudD	FALSE	2917407	2916067	-	-2.54912329501041
GTATTTACGCCACGGTGAGC	1674740	+	pntA	FALSE	1675927	1674395	-	-2.54910491098333
TTCAACAAACCAACCCGCCA	451660	+	ampG	FALSE	452769	451294	-	-2.54856599501328
GGATTTATCGATGGTCACGC	3297144	-	yhbO	FALSE	3297514	3296996	+	-2.5476602612232
TCACCACCAGCGAAGATTTT	2581695	+	aegA	FALSE	2583547	2581568	-	-2.54730368388711
CGTCGTTAATGCTTTGCAGC	3196517	+	glnE	FALSE	3197663	3194823	-	-2.54680153094833
CAAGGGTTTTACCGCTTCTA	1350581	+	sapF	FALSE	1350658	1349852	-	-2.54625744520095
ACCAGAACATGGCGGCAAAC	158178	+	pcnB	FALSE	159126	157729	-	-2.54563991447365
GTCGTTACCGTGTGGGAAGT	4615566	-	deoC	FALSE	4616125	4615346	+	-2.54555737461786
CAATCAGATCCGCCGGAACC	2804724	-	proW	FALSE	2805096	2804032	+	-2.54536849117405
CTTCACATTGGTGTCAGGGT	758170	-	sucA	FALSE	760730	757929	+	-2.54430769317696
AACAGCCAGTCGAGCAGTTG	4250595	-	ubiC	FALSE	4251026	4250529	+	-2.54266888376808
TGCAGGGTGAGGATGCCCAA	3786740	-	yibQ	FALSE	3787083	3786124	+	-2.5402233608796
GTGAGTTAAGGGTCATCCCG	3566376	+	glgC	FALSE	3567351	3566056	-	-2.53832549321013
GCATCGCGACCCGGTTGTTC	2388218	+	nuoN	FALSE	2389527	2388070	-	-2.53535340952254
GTCGGCGGCGCACGGTATCG	3162933	+	parC	TRUE	3163995	3161737	-	-2.53498996210522
GTATTGGGTCACTGGTTTGT	2319309	-	atoS	FALSE	2319891	2318065	+	-2.53428338336388
GCGTGTCGATGTCCAGGCCG	3045731	+	gcvP	FALSE	3047063	3044190	-	-2.5342102189839
CGGGGTGTCCCGCCAGTGTC	65754	+	polB	FALSE	65780	63429	-	-2.53404877958144
CTGAATCGATGTTCAGGTTC	2393106	+	nuoK	FALSE	2393367	2393065	-	-2.53386317768894
TCCAGCAGTGGACTGACAGG	1320654	+	trpE	FALSE	1320970	1319408	-	-2.53285771076771
CGCTTTGCGTTCCGCTTTTA	3794210	-	waaC	FALSE	3794961	3794002	+	-2.53126185044113
CGCCATGCAAACCTTTAAAT	1943610	+	ruvA	FALSE	1944000	1943389	-	-2.53092959102557
ATTCTAAACGACCAGTATCA	948050	+	ycaN	FALSE	948791	947883	-	-2.52851957547216
CGGCTGATTCACCTTGCGAT	3963420	+	rhlB	FALSE	3963653	3962388	-	-2.52790435791578
GTCTTTGGTGCCCTGACGCT	2656469	+	hscA	FALSE	2656957	2655107	-	-2.52787379714188
[truncated: 15,221 more rows]
