# Supplementary material for: Genome-wide CRISPR-dCas9 screens in E. coli identify essential genes and phage host factors
Source: PLoS Genet. 2018 Nov 7;14(11):e1007749. doi: 10.1371/journal.pgen.1007749 (PMC6242692; doi:10.1371/journal.pgen.1007749)
Supplement: S7 Table — Each gene is indexed with its information (gene, essential), operon information (operon) and number of guides targeting the coding strand used for calculations (sgRNAs). For each gene, a linear model was built to take the effect on cell fitness into account (see Methods). The regression coefficient of the Boolean parameter termed as “estimate” is used for gene ranking. Genes whose silencing decreases the production of functional capsids have a negative estimate after transduction. P-value and FDR associated to this parameter are also displayed for each gene. (CSV) [file pgen.1007749.s017.csv]

gene	essential	operon	sgRNAs	estimate	pvalue	FDR
malT	FALSE	malT	13	-5.50631809348536	9.50709237376264e-92	3.52522985219119e-88
groL	TRUE	groSL	12	-3.53973582195477	7.95998635504616e-36	1.47578147022556e-32
lamB	FALSE	malK-lamB-malM	11	-3.64229171993543	7.55053575424777e-35	9.33246219225025e-32
rho	TRUE	rhoL-rho	6	-4.70310822704475	7.61727056033952e-32	7.06120980943474e-29
gyrA	TRUE	gyrA	10	3.65090266329653	1.04269863358795e-31	7.73265306668821e-29
malK	FALSE	malK-lamB-malM	7	-4.19194560009485	1.25544384105e-29	7.758642937689e-27
dnaJ	FALSE	dnaK-tpke11-dnaJ	8	-3.45308826975625	2.52022925397998e-23	1.33500143910825e-20
rpoB	TRUE	rplKAJL-rpoBC	18	-2.27612023786513	1.0378282802566e-22	4.81033407898932e-20
rpoD	TRUE	rpsU-dnaG-rpoD	8	-3.18012147676801	5.63770931789487e-20	2.32273623897268e-17
rpoH	FALSE	rpoH	7	-3.062618328008	1.56378744412875e-16	5.7985238428294e-14
mukB	TRUE	cmoM-mukFEB	16	2.0218885127963	2.14016950239845e-16	7.21431683172133e-14
spoT	TRUE	rpoZ-spoT-trmH-recG	13	-2.11384406150968	9.03709456631363e-15	2.79246222099091e-12
deaD	FALSE	yrbN-deaD	10	-2.23642113540864	6.04500652915385e-13	1.72422186231558e-10
crl	FALSE	crl	1	-6.83461315150761	3.42249366398965e-12	9.06471893290973e-10
rpoC	TRUE	rplKAJL-rpoBC	10	-2.10162288040783	1.4761453252506e-11	3.64903124401948e-09
tfaD	FALSE	tfaD	1	-6.61655476650635	1.61886850997448e-11	3.75172777186586e-09
crp	FALSE	crp	3	-3.76380783664197	3.22226704968208e-11	7.02833307071832e-09
dnaE	TRUE	bamA-skp-lpxD-fabZ-lpxAB-rnhB-dnaE	14	-1.61422926848739	8.41579464566219e-10	1.73365369700641e-07
lapB	FALSE	lapAB-pyrF-yciH	5	2.58910852597503	3.88324302726133e-09	7.46804987595146e-07
argS	TRUE	argS	6	-2.36418518917483	4.02807436674836e-09	7.46804987595146e-07
rpsO	FALSE	metY-rimP-nusA-infB-rbfA-truB-rpsO-pnp	1	-5.45067480449152	2.9117452726628e-08	5.14131022430175e-06
pheS	TRUE	thrS-infC-rpmI-rplT-pheMST-ihfA	7	-2.0465138221561	3.74060915686685e-08	6.30462670621013e-06
nusG	TRUE	secE-nusG	6	-2.15354881834146	8.32701993454003e-08	1.34246043118584e-05
prmC	TRUE	hemA-prfA-prmC	3	-2.99003279300742	1.36945510378482e-07	2.11580813534755e-05
rlmH	FALSE	rsfS-rlmH-mrdAB-rlpA	5	2.26459584445287	2.57176891618248e-07	3.81444765648186e-05
priA	FALSE	priA	14	1.32114516911147	4.98101589937176e-07	7.10369498264249e-05
pcnB	FALSE	pcnB-folK	12	1.3947197819876	8.8884690979779e-07	0.000122068308945563
gmk	TRUE	gmk	5	2.12058726954339	1.50470546445951e-06	0.000199265995079138
lpxC	TRUE	mraZ-rsmH-ftsLI-murEF-mraY-murD-ftsW-murGC-ddlB-ftsQAZ-lpxC	2	3.27668014173012	2.52594058664642e-06	0.000322971989492584
yicC	FALSE	yicC	4	-2.29488139049515	2.99470571700253e-06	0.000370145626621512
parC	TRUE	parC	8	1.62014396582861	3.18862222220159e-06	0.000381400361287855
secD	TRUE	tgt-yajC-secDF	7	1.72706209614054	3.32785816270716e-06	0.000385615564603692
eutP	FALSE	eutSPQTDM	1	-4.53945115076451	3.83055862151641e-06	0.000430415496017662
rne	TRUE	rne	11	1.36864841126635	3.96145032523518e-06	0.000432031111940354
mreC	TRUE	mreBCD	4	2.25056351698232	4.68901156486298e-06	0.000496767282357484
nusA	TRUE	metY-rimP-nusA-infB-rbfA-truB-rpsO-pnp	5	-1.97417154720041	7.13316766297489e-06	0.000734716269286414
rnt	FALSE	rnt-lhr	3	-2.53501988126355	7.92252155537366e-06	0.00079396513317096
pheT	TRUE	thrS-infC-rpmI-rplT-pheMST-ihfA	15	-1.11702016490484	1.16597315186478e-05	0.00113774432818805
leuS	TRUE	leuS-lptE-holA-nadD-cobC	13	-1.18375358401233	1.56026336591855e-05	0.00148345040021179
rnpA	TRUE	rpmH-rnpA	6	-1.72535478479059	1.72017356081699e-05	0.00159460089087735
map	TRUE	map-glnD-dapD	6	1.71991670827653	1.8194354369159e-05	0.00164547965855711
yqfE	FALSE	yqfE	1	-4.19922770572617	1.92091987754974e-05	0.00169589783475106
metK	TRUE	metK	6	1.71276310098342	2.01116388596334e-05	0.00169638646727448
yejM	TRUE	yejLM	6	1.7098299346365	2.04496696251643e-05	0.00169638646727448
pdxJ	FALSE	rnc-era-recO-pdxJ-acpS	7	1.58238588848329	2.07276135417815e-05	0.00169638646727448
rplC	TRUE	rpsJ-rplCDWB-rpsS-rplV-rpsC-rplP-rpmC-rpsQ	5	1.8789377268891	2.10447080621968e-05	0.00169638646727448
yjdP	FALSE	yjdP	1	-4.16481196407365	2.24674806400417e-05	0.0017725408130484
dfp	TRUE	dfp	6	1.68188856601769	2.82096014991288e-05	0.0021791917158077
hemE	FALSE	nudC-hemE-nfi	6	1.67717019860545	2.94226911908779e-05	0.00221879015066897
pssA	TRUE	pssA	6	-1.67471821440982	2.99189610392255e-05	0.00221879015066897
hisS	TRUE	hisS	7	-1.53761661686294	3.6807292494487e-05	0.00267610667783446
ptsN	FALSE	yrbG-kdsDC-lptCAB-rpoN-hpf-ptsN-rapZ-npr	1	-4.01991195383026	4.29205710509797e-05	0.00306056687417371
rpsS	TRUE	rpsJ-rplCDWB-rpsS-rplV-rpsC-rplP-rpmC-rpsQ	2	2.84084891128569	4.48819449686339e-05	0.00313637608342435
ybiH	FALSE	ybiH	3	-2.3127706694475	4.56753798556944e-05	0.00313637608342435
obgE	TRUE	rplU-rpmA-yhbE-obgE	2	2.81044365433558	5.27225432018814e-05	0.00355445800350138
folE	FALSE	folE-yeiB	5	1.72924219942704	8.37711399955515e-05	0.00554684619827687
xisE	FALSE	ymfH-xisE-intE	1	-3.79784080835788	0.000111005389977103	0.00722119273745787
prs	TRUE	lolB-ispE-prs	4	1.88947420821623	0.000123176871438728	0.00776146921319417
pgk	TRUE	epd-pgk-fbaA	10	1.19402290634318	0.00012349694810638	0.00776146921319417
ubiE	FALSE	ubiEJB	4	1.87895786144027	0.000133020241650982	0.00815370188898059
yfdH	FALSE	yfdGHI	2	-2.65330124876019	0.000134135872499411	0.00815370188898059
mukF	TRUE	cmoM-mukFEB	6	1.5229095760853	0.000147700689128328	0.00883345411754581
proS	TRUE	proS	8	-1.31797322597828	0.000152919295637773	0.00900039282896606
yahH	FALSE	yahH	1	-3.71295273019076	0.00015763898184551	0.00913320851067424
yedF	FALSE	yedEF	1	-3.68816741218999	0.000174369123508658	0.00994708784569393
der	TRUE	bamB-der	5	1.63437429970819	0.000203513864415192	0.0114337789280535
trpS	TRUE	aroKB-damX-dam-rpe-gph-trpS	6	-1.48961087587858	0.000214038443504992	0.0117722028228873
yojI	FALSE	yojI	3	-2.09900875376231	0.000215887214659206	0.0117722028228873
pepP	FALSE	ygfB-pepP-ubiHI	4	1.80749691510013	0.000235294703358108	0.0125754541989861
wzzB	FALSE	wzzB	1	-3.61174006411317	0.000237400699549361	0.0125754541989861
rnc	FALSE	rnc-era-recO-pdxJ-acpS	2	2.52821305795824	0.000274972299546886	0.0143605251650684
rplY	FALSE	rplY	1	3.55666504114966	0.000298985246491627	0.0152941227475064
valS	TRUE	holC-valS	15	-0.922594058510397	0.000301097885805816	0.0152941227475064
dnaA	TRUE	dnaAN-recF	6	-1.41881211429798	0.000416333008853077	0.0208616594165839
pnp	FALSE	metY-rimP-nusA-infB-rbfA-truB-rpsO-pnp	8	-1.22551763916075	0.000428298547837068	0.0208955495822461
wzxE	FALSE	rfe-wzzE-wecBC-rffGHC-wecE-wzxE-wecF-rffT-rffM	5	-1.54700929928908	0.000431572229349424	0.0208955495822461
rffT	TRUE	rfe-wzzE-wecBC-rffGHC-wecE-wzxE-wecF-rffT-rffM	3	1.99998432415808	0.000433915134259156	0.0208955495822461
nlpI	FALSE	nlpI	6	-1.40953420138918	0.000442900396692368	0.0209920756333123
grpE	TRUE	grpE	4	-1.72489358502691	0.000447242172338639	0.0209920756333123
recG	FALSE	rpoZ-spoT-trmH-recG	18	-0.811705616883673	0.000460712584212458	0.0213540282782474
rlmE	FALSE	rlmE-ftsH	1	3.40986446507298	0.000521200365996351	0.0236766837609549
cyaA	FALSE	cyaA	14	-0.911324625302621	0.000523594408953155	0.0236766837609549
yihA	TRUE	yihA	1	3.4048723393785	0.000531147316456374	0.0237288463785571
cysS	TRUE	cysS	8	-1.20256374636353	0.000558435912991715	0.0246509567306343
suhB	TRUE	suhB	5	1.49235899915596	0.000688156696335798	0.0300198238825075
speA	FALSE	speAB	14	-0.877051210189526	0.00084272681075379	0.0363352443520355
ygaY	FALSE	ygaXY	4	-1.63739553766539	0.000861124737429797	0.0367017301883872
waaQ	FALSE	waaQGPSBOJYZU	4	1.63503904454122	0.000878870036136538	0.0370323874317532
cmk	FALSE	cmk-rpsA-ihfB	5	1.45765431058525	0.000914694033823296	0.0381088255889526
prfB	TRUE	xerD-dsbC-recJ-prfB-lysS	11	-0.978582203019743	0.000998942578828491	0.0411564342477338
gyrB	TRUE	gyrB	2	2.2850166385472	0.00101022019410759	0.0411636975796808
lpxL	FALSE	lpxL	7	1.22009456106893	0.00103142033684927	0.0415707240112728
metG	TRUE	metG	7	-1.21962661978898	0.00105164737156881	0.0419301984277114
lptF	TRUE	lptFG	3	1.85314126522773	0.00109179307595975	0.0430677524006249
eutQ	FALSE	eutSPQTDM	5	-1.42974294396907	0.00114161428784043	0.0445590082032873
pstB	FALSE	pstSCAB-phoU	2	-2.24689676323689	0.00122396308355895	0.0472755741024645
lysS	FALSE	xerD-dsbC-recJ-prfB-lysS	6	-1.28753588058592	0.00133335374940263	0.0509698526060306
yjbT	FALSE	yjbT	1	-3.10128410835227	0.00159922952479126	0.0593733214151735
btuE	FALSE	btuCED	2	-2.19250126340883	0.00160324897203266	0.0593733214151735
rfaD	FALSE	rfaD-waaFCL	7	-1.17412157057384	0.00161229961903464	0.0593733214151735
ftsX	TRUE	ftsYEX	3	-1.78877849775257	0.00161723448299151	0.0593733214151735
lptG	TRUE	lptFG	9	1.03187115631094	0.00169384408996278	0.0615762145645292
nrdA	TRUE	nrdAB-yfaE	7	1.16481289534783	0.0017278916745136	0.0622041002824897
guaB	FALSE	guaBA	6	1.24756997301976	0.00187747597741555	0.0669392396563159
yhbE	FALSE	rplU-rpmA-yhbE-obgE	5	1.35671734682116	0.00202739875227143	0.0710031311872551
hflD	FALSE	hflD-purB	4	-1.51702480689007	0.00202975509866479	0.0710031311872551
hpf	FALSE	yrbG-kdsDC-lptCAB-rpoN-hpf-ptsN-rapZ-npr	2	-2.14110939086094	0.00206104032584164	0.0714237152170167
secA	TRUE	secMA-mutT	10	0.956594418111908	0.00211679120205937	0.0726764979373718
aroB	FALSE	aroKB-damX-dam-rpe-gph-trpS	6	1.23096603513944	0.00215528218171712	0.0728204416220277
arcA	FALSE	arcA	3	1.74033788570642	0.00216026121316695	0.0728204416220277
ygeQ	FALSE	ygeQ	4	-1.50098691659372	0.00225315264081891	0.0752674774068155
nusB	FALSE	nrdR-ribDE-nusB-thiL-pgpA	5	-1.33979551222584	0.00231742435560769	0.0762547544571588
ftsQ	TRUE	mraZ-rsmH-ftsLI-murEF-mraY-murD-ftsW-murGC-ddlB-ftsQAZ-lpxC	2	-2.11757361912571	0.00232383690767501	0.0762547544571588
asnS	TRUE	asnS	10	-0.948026271863304	0.00237463038561603	0.0771252993879367
dnaN	TRUE	dnaAN-recF	1	2.98483369547605	0.00239196586559135	0.0771252993879367
lptD	TRUE	lptD-surA-pdxA-rsmA-apaGH	8	1.04002468285193	0.00283838775385633	0.0907305326836145
waaG	FALSE	waaQGPSBOJYZU	6	1.19125728258071	0.00300230993390127	0.0949869456923202
pstS	FALSE	pstSCAB-phoU	3	-1.68251284173911	0.00302277766766283	0.0949869456923202
guaA	FALSE	guaBA	8	1.02988880528394	0.0030774634271006	0.0951944819310028
ddlB	FALSE	mraZ-rsmH-ftsLI-murEF-mraY-murD-ftsW-murGC-ddlB-ftsQAZ-lpxC	6	1.19136566858164	0.00308084287826454	0.0951944819310028
mreD	TRUE	mreBCD	3	1.67842754727803	0.00310640030033747	0.0951944819310028
glnD	FALSE	map-glnD-dapD	14	0.770071211917591	0.0033837236458745	0.102843010482809
ppk	FALSE	ppk-ppx	9	-0.958435832108332	0.00344109206478734	0.103736336392126
wzzE	FALSE	rfe-wzzE-wecBC-rffGHC-wecE-wzxE-wecF-rffT-rffM	4	-1.43380655671564	0.0035236432666632	0.105368300264412
rep	FALSE	rep	11	-0.863830221498893	0.00356136313382961	0.105644276001921
dxr	TRUE	dxr	4	1.42939356619553	0.00362807431571886	0.106769044148298
thrS	TRUE	thrS-infC-rpmI-rplT-pheMST-ihfA	8	-1.00986858401322	0.00378567653133266	0.110529831324264
purB	TRUE	hflD-purB	8	-1.00391763868058	0.00388211773132478	0.112072753875431
iscS	FALSE	iscRSUA	9	0.945949845194254	0.00389897121087665	0.112072753875431
pyrI	FALSE	pyrLBI	3	-1.62471714591998	0.00418968764475053	0.119502782974884
racR	TRUE	racR	4	-1.40332782873146	0.00431445945996028	0.122122257080402
ftsI	TRUE	mraZ-rsmH-ftsLI-murEF-mraY-murD-ftsW-murGC-ddlB-ftsQAZ-lpxC	6	-1.14592560941865	0.00437675214749672	0.122946946688771
ubiB	TRUE	ubiEJB	9	0.93407923720484	0.00446697423993935	0.12453789835861
sapC	FALSE	sapABCDF	5	-1.24046731001685	0.00477384457949753	0.132100117169976
yceK	FALSE	yceK	1	-2.76168577066209	0.00494857124277442	0.135920756801537
bamB	FALSE	bamB-der	2	1.95034480222938	0.00501946045663769	0.136854113038328
dam	FALSE	aroKB-damX-dam-rpe-gph-trpS	2	1.94777255337962	0.00506480539858106	0.137082470203931
tmk	TRUE	pabC-mltG-tmk-holB-ycfH	2	1.94794961360215	0.00514137418138866	0.138146488873834
ybiO	FALSE	ybiO	13	-0.761603247688658	0.00521776769353338	0.139190522356991
mnmA	FALSE	mnmA	6	-1.11821398936586	0.00537833754997246	0.142449111680699
rpoZ	FALSE	rpoZ-spoT-trmH-recG	2	-1.93270617388081	0.00543332687950873	0.142884936661123
hsrA	FALSE	yieP-hsrA	2	-1.92911685749235	0.00550013800308274	0.143623321939654
rhsC	FALSE	rhsC-ybfB	7	-1.02779639904686	0.00566222062647314	0.146821776803933
prfA	TRUE	hemA-prfA-prmC	7	-1.02641508965057	0.00579424428009152	0.148459739365567
galU	FALSE	galU	3	1.56491247333807	0.00581714245208815	0.148459739365567
nhaR	FALSE	nhaAR	2	-1.91532898806619	0.00584550214330441	0.148459739365567
thrU	FALSE	thrU-tyrU-glyT-thrT-tufB	1	-2.70437918103109	0.00593252190460477	0.149644838246765
dksA	FALSE	sfsA-dksA-gluQ	2	-1.90909565724494	0.00600759202769207	0.149868126142056
lptE	TRUE	leuS-lptE-holA-nadD-cobC	2	1.91170907786945	0.00602220895231022	0.149868126142056
yidL	FALSE	yidL	3	-1.55388527300225	0.00616960500332983	0.152512635682313
mukE	TRUE	cmoM-mukFEB	1	2.68647966327763	0.00626963748560182	0.152986365352313
fmt	TRUE	def-fmt	3	-1.55112172610159	0.0062712857425975	0.152986365352313
hslJ	FALSE	hslJ	2	-1.88944695994631	0.00654641341735162	0.158654254585228
rpsU	TRUE	rpsU-dnaG-rpoD	1	-2.64503577400805	0.00713154473826134	0.170901596594636
hemH	TRUE	hemH	8	0.93559852107779	0.0071439448414694	0.170901596594636
lipB	FALSE	ybeD-lipB	4	1.31963776223579	0.00724742278296422	0.172265664610457
ptsG	FALSE	ptsG	12	-0.760563621787104	0.00735718370659712	0.1737607463953
rplI	FALSE	rpsF-priB-rpsR-rplI	3	-1.52086259784192	0.00741254250116422	0.173960174647575
ybdH	FALSE	ybdH	3	-1.51514040384179	0.00757770028533739	0.176717689673151
csrA	TRUE	csrA	3	1.51515586820852	0.00762914283958411	0.176805385307362
sucB	FALSE	sdhCDAB-sucABCD	5	1.17118898892664	0.00770785482258922	0.177520035292924
elfA	FALSE	elfA	3	-1.50772298958274	0.0078772780797693	0.18030214271472
yhjA	FALSE	yhjA	4	-1.30473149509484	0.00792655840486305	0.180317046412467
ompC	FALSE	ompC	8	-0.917234545397131	0.00830306716876441	0.187730323547429
parE	TRUE	nudF-yqiB-cpdA-yqiA-parE	6	1.05486497324417	0.00863388352788537	0.19402690982666
cydD	FALSE	cydDC	9	0.857494612781243	0.00891924289408231	0.199232244887092
yohC	FALSE	yohC	2	-1.81136258390749	0.00914253158332069	0.201902607907778
tktA	FALSE	tktA	10	0.810298726056767	0.00914769097316791	0.201902607907778
rpoE	TRUE	rpoE-rseABC	5	-1.14131859145754	0.00947593377994353	0.207909837017933
rspA	FALSE	rspAB	2	-1.79685834840433	0.00971543494655471	0.211910781069558
serS	TRUE	serS	4	1.25877485026824	0.0106073051019003	0.229652162470393
pdhR	FALSE	pdhR-aceEF-lpd	4	1.25451960503974	0.0106849845115458	0.229652162470393
dnaQ	FALSE	dnaQ	4	-1.25397603497878	0.0107146235456791	0.229652162470393
rsgA	FALSE	rsgA	10	0.785603851323323	0.0115125122041584	0.245335604902409
ydeE	FALSE	ydeE	5	-1.10146805702574	0.0122109212121051	0.258444374349828
folC	TRUE	folC-dedD	8	0.870307304618962	0.0122783676944495	0.258444374349828
purT	FALSE	purT	8	-0.869605468639394	0.0123367460247895	0.258444374349828
mltG	FALSE	pabC-mltG-tmk-holB-ycfH	3	-1.41609676728159	0.0125684916106533	0.261820038720801
fusA	TRUE	rpsLG-fusA-tufA	3	-1.41551811241671	0.012738481814395	0.261983514125288
asmA	FALSE	asmA	3	-1.41303438904993	0.0127605796710677	0.261983514125288
trxB	FALSE	trxB	4	-1.22337964441819	0.0127882999074102	0.261983514125288
tsf	TRUE	tff-rpsB-tsf	1	-2.4451950235156	0.01287406623408	0.262291415362464
yghS	FALSE	yghSR	8	-0.861839239653406	0.013137583098448	0.266197585404618
flgC	FALSE	flgBCDEFGHIJ	2	-1.71871302776004	0.0134100505985335	0.27024167184436
puuP	FALSE	puuAP	9	0.807229042240953	0.0137509967644365	0.275614572986651
rsfS	FALSE	rsfS-rlmH-mrdAB-rlpA	1	2.41276683812773	0.0141086140357653	0.281262047551708
ybeZ	FALSE	ybeZYX-lnt	5	1.07692165022417	0.0143027060373465	0.283606598858187
pncA	FALSE	ansA-pncA	2	-1.6922657592279	0.0148809851396319	0.293503685626357
glnS	TRUE	glnS	8	-0.847775737550927	0.0150125083432485	0.294531116067541
alaS	TRUE	alaS	6	-0.976379630181897	0.0152648189361859	0.297904992712513
wecC	FALSE	rfe-wzzE-wecBC-rffGHC-wecE-wzxE-wecF-rffT-rffM	7	-0.898517735106824	0.0155782515759619	0.302430140542757
rpmE	FALSE	rpmE	1	-2.366853286511	0.0160420051810895	0.309811225059791
nadD	TRUE	leuS-lptE-holA-nadD-cobC	2	1.66670014446285	0.0165173347057022	0.317338223257739
lpxD	TRUE	bamA-skp-lpxD-fabZ-lpxAB-rnhB-dnaE	1	2.34998884778664	0.016787194773069	0.32086040318835
ychA	FALSE	ychQA-kdsA	4	-1.16746457384532	0.0175158365676269	0.333070369193643
argB	FALSE	argCBH	1	-2.33206836761562	0.017640131452095	0.333722486859022
rplS	TRUE	rpsP-rimM-trmD-rplS	1	2.32884994909636	0.0179247149861256	0.337384990703318
dapE	FALSE	yffB-dapE-ypfN	8	0.817788067623265	0.0186121633872213	0.347165799207287
ampE	FALSE	ampDE	4	-1.15618041166018	0.0186316057287622	0.347165799207287
mfd	FALSE	mfd	17	-0.559512372506794	0.018959223400068	0.35150400183726
ratA	FALSE	ratAB	1	2.30253807461917	0.0191373400055579	0.353041078311485
rrrD	FALSE	essD-rrrD-rzpD	3	-1.32411750675206	0.0196146688799123	0.360055406963934
yggM	FALSE	yggM	1	-2.28555778323428	0.0200313817641619	0.365893416657696
proW	FALSE	proVWX	9	-0.761194391918624	0.0201677171955031	0.366577918435909
dacB	FALSE	dacB	11	-0.687450975263183	0.0203784782067018	0.368601937514392
yceQ	TRUE	yceQ	2	1.60889152458366	0.0205980267967235	0.370764482341023
miaA	FALSE	yjeF-tsaE-amiB-mutL-miaA-hfq-hflXKC	4	1.13484884000621	0.020920258703663	0.374745503735181
puuR	FALSE	puuDRCBE	1	-2.25683329566076	0.0216457919053745	0.385877867236195
gltX	TRUE	gltX	6	-0.923066293676523	0.0219220626279618	0.388933053705658
ndh	FALSE	ndh	5	1.00408956784908	0.022347902687028	0.39460011030238
ileS	TRUE	ribF-ileS-lspA-fkpB-ispH	14	-0.602334388108088	0.0226622162224232	0.398253543851874
typA	FALSE	typA	11	0.674722434391005	0.0228162434161029	0.398700991931544
hemC	TRUE	hemCDXY	5	0.999848616465781	0.0229705253978182	0.398700991931544
rdoA	FALSE	rdoA-dsbA	5	-0.999054933892733	0.0230322989025392	0.398700991931544
araD	FALSE	araBAD	4	-1.11556443110505	0.0231988019259919	0.398700991931544
ygfB	FALSE	ygfB-pepP-ubiHI	1	2.23070526690975	0.0232253005008666	0.398700991931544
dcd	FALSE	udk-dcd	3	1.28680727126957	0.0233531916105617	0.399049006875405
nudJ	FALSE	rluE-nudJ	1	-2.22370571940855	0.0236474411084057	0.402223447843892
rbsB	FALSE	rbsDACBKR	2	-1.57047201540403	0.0238226829539491	0.40335391960385
pstA	FALSE	pstSCAB-phoU	6	-0.904769208094132	0.0241599659937347	0.407205245021674
phoU	FALSE	pstSCAB-phoU	3	-1.27564260416403	0.0245722120084824	0.412279466640057
sapF	FALSE	sapABCDF	5	-0.983860426814518	0.0251986380561152	0.420885359964302
secE	TRUE	secE-nusG	2	-1.55421294508797	0.0253819212218041	0.421545669950252
potD	FALSE	potABCD	8	0.776440405934828	0.0254655420897671	0.421545669950252
ghxQ	FALSE	xanQ-guaD-ghxQ	5	-0.980486560214177	0.0257009243701022	0.423551233619283
tsr	FALSE	tsr	3	-1.26397471141836	0.0259090601067757	0.425092012725328
bamD	TRUE	bamD	2	1.54539593969118	0.0261862275360977	0.427746835699782
djlA	FALSE	djlA	7	-0.82466476437789	0.0264340873455623	0.429901736304146
usg	FALSE	pdxB-usg-truA-dedA	6	0.886774000050385	0.0271041319309947	0.438873891703617
yjiK	FALSE	yjiK	5	-0.96947486473262	0.0274097846285292	0.441249937632943
ihfA	FALSE	thrS-infC-rpmI-rplT-pheMST-ihfA	3	-1.25095803381213	0.0274888715192044	0.441249937632943
cadA	FALSE	cadBA	10	-0.68344008614159	0.0279093319593386	0.446068115970808
rimM	FALSE	rpsP-rimM-trmD-rplS	3	1.24513599473979	0.0283510587297366	0.451183372402847
diaA	FALSE	diaA	4	-1.07425915319271	0.028808361826953	0.456501733565562
hisC	FALSE	hisLGDCBHAFI	7	-0.808727218414904	0.0294919311860846	0.465345024842561
gloB	FALSE	gloB	4	-1.06755701453724	0.0298227991758291	0.468571776881248
acpH	FALSE	acpH	6	-0.869855423116459	0.0301728832084805	0.470958724800392
guaC	FALSE	guaC	2	-1.50593580546038	0.0302287423145883	0.470958724800392
rplF	TRUE	rplNXE-rpsNH-rplFR-rpsE-rpmD-rplO-secY-rpmJ	2	-1.5054584074847	0.0305006691244819	0.471436362206625
kdsA	TRUE	ychQA-kdsA	4	1.06322890958238	0.0306199895581889	0.471436362206625
ahpF	FALSE	ahpCF	5	0.950178791044201	0.0306408207367305	0.471436362206625
nuoF	FALSE	nuoABCEFGHIJKLMN	15	0.547795558501896	0.0309409518920476	0.474086981883109
ispB	TRUE	ispB	7	0.800912789403816	0.0312030893229311	0.4752787540965
acnB	FALSE	acnB	12	0.611541534760895	0.0312750852210211	0.4752787540965
bamA	TRUE	bamA-skp-lpxD-fabZ-lpxAB-rnhB-dnaE	9	0.70641497662909	0.0314207210734201	0.475542994858129
dapA	TRUE	dapA-bamC	3	1.21935661715044	0.0316518632138002	0.477093938198256
trkA	FALSE	trkA	6	-0.858143573643952	0.0324824843217248	0.484316816919677
tusB	FALSE	yheO-tusDCB	3	1.21329989930485	0.0324953127932711	0.484316816919677
ubiD	TRUE	ubiD	8	0.743051154100302	0.0325916353723248	0.484316816919677
trmH	FALSE	rpoZ-spoT-trmH-recG	3	-1.21125312636511	0.0327854065405875	0.484316816919677
recO	FALSE	rnc-era-recO-pdxJ-acpS	4	1.04906400550386	0.0327954420611131	0.484316816919677
ycjT	FALSE	ycjMNOPQRSTUV-ymjB	9	-0.698935547863087	0.0329147351304635	0.484316816919677
ybcC	FALSE	ybcC	3	-1.20820068372842	0.0332304670882715	0.487029928708739
lipA	FALSE	lipA	7	0.786770898171559	0.0342365419869957	0.499799597195984
gspG	FALSE	gspCDEFGHIJKLMO	3	-1.19790052995569	0.0347582104323682	0.505425271698907
yrfF	TRUE	yrfF	12	-0.597542058770194	0.035798226116505	0.518514931406253
rpsL	TRUE	rpsLG-fusA-tufA	3	-1.19154136016364	0.0360020252497135	0.519437780645671
yfeN	FALSE	yfeN	4	-1.0290567328029	0.0362524806641153	0.521024024428448
rpsC	TRUE	rpsJ-rplCDWB-rpsS-rplV-rpsC-rplP-rpmC-rpsQ	2	-1.45426748361155	0.0364941078935647	0.521355495655424
rapZ	FALSE	yrbG-kdsDC-lptCAB-rpoN-hpf-ptsN-rapZ-npr	4	-1.02737421266179	0.0365567499650513	0.521355495655424
sapD	FALSE	sapABCDF	7	-0.774160216967788	0.0371793490734841	0.527628506887783
apt	FALSE	apt	2	-1.44682766166687	0.0373411218737662	0.527628506887783
accB	TRUE	accBC	1	-2.04498497994063	0.0374964018168139	0.527628506887783
atoA	FALSE	atoDAEB	2	-1.4440683315957	0.037704902967215	0.527628506887783
ygcP	FALSE	ygcNOP	2	-1.44404936918155	0.0377080782969964	0.527628506887783
ispA	TRUE	xseB-ispA-dxs-yajO	3	1.17450852548078	0.0385921873246335	0.537969287968951
dnaK	FALSE	dnaK-tpke11-dnaJ	7	-0.766956255080738	0.0393087900808803	0.545906343145709
grxC	FALSE	yibN-grxC-secB-gpsA	2	-1.42631029206369	0.0401229220203908	0.555133562879139
rsxG	FALSE	ydgK-rsxABCDGE-nth	2	-1.42470508200147	0.040347109714957	0.556160159193534
ppa	TRUE	ppa	3	-1.16147566684076	0.0407526418528377	0.559669614778971
frr	TRUE	frr	1	-2.00936659302087	0.0409386646510333	0.56014969935805
nrdB	TRUE	nrdAB-yfaE	2	-1.41096927044349	0.042336882563831	0.577151325539284
fabD	TRUE	yceD-rpmF-plsX-fabHDG-acpP-fabF	3	1.14701016798914	0.0433431936998983	0.58870535618763
yiiX	FALSE	yiiX	3	-1.14529271208584	0.0435463191719075	0.589305662370193
asd	TRUE	asd	3	1.14308393247556	0.0439592365622359	0.592730360628257
accD	TRUE	accD	1	-1.97721378615738	0.0442955708790942	0.5951013652887
murE	TRUE	mraZ-rsmH-ftsLI-murEF-mraY-murD-ftsW-murGC-ddlB-ftsQAZ-lpxC	6	-0.80679185655675	0.0448623159554755	0.600539594089904
ycgR	FALSE	ycgR	4	-0.984797946520643	0.0450687340585609	0.601132611112028
cusB	FALSE	cusCFBA	12	-0.567268544411166	0.0456162046308256	0.606254074448392
nadK	TRUE	nadK	4	0.981928218170369	0.0457920381783479	0.606417419876122
fdhD	FALSE	fdhD	4	0.98049979608293	0.0460149039781273	0.606501248517794
feoA	FALSE	feoABC	1	1.95981418077006	0.0461254994827449	0.606501248517794
ybcO	FALSE	ybcN-ninE-ybcO-rusA-ylcG	1	-1.9537919291525	0.046798891687717	0.613181238084998
ftsB	TRUE	ftsB	1	1.94773564661542	0.0475614219695134	0.619811588279756
caiB	FALSE	caiTABCDE	13	-0.539648847430951	0.0478031121550976	0.619811588279756
ydgI	FALSE	ydgI-folM	5	-0.869900278620613	0.0478063954282659	0.619811588279756
zraR	FALSE	zraSR	4	-0.971696422641806	0.0480032682653969	0.62019553563795
sthA	FALSE	sthA	6	-0.791301111559626	0.0486050568294551	0.625790106679235
ymfM	FALSE	ymfTLMNROPQ-ycfK-ymfS	3	-1.11514258243502	0.049380684080369	0.6335763895156
srlA	FALSE	srlAEBD-gutM-srlR-gutQ	4	-0.961432866984619	0.0504108265377241	0.642468879864234
yjjU	FALSE	yjjUV	3	1.11008118453446	0.0504202923518048	0.642468879864234
hscA	FALSE	hscBA-fdx-iscX	7	0.7254652472819	0.0509349320161065	0.645293587998824
hslU	FALSE	hslVU	10	-0.606505954860009	0.0510494488444666	0.645293587998824
ybeY	FALSE	ybeZYX-lnt	3	1.10676666817537	0.0511640547118809	0.645293587998824
yehM	FALSE	yehLMPQ	11	-0.576430285735585	0.0518053469523281	0.651166869488924
mobA	FALSE	mobAB	2	1.3428992638893	0.0533109641362765	0.667827888572004
waaP	FALSE	waaQGPSBOJYZU	2	1.33902683812998	0.0540022613139582	0.67169617378763
leuZ	FALSE	glyW-cysT-leuZ-3'ETS<sup><i>leuZ</i></sup>	2	-1.33869112409535	0.0541039522710483	0.67169617378763
nagC	FALSE	nagBAC-umpH	2	1.33809834208317	0.0541632027946336	0.67169617378763
ypjK	FALSE	yfjR-ypjK-yfjST	1	-1.88627519086251	0.0549337940295312	0.678981694205006
gpsA	TRUE	yibN-grxC-secB-gpsA	5	-0.838534509543	0.0564258293488056	0.695106229984621
ubiX	FALSE	cvpA-purF-ubiX	3	1.07558020776454	0.058040864713699	0.712634193239721
mrcA	FALSE	mrcA	7	0.70262108263451	0.0585924822157418	0.716954286239009
damX	FALSE	aroKB-damX-dam-rpe-gph-trpS	8	0.655852830869984	0.0591356400724734	0.716954286239009
rfaE	FALSE	rfaE	10	-0.587575605328271	0.0593145664257099	0.716954286239009
yfcP	FALSE	yfcUTSRQPO	1	-1.85281042670172	0.0593838621652794	0.716954286239009
yehX	FALSE	osmF-yehYXW	5	-0.826466432354584	0.0600767581910856	0.716954286239009
frlC	FALSE	frlABCDR	3	1.06686672682019	0.0600790420975688	0.716954286239009
tbpA	FALSE	sgrR-sroA-tbpA-thiPQ	6	-0.754400377336942	0.0601014326860942	0.716954286239009
ylcI	FALSE	ylcI	1	-1.84631089217963	0.0602807147183127	0.716954286239009
phnI	FALSE	phnCDE_1E_2FGHIJKLMNOP	9	-0.615468922650991	0.0603267391593724	0.716954286239009
lpxA	TRUE	bamA-skp-lpxD-fabZ-lpxAB-rnhB-dnaE	1	1.8475288709364	0.0603656163068247	0.716954286239009
ubiH	FALSE	ygfB-pepP-ubiHI	4	0.922189021885508	0.0605847698608816	0.716954286239009
miaB	FALSE	miaB	8	-0.651710753717233	0.0607566125540978	0.716954286239009
infB	TRUE	metY-rimP-nusA-infB-rbfA-truB-rpsO-pnp	9	-0.615392889236483	0.0610731910509874	0.716954286239009
apaH	FALSE	lptD-surA-pdxA-rsmA-apaGH	7	0.695748758564772	0.0610996640915661	0.716954286239009
kbl	FALSE	kbl-tdh	5	-0.821766776732481	0.061542336736598	0.719870613941026
bioH	FALSE	bioH	3	-1.0590056594061	0.0619940825207237	0.722874396185042
mrdA	TRUE	rsfS-rlmH-mrdAB-rlpA	5	0.819171453468088	0.0624123449414021	0.725470141199746
napB	FALSE	napFDAGHBC-ccmABCDEFGH	5	0.810306298835169	0.06526157375241	0.756218485856051
rpsN	TRUE	rplNXE-rpsNH-rplFR-rpsE-rpmD-rplO-secY-rpmJ	2	1.28005878318019	0.0658996329677514	0.761233143440567
kbaY	FALSE	agaS-kbaY-agaBCDI	3	-1.04226156209169	0.0662337192813453	0.762716245637356
argH	FALSE	argCBH	4	-0.901497632795099	0.0665837847290258	0.764373603019281
artI	FALSE	artPIQM	2	-1.27245045516176	0.0670937305131575	0.767850471428358
nanE	FALSE	nanATEK-yhcH	2	1.26889604687982	0.0678905330440473	0.769348859984814
rodZ	FALSE	rodZ	1	1.79332793811229	0.0680324887198884	0.769348859984814
ydfU	FALSE	ydfUT	5	-0.801956948267428	0.0680822763902437	0.769348859984814
yejA	FALSE	yejABEF	6	-0.73158961705294	0.0682785034856113	0.769348859984814
ftsK	TRUE	ftsK	22	-0.381896188227507	0.0685348491601688	0.769348859984814
yhjK	FALSE	yhjK	19	0.410741558571576	0.06862781813319	0.769348859984814
yqgE	FALSE	yqgEF	5	0.799519472496395	0.0689612159601169	0.769348859984814
yliF	FALSE	yliF	3	-1.03153355048612	0.0690754412375149	0.769348859984814
ygeR	FALSE	ygeR	3	-1.0311836821621	0.069170236808728	0.769348859984814
sgrR	FALSE	sgrR-sroA-tbpA-thiPQ	9	0.595190252176304	0.0692994927818036	0.769348859984814
pgi	FALSE	pgi	7	-0.674191187618548	0.0695626293278422	0.769964864321311
hsdS	FALSE	hsdRMS	6	-0.726352415195215	0.0702748597717629	0.775533273909812
prfC	FALSE	prfC	12	-0.512543130881337	0.0709266742579995	0.780403881746772
yoaC	FALSE	yoaC	3	1.02118666926645	0.0719135786589087	0.788765708594158
manZ	FALSE	manXYZ	4	-0.883769005248892	0.0721120753002749	0.788765708594158
yfcR	FALSE	yfcUTSRQPO	3	-1.01483928324236	0.0736937517020591	0.803184862613926
ygdQ	FALSE	ygdQ	5	-0.785691495200994	0.0738635485845061	0.803184862613926
proP	FALSE	proP	5	-0.784499061004126	0.0742960248978787	0.805525322577001
tomB	FALSE	tomB-hha	3	-1.0065764146048	0.0760765348790913	0.8224250476142
adiA	FALSE	adiA	9	-0.580448089823641	0.0764840025325355	0.823451601115914
grxD	FALSE	grxD	5	-0.778303745998538	0.076615642498649	0.823451601115914
yfjS	FALSE	yfjR-ypjK-yfjST	2	-1.22900688842569	0.076971725247439	0.824887737622843
mtn	FALSE	mtn-btuF-yadS	4	0.866841397911002	0.0778139107982678	0.82881426060051
fdoI	FALSE	fdoGHI-fdhE	3	1.00026748261672	0.0779309467237379	0.82881426060051
ychF	FALSE	pth-ychF	5	-0.774644106160886	0.0780086777102421	0.82881426060051
paaJ	FALSE	paaABCDEFGHIJK	8	0.6109173015154	0.0787652070836158	0.8337646783386
mgtA	FALSE	mgtLA	10	-0.54617499859951	0.0789243263475859	0.8337646783386
epmB	FALSE	epmB	4	0.861745586907311	0.0795015807198033	0.836953334068303
ybiB	FALSE	ybiB	8	-0.609077348453483	0.0796775962583902	0.836953334068303
dedD	FALSE	folC-dedD	4	-0.8602325786839	0.0800347497145276	0.838330090230136
frwC	FALSE	frwCB	3	0.987398434779353	0.081833749354277	0.854759274945519
ubiA	TRUE	ubiCA	2	-1.2017049533819	0.0837661994332029	0.872486144658192
rplR	TRUE	rplNXE-rpsNH-rplFR-rpsE-rpmD-rplO-secY-rpmJ	1	-1.69676023562015	0.0843587112807987	0.876196362546783
mscK	FALSE	mscK	16	-0.423763936492919	0.0847134358530269	0.877422961293362
valZ	FALSE	valZ-lysY	1	-1.69050954998779	0.0854421207475562	0.882505247164174
tas	FALSE	tas	8	-0.596718165082516	0.0859745525086301	0.883859048460158
yggF	FALSE	cmtBA-yggPFDC	3	-0.974050739914744	0.0860499235421028	0.883859048460158
cra	FALSE	cra	6	0.688120511966362	0.0863669578770278	0.884664861348119
pncB	FALSE	pncB	6	-0.687232968450618	0.0867745963357766	0.886391744388594
tsx	FALSE	tsx	2	-1.18840440323174	0.0872453553916193	0.886514570294668
yafD	FALSE	yafDE	2	1.18832349907824	0.087266901954332	0.886514570294668
hepA	FALSE	hepA	14	0.448623890126713	0.0877538436707044	0.886514570294668
baeR	FALSE	mdtABCD-baeSR	3	0.968388361619188	0.0878934540504344	0.886514570294668
yneJ	FALSE	yneJ	11	-0.505217206748717	0.0882907566733372	0.886514570294668
avtA	FALSE	avtA	7	-0.633148769538776	0.0883385275159723	0.886514570294668
mnaT	FALSE	mnaT-ydcZ	4	-0.837177409687168	0.0884601917500073	0.886514570294668
yedY	FALSE	yedY	6	-0.682000907961534	0.089203225856646	0.891551378642705
ompR	FALSE	ompR-envZ	6	0.680911894065295	0.0897174227927461	0.894280117514791
queG	FALSE	queG	6	-0.680093694786848	0.0901075230883235	0.895760578046926
eco	FALSE	eco	3	-0.960773341007381	0.0904180923043058	0.896444615680123
uxuA	FALSE	uxuAB	11	-0.500297219393362	0.0914241768852959	0.904002261041806
allS	FALSE	allS	6	0.675116973652653	0.0924767806075884	0.909876588007074
hrpA	FALSE	hrpA	17	0.401175526229164	0.0925090274214312	0.909876588007074
yaeI	FALSE	yaeI	8	-0.581827312445589	0.0940971770762326	0.920283547112016
pldA	FALSE	pldA	3	-0.949386201781774	0.094301038365614	0.920283547112016
cysJ	FALSE	cysJIH	10	0.52010565850284	0.0943116903728603	0.920283547112016
ydjE	FALSE	ydjE	1	1.64233152347294	0.0946915885743873	0.921565381716085
ytfP	FALSE	tamAB-ytfP	1	-1.63994814568408	0.0951733492767603	0.923829264707401
puuA	FALSE	puuAP	7	-0.619162591024705	0.0955958296166877	0.924528470410864
ynjD	FALSE	ydjXYZ-ynjABCD	5	-0.731100937548863	0.0962583680083198	0.924528470410864
dapB	FALSE	dapB	7	0.617911483532838	0.0963300498925952	0.924528470410864
yaaU	FALSE	yaaU	2	-1.15510937497137	0.0964985987087153	0.924528470410864
ycaM	FALSE	ycaM	7	-0.61641824087217	0.0970782362023029	0.924528470410864
yqeI	FALSE	yqeIJ	2	1.15256792159395	0.0972127164515902	0.924528470410864
rpsF	FALSE	rpsF-priB-rpsR-rplI	2	-1.1535653602666	0.0972392987357409	0.924528470410864
ghrB	FALSE	ghrB	3	-0.940747180770749	0.0973357985369056	0.924528470410864
cca	TRUE	ygiM-cca	13	0.451247626785593	0.0979837071914816	0.924528470410864
yihG	FALSE	yihG	4	-0.812680932732572	0.098183013511687	0.924528470410864
tyrR	FALSE	ycjXF-tyrR	6	0.663561681459137	0.0982006857318541	0.924528470410864
malQ	FALSE	malPQ	13	-0.450850416026646	0.0982373833176592	0.924528470410864
acpS	TRUE	rnc-era-recO-pdxJ-acpS	1	1.62327385243543	0.0986633427588712	0.925180667573592
ypdA	FALSE	ypdABC	6	0.662356947098367	0.0988057023622283	0.925180667573592
leuB	FALSE	leuLABCD	8	-0.57254283542389	0.0994638468514724	0.928126024476575
tauD	FALSE	tauABCD	6	-0.660581158603676	0.0997169723046072	0.928126024476575
pabC	FALSE	pabC-mltG-tmk-holB-ycfH	1	1.61659680350395	0.099979017572761	0.928126024476575
surA	FALSE	lptD-surA-pdxA-rsmA-apaGH	3	0.93299702017442	0.100121469738573	0.928126024476575
trkG	FALSE	trkG	5	0.719853861055169	0.101490129404807	0.938467331254427
kup	FALSE	kup	8	0.568325230295575	0.101983271222994	0.940681516653887
yahE	FALSE	yahDEFG	5	-0.716465683815749	0.103110139209533	0.94641488554832
ybdJ	FALSE	ybdJ	1	-1.60182281135474	0.103115321942158	0.94641488554832
ilvY	FALSE	ilvY	4	-0.79848630028901	0.104198137841795	0.950487749777744
tdcC	FALSE	tdcABCDEFG	5	-0.71318122641169	0.104697777710159	0.950487749777744
appB	FALSE	appCBXA	2	-1.12733880079962	0.104756914831869	0.950487749777744
trpE	FALSE	trpLEDCBA	4	-0.797134118776271	0.104784715310508	0.950487749777744
ddpF	FALSE	ddpXABCDF	2	1.12715461534339	0.104840928676663	0.950487749777744
entD	TRUE	fepA-entD	3	-0.919282173121583	0.105216164048723	0.950487749777744
fhuE	FALSE	fhuE	10	0.503274003598275	0.105453018300781	0.950487749777744
bglX	FALSE	bglX	15	0.410681728540583	0.105706242871505	0.950487749777744
ydfH	FALSE	ydfH	3	0.916392583864673	0.106315554201361	0.950487749777744
fdoG	FALSE	fdoGHI-fdhE	18	0.374146651490514	0.106446549134508	0.950487749777744
fliA	FALSE	fliAZ-tcyJ	3	-0.915896152868125	0.106502090179806	0.950487749777744
aroP	FALSE	aroP	4	0.792309791538376	0.10690187063531	0.950487749777744
xapA	FALSE	xapAB	8	0.560293470274399	0.106914504361448	0.950487749777744
yfeH	FALSE	yfeH	2	-1.11964186409389	0.107147756042906	0.950487749777744
tyrP	FALSE	tyrP	8	0.559304152756208	0.107532139824804	0.951620941456741
opgB	FALSE	opgB	5	-0.705932881668038	0.108271750872043	0.955879356690652
zapD	FALSE	coaE-zapD-yacG	3	0.91034964559117	0.108696173539073	0.955879356690652
yihR	FALSE	yihR	3	0.909981844984938	0.108786701327793	0.955879356690652
yibL	FALSE	yibL	3	0.908872730166386	0.109218359001778	0.957403487419841
yhgF	FALSE	yhgF	17	0.38013630861384	0.110917212345534	0.97000241362557
aslA	FALSE	aslA	8	0.553112102585179	0.111490128950522	0.972718583878911
srlB	FALSE	srlAEBD-gutM-srlR-gutQ	1	-1.56119462968107	0.112153375580104	0.976208255049359
atpF	FALSE	atpIBEFHAGDC	1	1.55920762885656	0.112614884831704	0.976867197954224
ybiT	FALSE	ybiT	8	0.550881402365373	0.112938144259065	0.976867197954224
tolC	FALSE	tolC-ygiABC	4	-0.77881189311703	0.113019425006031	0.976867197954224
ymfP	FALSE	ymfTLMNROPQ-ycfK-ymfS	3	-0.898085751874402	0.113485154954783	0.978611522261246
hofO	FALSE	hofMNOP	2	-1.09607191479401	0.114742245484195	0.987156023794419
ddpA	FALSE	ddpXABCDF	6	-0.631128978341185	0.115760537593196	0.993611281008267
yiiD	FALSE	yihXY-dtd-yiiD	5	-0.689017776641848	0.116991407526941	0.997820155430424
metQ	FALSE	metNIQ	7	-0.581248762368678	0.117693738211699	0.997820155430424
glxR	FALSE	gcl-hyi-glxR-ybbW-allB-ybbY-glxK	2	-1.08715268255634	0.117726455918526	0.997820155430424
astB	FALSE	astCADBE	7	0.580699634416508	0.118042195548689	0.997820155430424
ycbZ	FALSE	ycbZ	8	-0.542944780540183	0.11822024312073	0.997820155430424
ybeF	FALSE	ybeF	4	0.76727410122888	0.118489369617025	0.997820155430424
tldD	FALSE	tldD	15	-0.395760874374481	0.119003499702276	0.997820155430424
pgaA	FALSE	pgaABCD	4	-0.76608172815078	0.119018949002327	0.997820155430424
wecB	FALSE	rfe-wzzE-wecBC-rffGHC-wecE-wzxE-wecF-rffT-rffM	12	-0.442324310727468	0.119088289260484	0.997820155430424
tsaC	TRUE	yrdD-tsaC-aroE-yrdB	3	0.883580386682649	0.11947020420007	0.997820155430424
ybjL	FALSE	ybjL	4	-0.764079857912546	0.119988181078202	0.997820155430424
eutJ	FALSE	eutNEJG	6	-0.623393285369272	0.120293856455156	0.997820155430424
aspS	TRUE	aspS	8	-0.542179880689056	0.120452854509755	0.997820155430424
fabI	TRUE	fabI	1	1.52623505428603	0.12050139304596	0.997820155430424
holC	FALSE	holC-valS	2	-1.07885132820341	0.120555371373191	0.997820155430424
rihA	FALSE	rihA	4	0.762762109692251	0.120631506666783	0.997820155430424
recF	FALSE	dnaAN-recF	6	0.622495736791934	0.120825579770297	0.997820155430424
ispG	TRUE	ispG-sroE	1	1.52183887010957	0.12152937647668	0.999915814711324
argG	FALSE	argG	5	-0.677535561203608	0.123219507677196	0.999915814711324
yggT	FALSE	yggSTU-rdgB-yggW	2	1.06703717306712	0.124675050048111	0.999915814711324
sgcC	FALSE	sgcXBCQAER	6	-0.615840458233505	0.124853351589534	0.999915814711324
gspL	FALSE	gspCDEFGHIJKLMO	5	-0.674504365074349	0.124905093655969	0.999915814711324
folP	FALSE	folP-glmM	3	0.869904694176211	0.12530482591578	0.999915814711324
cysH	FALSE	cysJIH	1	-1.50358661487246	0.126027312899863	0.999915814711324
mltC	FALSE	mutY-yggX-mltC-nupG	5	0.672433642971623	0.126079418861296	0.999915814711324
mlaC	FALSE	mlaFEDCB	9	0.500707850637489	0.126485280777176	0.999915814711324
puuC	FALSE	puuDRCBE	13	0.416423277756029	0.126718375899587	0.999915814711324
yaaA	FALSE	yaaA	3	-0.866462331880821	0.126764800328648	0.999915814711324
ibaG	FALSE	ibaG-murA	1	1.50158967372922	0.126807736347979	0.999915814711324
lepA	FALSE	lepAB	9	-0.50003018979319	0.127181503153921	0.999915814711324
wcaK	FALSE	wcaKLM	6	-0.611839051028338	0.127323925478848	0.999915814711324
zntA	FALSE	zntA	13	0.414162676423006	0.128790510722451	0.999915814711324
arpA	FALSE	arpA	2	1.05472505592843	0.129082052921508	0.999915814711324
yicR	FALSE	yicR-rpmBG-mutM	4	-0.745397138988537	0.129320345402073	0.999915814711324
glmS	TRUE	glmUS	6	0.608405252796006	0.129468275714634	0.999915814711324
ydcO	FALSE	ydcO	3	-0.858390645378221	0.130337175982598	0.999915814711324
livJ	FALSE	livJ	5	-0.663938438644502	0.130927987408827	0.999915814711324
ygcR	FALSE	ygcRQ	4	-0.74174003116805	0.131206182502128	0.999915814711324
ydfE	FALSE	dicB-ydfDE-insD-intQ	3	0.856252126902021	0.131305117069222	0.999915814711324
fldA	TRUE	fldA-uof-fur	3	0.854938825612423	0.131892227809044	0.999915814711324
rob	FALSE	rob	4	0.739454647315837	0.132394750138082	0.999915814711324
iaaA	FALSE	iaaA-gsiABCD	9	0.49297937144664	0.132450769083189	0.999915814711324
fabA	TRUE	fabA	3	-0.851706227395852	0.133416476660121	0.999915814711324
ygcN	FALSE	ygcNOP	3	0.851517293472474	0.133451309805761	0.999915814711324
sutR	FALSE	sutR	2	-1.04182415649149	0.133830238365292	0.999915814711324
mltA	FALSE	mltA	3	-0.850156171615475	0.134069485542054	0.999915814711324
ribE	TRUE	nrdR-ribDE-nusB-thiL-pgpA	4	-0.732323123561593	0.136418528035842	0.999915814711324
yadN	FALSE	yadN	3	-0.84454084246266	0.13665773541129	0.999915814711324
rffH	FALSE	rfe-wzzE-wecBC-rffGHC-wecE-wzxE-wecF-rffT-rffM	5	-0.652620349244002	0.13762496028057	0.999915814711324
gatY	FALSE	gatYZABCD	2	-1.02978677889959	0.138385905339575	0.999915814711324
tolQ	FALSE	ybgC-tolQRA	2	1.02879178274814	0.138765575769307	0.999915814711324
lgt	TRUE	lgt-thyA	4	-0.728296542690606	0.138774315926945	0.999915814711324
ulaR	FALSE	ulaR	3	0.839058479159776	0.139221650016962	0.999915814711324
yheO	FALSE	yheO-tusDCB	3	0.839050246361288	0.139332342401363	0.999915814711324
narY	FALSE	narZYWV	8	0.512238084884797	0.140508480447575	0.999915814711324
htgA	FALSE	htgA	5	-0.647605001510165	0.140670742100475	0.999915814711324
paaZ	FALSE	paaZ	7	-0.547304238267777	0.140706757440086	0.999915814711324
hupA	FALSE	hupA	1	-1.44755051462277	0.140767602661826	0.999915814711324
murG	TRUE	mraZ-rsmH-ftsLI-murEF-mraY-murD-ftsW-murGC-ddlB-ftsQAZ-lpxC	3	-0.83620097133804	0.141147822126717	0.999915814711324
yfgM	FALSE	yfgM	1	1.44549742443623	0.141357826354688	0.999915814711324
ydjY	FALSE	ydjXYZ-ynjABCD	1	1.44368520837089	0.1418308444338	0.999915814711324
metH	FALSE	metH	21	0.314875562206966	0.142299025333887	0.999915814711324
hycI	FALSE	hycABCDEFGHI	1	-1.43886492496001	0.143165078866426	0.999915814711324
iscR	FALSE	iscRSUA	3	0.830328751457625	0.143402205494315	0.999915814711324
yfbU	FALSE	yfbUT	3	-0.828694209151632	0.144178196560181	0.999915814711324
xdhB	FALSE	xdhABC	7	0.54170572856033	0.144825071189004	0.999915814711324
glgB	FALSE	glgBXCAP	8	0.504845473141472	0.14632660228752	0.999915814711324
yfbK	FALSE	yfbK	6	-0.582881675368619	0.146345721729734	0.999915814711324
fumB	FALSE	dcuB-fumB	11	0.430489389589525	0.146396994517163	0.999915814711324
yebZ	FALSE	yobA-yebZY	2	-1.00683812005638	0.147387937781176	0.999915814711324
yejO	FALSE	yejO	8	-0.503006256497447	0.147798236196943	0.999915814711324
yjfM	FALSE	yjfKLMC	4	-0.710742374946074	0.148101705716502	0.999915814711324
lsrG	FALSE	lsrACDBFG-tam	1	-1.41958734409462	0.148601704531019	0.999915814711324
fliH	FALSE	fliFGHIJK	5	-0.63435511269105	0.148978217273489	0.999915814711324
yafO	FALSE	dinB-yafNOP	1	-1.41760048531032	0.149171663774742	0.999915814711324
hybA	FALSE	hybOABCDEFG	4	-0.706951088568891	0.150273654781746	0.999915814711324
yfdE	FALSE	yfdX-frc-oxc-yfdVE	5	-0.630500153237974	0.151462652799635	0.999915814711324
gpt	FALSE	gpt	2	-0.996569421909064	0.151561372608959	0.999915814711324
yjcS	FALSE	yjcS	26	0.276542686891412	0.151643723565546	0.999915814711324
gltA	FALSE	gltA	5	0.629584011272209	0.152052695913726	0.999915814711324
arcB	FALSE	arcB	10	0.443941669552834	0.153281258137869	0.999915814711324
glk	FALSE	glk	1	-1.40053514944265	0.15412806645606	0.999915814711324
pbpG	FALSE	pbpG	8	-0.495120147534206	0.154247892585598	0.999915814711324
ybcN	FALSE	ybcN-ninE-ybcO-rusA-ylcG	1	1.39990908344432	0.154312509679479	0.999915814711324
yaiT	FALSE	yaiT	1	-1.39884377435556	0.154626235836651	0.999915814711324
polB	FALSE	polB	15	-0.360116119259622	0.156034898912724	0.999915814711324
uacT	FALSE	uacT	5	-0.622945002210224	0.156430523756835	0.999915814711324
tadA	TRUE	pgpC-tadA	2	-0.984576833344137	0.156546104458783	0.999915814711324
rcsC	FALSE	rcsC	11	0.419495055756941	0.156994998610727	0.999915814711324
sodC	FALSE	sodC	4	-0.695199116087033	0.157171194417031	0.999915814711324
sspB	FALSE	sspAB	2	0.982816974420403	0.157289303524658	0.999915814711324
pdxH	FALSE	pdxH-tyrS-pdxY	4	0.69471753714021	0.157514587895897	0.999915814711324
ygiA	FALSE	tolC-ygiABC	3	0.801979979145143	0.157557048679914	0.999915814711324
asnC	FALSE	asnC-mioC-mnmG-rsmG	2	-0.981809935462814	0.157715062759333	0.999915814711324
marA	FALSE	marRAB	3	-0.801539209281236	0.157780422264972	0.999915814711324
rcnB	FALSE	rcnAB	2	-0.980896691361296	0.158101631916336	0.999915814711324
dnaB	TRUE	dnaB	7	0.524285110143064	0.15900569963088	0.999915814711324
gshA	FALSE	gshA	5	0.618625332610372	0.159314885604525	0.999915814711324
yoeF	FALSE	yoeF	2	0.977564708486828	0.1595215584595	0.999915814711324
alaE	FALSE	alaE	3	0.796071001456615	0.160637414097821	0.999915814711324
potC	FALSE	potABCD	4	0.689010697177939	0.160894348966904	0.999915814711324
skp	FALSE	bamA-skp-lpxD-fabZ-lpxAB-rnhB-dnaE	2	0.971115653458934	0.162701061562889	0.999915814711324
dppD	FALSE	dppABCDF	7	0.518527181164589	0.162810841386814	0.999915814711324
chiP	FALSE	chiP-ybfN	5	0.613232803381521	0.162990276202782	0.999915814711324
menI	FALSE	ydiJ-menI-ydiH	1	-1.37069203885625	0.163096768513824	0.999915814711324
aroG	FALSE	aroG	5	-0.612930854021338	0.16319212160854	0.999915814711324
speB	FALSE	speAB	6	-0.558829398526587	0.163726060587669	0.999915814711324
sanA	FALSE	sanA-yeiS	4	0.684070527341628	0.16392064344673	0.999915814711324
ubiG	FALSE	ubiG	2	0.966124373989565	0.164540467984894	0.999915814711324
cydA	TRUE	cydAB	6	-0.558268307448742	0.164637337305553	0.999915814711324
glvB	FALSE	glvCBG-ysdC	3	-0.787531589092125	0.165174663362029	0.999915814711324
yrdA	FALSE	yrdA	2	-0.964501581972958	0.165266546043883	0.999915814711324
deoC	FALSE	deoCABD	7	-0.515242390137897	0.165491888787616	0.999915814711324
dmsB	FALSE	dmsABC	4	-0.681173652552861	0.165714076603226	0.999915814711324
mlaD	FALSE	mlaFEDCB	2	-0.96314885654336	0.165763160120164	0.999915814711324
mmuP	FALSE	mmuPM	5	0.60919805041085	0.165780123481582	0.999915814711324
queF	FALSE	queF	4	-0.680979895385544	0.165830298299855	0.999915814711324
yibI	FALSE	yibIH	2	0.962272788168158	0.166148049743301	0.999915814711324
cysQ	FALSE	cysQ	2	-0.962294132146566	0.166169401005371	0.999915814711324
arsR	FALSE	arsRBC	3	-0.781228545942061	0.168595506568406	0.999915814711324
smf	FALSE	smf	5	-0.604180637390094	0.169286353011815	0.999915814711324
stfR	FALSE	lomR_2-stfR-tfaR	8	0.47762404956423	0.169353873479372	0.999915814711324
yidR	FALSE	yidR	10	0.426895614814397	0.169679349715653	0.999915814711324
yphE	FALSE	yphFED	8	0.476992987264194	0.169904484993489	0.999915814711324
yjdC	FALSE	dsbD-yjdC	1	1.34885405111099	0.169905036418022	0.999915814711324
yhgE	FALSE	yhgE	7	-0.508789328791936	0.170852298491386	0.999915814711324
cobB	FALSE	nagK-cobB	4	0.671587751987347	0.171751815211341	0.999915814711324
dnaC	TRUE	yjjB-dnaTC-yjjA	1	1.34244878947515	0.171942842434574	0.999915814711324
envZ	FALSE	ompR-envZ	5	0.599669932369558	0.172489459441322	0.999915814711324
hpt	FALSE	hpt	2	0.947365624369755	0.172808331020687	0.999915814711324
lysP	FALSE	lysP	8	-0.473498829078312	0.173054113477528	0.999915814711324
yiaL	FALSE	yiaKLMNO-lyxK-sgbHUE	2	0.946382683176024	0.173258182598118	0.999915814711324
fbaB	FALSE	fbaB	2	0.944533420963699	0.174099295076857	0.999915814711324
modF	FALSE	modEF	8	-0.471069331826656	0.17528493756201	0.999915814711324
rlpA	FALSE	rsfS-rlmH-mrdAB-rlpA	8	-0.470823793731748	0.175503611378685	0.999915814711324
rutA	FALSE	rutABCDEFG	5	-0.595377451531278	0.175581825244377	0.999915814711324
ubiI	FALSE	ygfB-pepP-ubiHI	2	-0.941096208743296	0.175668687566878	0.999915814711324
ihfB	FALSE	cmk-rpsA-ihfB	3	0.768407453304675	0.175677917949578	0.999915814711324
eutS	FALSE	eutSPQTDM	1	-1.32884342223035	0.176330064612225	0.999915814711324
ydjX	FALSE	ydjXYZ-ynjABCD	2	0.93793021987531	0.177129184164657	0.999915814711324
phoQ	FALSE	phoPQ	2	0.937638827625552	0.177260487736461	0.999915814711324
ypdB	FALSE	ypdABC	4	-0.659544961119207	0.179566701157236	0.999915814711324
metJ	FALSE	metJ	2	0.929499825738113	0.181052677171472	0.999915814711324
yfjR	FALSE	yfjR-ypjK-yfjST	5	-0.587800301879436	0.18113884072669	0.999915814711324
ypdF	FALSE	fryBC-ypdFE-fryA	7	-0.496647299832327	0.181282781624593	0.999915814711324
nrdD	FALSE	nrdDG	14	-0.35089577384392	0.181736970365421	0.999915814711324
yjaH	FALSE	yjaH	5	-0.586671439665759	0.181982893095278	0.999915814711324
hofB	FALSE	ppdD-hofBC	6	-0.535559048757115	0.181992451087728	0.999915814711324
glnP	FALSE	glnHPQ	6	0.535534385271987	0.182008578383388	0.999915814711324
adk	TRUE	adk	4	-0.656660655714844	0.182070843800115	0.999915814711324
sucA	FALSE	sdhCDAB-sucABCD	16	0.327787310610614	0.182371468360983	0.999915814711324
ffs	FALSE	ffs	1	-1.31027341283984	0.182559394134025	0.999915814711324
xerC	FALSE	yifL-dapF-yigA-xerC-yigB	1	-1.30993950731227	0.182562960265387	0.999915814711324
amn	FALSE	amn	9	-0.435077163123997	0.184246701692327	0.999915814711324
ogt	FALSE	abgABT-ogt	1	1.30414640354335	0.184504319994456	0.999915814711324
gpmM	FALSE	gpmM-envC-yibQ	4	0.650970345938051	0.185295000979913	0.999915814711324
ygjP	FALSE	ygjP	6	0.531490513678723	0.185346145785739	0.999915814711324
rluD	FALSE	rluD-yfiH	3	0.751628982046021	0.185407076542435	0.999915814711324
crr	FALSE	ptsHI-crr	1	1.29874978433221	0.186328973985846	0.999915814711324
yhhT	FALSE	yhhT	7	0.490703838292338	0.186568558303322	0.999915814711324
ydiS	FALSE	ydiQRST-fadK	10	0.410393946820759	0.186775972546622	0.999915814711324
mlc	FALSE	mlc-ynfK	4	-0.648664383730789	0.186855387663102	0.999915814711324
lptA	TRUE	yrbG-kdsDC-lptCAB-rpoN-hpf-ptsN-rapZ-npr	3	0.747823632153119	0.18810244433576	0.999915814711324
waaJ	FALSE	waaQGPSBOJYZU	2	0.914544509042876	0.188174031617862	0.999915814711324
flgD	FALSE	flgBCDEFGHIJ	4	-0.646543342484595	0.188294521299007	0.999915814711324
paoC	FALSE	paoABCD	16	-0.323103123068768	0.18869002544675	0.999915814711324
sdhB	FALSE	sdhCDAB-sucABCD	3	0.745342183842975	0.189003763617879	0.999915814711324
yfgO	FALSE	yfgO	4	-0.644950308731815	0.189392230915015	0.999915814711324
hspQ	FALSE	hspQ	3	0.744459854209368	0.189531657576241	0.999915814711324
rpsD	TRUE	rpsMKD-rpoA-rplQ	1	1.28743401567038	0.190306027252272	0.999915814711324
mipA	FALSE	mipA	3	-0.743005027364268	0.190394091456099	0.999915814711324
dsdX	FALSE	dsdXA	6	-0.525209626696518	0.190588338274887	0.999915814711324
tusA	FALSE	tusA	3	0.741516418272307	0.191291580610178	0.999915814711324
yddW	FALSE	yddW	12	-0.370020311382373	0.192297877178855	0.999915814711324
zinT	FALSE	zinT	3	-0.738415589468155	0.193148678828114	0.999915814711324
yoaA	FALSE	yoaA	16	-0.319741651988209	0.193319092277149	0.999915814711324
alsB	FALSE	rpiR-alsBACE	2	-0.902280140825398	0.194168691596755	0.999915814711324
pppA	FALSE	pppA	4	-0.637855631143642	0.194301521345219	0.999915814711324
wcaD	FALSE	wcaCDEF-gmd-fcl-gmm-wcaI-cpsBG-wcaJ-wzxC	3	-0.735322123494038	0.195023432975661	0.999915814711324
murD	TRUE	mraZ-rsmH-ftsLI-murEF-mraY-murD-ftsW-murGC-ddlB-ftsQAZ-lpxC	4	-0.637027232736488	0.195345579808217	0.999915814711324
ydeN	FALSE	ydeNM	4	-0.63619557911291	0.195469538790611	0.999915814711324
hsdM	FALSE	hsdRMS	7	-0.480944354194791	0.195480655719076	0.999915814711324
iap	FALSE	iap	5	0.568639071546595	0.195789713133965	0.999915814711324
ydeQ	FALSE	ydeQ	2	0.898223085282823	0.196183691106469	0.999915814711324
kptA	FALSE	kptA	4	-0.635057031077417	0.196267079824292	0.999915814711324
ydhV	FALSE	ydhYVWXUT	15	0.327787949958418	0.196634914241385	0.999915814711324
yqjH	FALSE	yqjH	3	0.731216156968021	0.197531969707211	0.999915814711324
chbR	FALSE	chbBCARFG	1	-1.26494948917215	0.1980485960327	0.999915814711324
sbcB	FALSE	sbcB	9	-0.421655923683763	0.198161798187917	0.999915814711324
oppC	FALSE	oppABCDF	3	0.729135199945945	0.198826749594516	0.999915814711324
gph	FALSE	aroKB-damX-dam-rpe-gph-trpS	2	0.892700124787872	0.198946684698284	0.999915814711324
abgT	FALSE	abgABT-ogt	7	-0.477026065186251	0.199150952112761	0.999915814711324
rnr	FALSE	nsrR-rnr-rlmB-yjfIJ	9	0.420625601688119	0.199252798428201	0.999915814711324
rppH	FALSE	rppH-ptsP	3	0.72792189710735	0.199564635670438	0.999915814711324
dinF	FALSE	lexA-dinF	7	0.47619830589169	0.199932009597996	0.999915814711324
cycA	FALSE	cycA	5	-0.563393767802841	0.199948096877623	0.999915814711324
yhbO	FALSE	yhbO	2	-0.889296042861495	0.200662458127656	0.999915814711324
yihS	FALSE	yihUTS	5	-0.561933526658284	0.201113582619132	0.999915814711324
yfaX	FALSE	yfaX-rhmD-yfaVU	3	-0.725239760826319	0.201217322108528	0.999915814711324
kdsC	FALSE	yrbG-kdsDC-lptCAB-rpoN-hpf-ptsN-rapZ-npr	2	0.88903158934468	0.201258305508094	0.999915814711324
yadV	FALSE	yadV-htrE	2	0.887797980561441	0.201420460128218	0.999915814711324
rpoN	FALSE	yrbG-kdsDC-lptCAB-rpoN-hpf-ptsN-rapZ-npr	6	0.512282919220134	0.201726526087109	0.999915814711324
ybjJ	FALSE	ybjJI	5	0.561102713820144	0.201776168672471	0.999915814711324
yggW	FALSE	yggSTU-rdgB-yggW	6	0.512192956415199	0.201815063399702	0.999915814711324
glf	FALSE	glf-wbbH	2	-0.886188441216014	0.202242257720332	0.999915814711324
pyrG	TRUE	pyrG-eno	3	0.723529150567271	0.202422878834509	0.999915814711324
cyoA	FALSE	cyoABCDE	4	-0.626371604128792	0.202451524014322	0.999915814711324
purC	FALSE	purC	2	0.884652055628928	0.20302866063254	0.999915814711324
ftsA	TRUE	mraZ-rsmH-ftsLI-murEF-mraY-murD-ftsW-murGC-ddlB-ftsQAZ-lpxC	3	0.721178932014152	0.204458755850862	0.999915814711324
gsk	FALSE	gsk	8	0.439996529005915	0.205496070417785	0.999915814711324
rssB	FALSE	rssAB	4	0.622149562744062	0.205510410031645	0.999915814711324
yedA	FALSE	yedA	2	0.878826994588618	0.206018789082783	0.999915814711324
coaD	TRUE	waaA-coaD	2	0.876201813539957	0.20737215598959	0.999915814711324
hemL	TRUE	hemL	6	0.505032969007355	0.208199794529655	0.999915814711324
ycbJ	FALSE	ycbJ	3	0.71384313500363	0.208393222532876	0.999915814711324
yfjD	FALSE	yfjD	4	0.617021936195292	0.209274953469949	0.999915814711324
uspG	FALSE	uspG	4	-0.616926329211783	0.209344046735888	0.999915814711324
yijE	FALSE	yijE	1	1.23371644826626	0.209357793630364	0.999915814711324
yhiM	FALSE	yhiM	2	0.870488769192014	0.210351926031063	0.999915814711324
cptA	FALSE	sdhE-cptA	1	-1.23012380888778	0.210681666859182	0.999915814711324
dmsC	FALSE	dmsABC	6	0.502277459294166	0.210682216478963	0.999915814711324
yghJ	FALSE	yghJ	21	0.268588506730481	0.210694165486999	0.999915814711324
truA	FALSE	pdxB-usg-truA-dedA	2	0.868774824596716	0.211248461743623	0.999915814711324
napC	FALSE	napFDAGHBC-ccmABCDEFGH	2	0.868654794962743	0.211314441394321	0.999915814711324
rsmD	FALSE	rsmD-yhhL	1	1.22738406056266	0.211699740233847	0.999915814711324
potB	FALSE	potABCD	1	1.2258165753226	0.212288168296164	0.999915814711324
ycfH	FALSE	pabC-mltG-tmk-holB-ycfH	1	1.22481685819232	0.212657370381741	0.999915814711324
ompA	FALSE	ompA	9	-0.408331957906242	0.212700043351525	0.999915814711324
yegI	FALSE	yegI	9	0.40810645399022	0.212958961046335	0.999915814711324
yedZ	FALSE	yedZ	3	-0.706202423664642	0.213301528679521	0.999915814711324
yehU	FALSE	yehUT	6	-0.498969092782212	0.213704209735793	0.999915814711324
eamB	FALSE	eamB	1	-1.22198030346119	0.213718850554683	0.999915814711324
thiL	TRUE	nrdR-ribDE-nusB-thiL-pgpA	5	0.545622649878154	0.214497241879082	0.999915814711324
cyoE	FALSE	cyoABCDE	2	0.862024383418805	0.21481965548862	0.999915814711324
dapF	FALSE	yifL-dapF-yigA-xerC-yigB	2	0.861713314960916	0.214984375191199	0.999915814711324
pepD	FALSE	pepD	5	0.543812576762919	0.216021444222439	0.999915814711324
mtlR	FALSE	mtlADR	1	-1.21585576250249	0.216022740361077	0.999915814711324
lpd	FALSE	pdhR-aceEF-lpd	4	-0.607800312076478	0.216342940596596	0.999915814711324
trpC	FALSE	trpLEDCBA	7	-0.459038723775399	0.216622770161195	0.999915814711324
murJ	TRUE	murJ	5	-0.542901239949151	0.216794929337585	0.999915814711324
yieH	FALSE	yieH	3	-0.699099316617276	0.217939279909897	0.999915814711324
php	FALSE	yhfXW-php-yhfUTS	6	0.4934683554451	0.218802326712385	0.999915814711324
pal	FALSE	tolB-pal-cpoB	1	1.20632958314659	0.219642414826654	0.999915814711324
yjiH	FALSE	yjiHG-iadA	4	0.603143117429729	0.219707507975834	0.999915814711324
ydjK	FALSE	ydjLKJIHG	5	-0.539246124946659	0.219909790528982	0.999915814711324
eutE	FALSE	eutNEJG	11	0.362463189051489	0.221387765752696	0.999915814711324
ydhR	FALSE	ydhR	2	-0.848340417507591	0.222189869890146	0.999915814711324
fetA	FALSE	fetAB	2	0.848180649238623	0.222279246156176	0.999915814711324
ydjA	FALSE	ydjA-selD-topB	1	-1.19843559723233	0.222674869437643	0.999915814711324
sstT	FALSE	sstT	6	-0.489155366867412	0.22284935043264	0.999915814711324
ftsW	TRUE	mraZ-rsmH-ftsLI-murEF-mraY-murD-ftsW-murGC-ddlB-ftsQAZ-lpxC	3	0.692826995039461	0.223008952834749	0.999915814711324
ansA	FALSE	ansA-pncA	6	-0.488689505762333	0.223288799647457	0.999915814711324
yphA	FALSE	yphA	3	0.69077571054557	0.223465521586165	0.999915814711324
lsrF	FALSE	lsrACDBFG-tam	6	0.488443559517879	0.223532967588089	0.999915814711324
ycjV	FALSE	ycjMNOPQRSTUV-ymjB	7	-0.45192790478305	0.223825678886391	0.999915814711324
livK	FALSE	livKHMGF	8	0.42220311097932	0.224437599262517	0.999915814711324
csiD	FALSE	csiD-lhgO-gabDTP	5	0.533820544832408	0.224590822646981	0.999915814711324
dgoR	FALSE	dgoRKADT	4	0.596248882518186	0.225020117429274	0.999915814711324
epmC	FALSE	prmB-aroC-mepA-yfcA-epmC-yfcL	1	1.19235584006632	0.225030929081487	0.999915814711324
prpC	FALSE	prpBCDE	5	-0.533180506689548	0.225135578509133	0.999915814711324
prc	FALSE	proQ-prc	10	0.37698192669879	0.225282184184652	0.999915814711324
yqgA	FALSE	yqgA	5	-0.532397925958577	0.225816557578555	0.999915814711324
fau	FALSE	ssrS-fau	5	-0.532385448687058	0.225837205666696	0.999915814711324
yaiP	FALSE	yaiP	2	0.841462326656343	0.225961968421112	0.999915814711324
ydhY	FALSE	ydhYVWXUT	7	0.449424935833351	0.226408765143687	0.999915814711324
rbsD	FALSE	rbsDACBKR	1	-1.18822989206958	0.226641511450106	0.999915814711324
gspK	FALSE	gspCDEFGHIJKLMO	6	0.484703812486469	0.227102077678184	0.999915814711324
lapA	FALSE	lapAB-pyrF-yciH	2	0.838965923989151	0.227381122539077	0.999915814711324
gluQ	FALSE	sfsA-dksA-gluQ	1	-1.18561593610577	0.227662400085581	0.999915814711324
argC	FALSE	argCBH	5	-0.530198252587629	0.227748086372185	0.999915814711324
agaI	FALSE	agaS-kbaY-agaBCDI	3	0.684399984579811	0.227771877648669	0.999915814711324
yahC	FALSE	yahC	2	0.837348947934868	0.228241348912816	0.999915814711324
ygdR	FALSE	ygdR	1	-1.1834260253521	0.228523238256527	0.999915814711324
yfcQ	FALSE	yfcUTSRQPO	2	0.836759640711514	0.228566664372662	0.999915814711324
hemD	TRUE	hemCDXY	3	0.682610546211968	0.229007347937125	0.999915814711324
gntR	FALSE	gntRKU	3	0.682468287463135	0.229083729658835	0.999915814711324
uup	FALSE	rlmL-uup	10	0.373873678656017	0.22910427294172	0.999915814711324
yecD	FALSE	yecDE	5	0.528600955577892	0.229145670924572	0.999915814711324
xdhD	FALSE	ygfM-xdhD	14	0.315909430468169	0.229274698525663	0.999915814711324
malP	FALSE	malPQ	5	-0.528201285135882	0.229502320488144	0.999915814711324
udp	FALSE	udp	5	-0.528104068815172	0.229585028804015	0.999915814711324
glcF	FALSE	glcDEFGBA	5	-0.527952112706063	0.229723321843896	0.999915814711324
hyfC	FALSE	hyfABCDEFGHIJR-focB	7	0.446109377502995	0.229851575968213	0.999915814711324
G0-10703	FALSE	G0-10703	2	0.833572170572827	0.230346452150497	0.999915814711324
nrfE	FALSE	nrfABCDEFG	9	0.392335357253883	0.231173353938031	0.999915814711324
rssA	FALSE	rssAB	4	0.587730119422733	0.231710386114258	0.999915814711324
yghB	FALSE	yghB	3	-0.676095539086665	0.233466819526897	0.999915814711324
yffR	FALSE	yffQR	1	-1.17046191853394	0.23366055193688	0.999915814711324
opgG	FALSE	opgGH	8	0.413758882500623	0.233831514939584	0.999915814711324
sfsB	FALSE	sfsB	4	0.584882824280482	0.233985632281004	0.999915814711324
hyaA	FALSE	hyaABCDEF	12	0.337507060700469	0.234348404587718	0.999915814711324
wrbA	FALSE	wrbA-yccJ	7	-0.44179948577435	0.234375416569683	0.999915814711324
hyfF	FALSE	hyfABCDEFGHIJR-focB	6	0.477099186935897	0.234465467161909	0.999915814711324
kdpD	FALSE	kdpDE	10	0.369403947742432	0.23472135255531	0.999915814711324
torY	FALSE	torYZ	3	-0.674230458241893	0.234757244458021	0.999915814711324
nuoG	FALSE	nuoABCEFGHIJKLMN	15	0.301563872857431	0.234889259416638	0.999915814711324
etk	FALSE	gfcE-etp-etk	11	-0.352077190806051	0.234922114187015	0.999915814711324
yjaG	FALSE	yjaG	3	0.672513402321807	0.235948210834018	0.999915814711324
gpp	FALSE	gpp	7	-0.439810016141407	0.236486376414933	0.999915814711324
dbpA	FALSE	dbpA	7	-0.439546617687182	0.23676502133387	0.999915814711324
rpsP	TRUE	rpsP-rimM-trmD-rplS	1	1.16366787654458	0.236770865160296	0.999915814711324
uvrC	FALSE	uvrYC	4	-0.58118268796146	0.236955722650959	0.999915814711324
ybhC	FALSE	ybhC	8	-0.410769152396093	0.237228096101231	0.999915814711324
yfaH	FALSE	yfaH	1	-1.16153174795368	0.237247425738663	0.999915814711324
ygiV	FALSE	ygiV	5	0.518731852220939	0.237959443047978	0.999915814711324
artQ	FALSE	artPIQM	3	-0.669265661621121	0.238216683555877	0.999915814711324
gor	FALSE	gor	4	0.579377555374346	0.238412367507483	0.999915814711324
folA	TRUE	folA	3	0.669000355525441	0.238653335308512	0.999915814711324
ynfE	FALSE	ynfEFGH-dmsD	7	0.437624475745362	0.238825551616287	0.999915814711324
ulaD	FALSE	ulaABCDEF	4	-0.578574614089469	0.239065088201597	0.999915814711324
yhbT	FALSE	yhbTS	2	-0.81670095277792	0.239915642728739	0.999915814711324
yjbH	FALSE	yjbEFGH	11	0.348330096155232	0.239932255458434	0.999915814711324
ydgJ	FALSE	ydgJ	4	-0.577026099854922	0.240326713388291	0.999915814711324
yfiH	FALSE	rluD-yfiH	9	0.384688270747807	0.240388848404507	0.999915814711324
yeaI	FALSE	yeaI	4	-0.576939578727507	0.240392724256818	0.999915814711324
ynjI	FALSE	ynjI	3	0.665762242796182	0.240685371128048	0.999915814711324
nanM	FALSE	nanCMS	2	-0.814339651514948	0.241278350643353	0.999915814711324
yjeJ	FALSE	yjeJ	3	-0.662111165808111	0.24327845270752	0.999915814711324
yjiA	FALSE	yjiXA	3	-0.662055923587334	0.24331268191856	0.999915814711324
dcm	FALSE	dcm-vsr	9	0.381553755471517	0.244253445283082	0.999915814711324
era	TRUE	rnc-era-recO-pdxJ-acpS	4	0.572183783900018	0.244617756307491	0.999915814711324
aaeA	FALSE	aaeXAB	2	-0.806653807589157	0.245748595725496	0.999915814711324
erpA	TRUE	erpA	6	0.465323624689812	0.246204272206019	0.999915814711324
nuoL	FALSE	nuoABCEFGHIJKLMN	10	0.360372762771059	0.246373007174178	0.999915814711324
sixA	FALSE	sixA	3	-0.657438528521968	0.24661507850138	0.999915814711324
proC	FALSE	proC	3	0.657209428583897	0.246779545319442	0.999915814711324
iraD	FALSE	iraD	1	-1.13665648270535	0.247444003064465	0.999915814711324
sad	FALSE	sad	5	0.508309482275741	0.247523060462976	0.999915814711324
smrA	FALSE	smrA	6	0.463793888782937	0.247771016580652	0.999915814711324
ynfL	FALSE	ynfL	2	-0.802038426074912	0.248502528657853	0.999915814711324
atoC	FALSE	atoSC	4	0.566860605542268	0.248715321028053	0.999915814711324
rlmG	FALSE	rlmG	5	0.506129182781426	0.249551647859418	0.999915814711324
lpxK	TRUE	ycaI-msbA-lpxK-ycaQ	9	-0.377860778871476	0.249690079488284	0.999915814711324
uxuR	FALSE	uxuR	5	-0.505968204957535	0.249700011727869	0.999915814711324
ompG	FALSE	ompG	3	0.652307180418126	0.250328555400852	0.999915814711324
fhuA	FALSE	fhuACDB	17	-0.274108006420035	0.250371756534055	0.999915814711324
bioB	FALSE	bioBFCD	3	0.652113361236382	0.250467049572188	0.999915814711324
leuC	FALSE	leuLABCD	10	0.356778206876839	0.251109720717013	0.999915814711324
ykiA	FALSE	ykiA	2	-0.796836404095594	0.251546709484842	0.999915814711324
topB	FALSE	ydjA-selD-topB	17	-0.273360557237956	0.251695316596021	0.999915814711324
djlC	FALSE	ybeU-djlC	3	-0.649896645590681	0.252082350004427	0.999915814711324
ygbJ	FALSE	ygbJK	3	0.649842117933005	0.252120984199123	0.999915814711324
yidX	FALSE	yidX	1	-1.12543706449233	0.252140875579343	0.999915814711324
dhaR	FALSE	dhaR	3	0.649455880353869	0.252402018363134	0.999915814711324
yehI	FALSE	molR_3-yehI	18	0.265223754895981	0.252480565386496	0.999915814711324
yfeX	FALSE	yfeYX	2	-0.79461524599951	0.252864586743502	0.999915814711324
recA	FALSE	recAX	5	0.502455847483521	0.25304780175425	0.999915814711324
araF	FALSE	araFGH	3	-0.648537554458181	0.253071943594795	0.999915814711324
degS	TRUE	degQS	6	-0.458416487564204	0.253285695359585	0.999915814711324
eutD	FALSE	eutSPQTDM	6	0.458308113846157	0.253410809241078	0.999915814711324
elfD	FALSE	elfDCG-ycbUVF	5	0.501881161111446	0.253555749555049	0.999915814711324
glmM	TRUE	folP-glmM	3	0.646868677300014	0.254487005888548	0.999915814711324
yfjY	FALSE	yfjXY-ypjJ-yfjZ-ypjF	4	-0.559920138452056	0.254552856236547	0.999915814711324
mutY	FALSE	mutY-yggX-mltC-nupG	8	0.39557874612344	0.255034034944251	0.999915814711324
rbsR	FALSE	rbsDACBKR	3	0.645048763916436	0.255634701314929	0.999915814711324
casB	FALSE	casABCDE12	4	0.558463826302214	0.255789072693208	0.999915814711324
ykfG	FALSE	yafY-ykfBF-yafX-ykfGH-yafW-ykfI	5	0.499324024600861	0.255982941483705	0.999915814711324
yahA	FALSE	yahA	5	0.49913500067416	0.256161525821403	0.999915814711324
ccmA	FALSE	napFDAGHBC-ccmABCDEFGH	3	0.642303549247912	0.257663920166423	0.999915814711324
intB	FALSE	intB	4	0.555434964715421	0.258383954204762	0.999915814711324
ypdE	FALSE	fryBC-ypdFE-fryA	8	0.392686283527704	0.258525141814179	0.999915814711324
ftnA	FALSE	ftnA	2	-0.784463618339724	0.258976429849783	0.999915814711324
yafX	FALSE	yafY-ykfBF-yafX-ykfGH-yafW-ykfI	4	0.554331377520185	0.259326212052038	0.999915814711324
pgsA	TRUE	pgsA	1	1.10751430165763	0.259775836423174	0.999915814711324
fdhE	FALSE	fdoGHI-fdhE	4	0.552732903914755	0.260701440954519	0.999915814711324
ychJ	FALSE	ychJ	3	-0.637807318985032	0.261007073250053	0.999915814711324
ybjH	FALSE	ybjH	2	0.780867198488583	0.261167364643118	0.999915814711324
ybhP	FALSE	ybhP-clsB-ybhN	4	0.55115480565216	0.262065983455164	0.999915814711324
sppA	FALSE	sppA	11	-0.332128794219773	0.262489989394252	0.999915814711324
rsmH	FALSE	mraZ-rsmH-ftsLI-murEF-mraY-murD-ftsW-murGC-ddlB-ftsQAZ-lpxC	3	-0.635816829828472	0.263032381554044	0.999915814711324
tolA	FALSE	ybgC-tolQRA	4	0.549816318063283	0.263220727076254	0.999915814711324
oppA	FALSE	oppABCDF	6	-0.448465856073649	0.263743441044947	0.999915814711324
holE	FALSE	holE	2	-0.776240950104874	0.264005848044561	0.999915814711324
yiaJ	FALSE	yiaJ	8	0.38801821044118	0.264218717614415	0.999915814711324
glyQ	TRUE	glyQS	1	-1.09783701635575	0.264430242677354	0.999915814711324
yncE	FALSE	yncE	4	-0.548011981222268	0.264797882906771	0.999915814711324
nhaB	FALSE	nhaB	9	0.364683476658499	0.265728146781696	0.999915814711324
csgG	FALSE	csgDEFG	6	0.446591333111367	0.26574194239616	0.999915814711324
zraP	FALSE	zraP	4	-0.546616823849467	0.266017032540782	0.999915814711324
yidE	FALSE	yidE	10	0.345446304267454	0.266472688741928	0.999915814711324
puuD	FALSE	puuDRCBE	2	0.771737428147451	0.266789949790406	0.999915814711324
ascF	FALSE	ascFB	7	-0.412379474727342	0.267015451110376	0.999915814711324
dgcZ	FALSE	dgcZ	4	-0.545302573487597	0.267166031800428	0.999915814711324
yfjI	FALSE	yfjI	1	-1.08928080963555	0.267703422303699	0.999915814711324
sspA	FALSE	sspAB	1	1.08891698443557	0.267862027646781	0.999915814711324
ybeU	FALSE	ybeU-djlC	4	-0.54431067742219	0.268038433174398	0.999915814711324
yfdC	FALSE	yfdC	3	-0.628460161115719	0.268061424146299	0.999915814711324
yedL	FALSE	yedL	3	0.628145551657306	0.268308741630007	0.999915814711324
folD	TRUE	folD-ybcJ	1	-1.08732312728757	0.268566804953735	0.999915814711324
ccmF	FALSE	napFDAGHBC-ccmABCDEFGH	5	0.485835580255642	0.269057783078865	0.999915814711324
murF	TRUE	mraZ-rsmH-ftsLI-murEF-mraY-murD-ftsW-murGC-ddlB-ftsQAZ-lpxC	11	0.329042802880223	0.269548555518174	0.999915814711324
lpxB	TRUE	bamA-skp-lpxD-fabZ-lpxAB-rnhB-dnaE	3	-0.626875892299242	0.270067991221309	0.999915814711324
lacI	FALSE	mhpR-lacI	5	0.483980492669893	0.270875021230832	0.999915814711324
nirD	FALSE	nirBDC-cysG	1	1.08183639642498	0.270983771262101	0.999915814711324
gcd	FALSE	gcd	12	0.312272183981454	0.271212372771304	0.999915814711324
flk	FALSE	flk	2	0.76366872163749	0.27182051368537	0.999915814711324
bcsA	FALSE	bcsABZC	13	0.299471690589464	0.272092663104165	0.999915814711324
lacZ	FALSE	lacZYA	23	-0.224772886167766	0.273026136123205	0.999915814711324
hypF	FALSE	hydN-hypF	12	-0.310860264596624	0.273366934324764	0.999915814711324
nirC	FALSE	nirBDC-cysG	3	0.62117493960726	0.273650871303342	0.999915814711324
yffB	FALSE	yffB-dapE-ypfN	2	0.760362480978889	0.273915195231178	0.999915814711324
yeiW	FALSE	yeiW	1	-1.07477016759225	0.274126191182131	0.999915814711324
cbrA	FALSE	cbrA	4	0.536770240357341	0.27471983751122	0.999915814711324
rlmI	FALSE	rlmI	3	-0.619566500314277	0.274899457473121	0.999915814711324
ynaI	FALSE	ynaI	4	-0.536036627389393	0.275378539774378	0.999915814711324
yciW	FALSE	yciW	6	-0.436417122730808	0.27679097818788	0.999915814711324
yfeS	FALSE	yfeKS	3	0.616948232470706	0.276932834078884	0.999915814711324
yhcC	FALSE	yhcC	7	-0.403908686344033	0.276965097406617	0.999915814711324
dnaX	TRUE	dnaX	8	0.378658314307546	0.277278229447509	0.999915814711324
yihX	FALSE	yihXY-dtd-yiiD	3	0.616378409851532	0.277371768355759	0.999915814711324
dpiB	FALSE	dpiBA	17	-0.258832795840063	0.277777839011217	0.999915814711324
phoP	FALSE	phoPQ	1	1.06362537625586	0.2791351875762	0.999915814711324
ssuE	FALSE	ssuEADCB	4	-0.531204166290025	0.279726686749768	0.999915814711324
yagH	FALSE	yagGH	11	-0.320322109364036	0.279833497610591	0.999915814711324
yhcB	FALSE	yhcB	1	-1.061684637739	0.28001473832354	0.999915814711324
yraJ	FALSE	yraIJK	5	0.474713213948183	0.280165314667673	0.999915814711324
gldA	FALSE	ptsA-fsaB-gldA	4	0.529498021541704	0.281278845660871	0.999915814711324
ypeA	FALSE	ypeA-yfeZ	1	-1.05791017938054	0.281725651177406	0.999915814711324
ydjG	FALSE	ydjLKJIHG	4	-0.528565577418564	0.282124343627151	0.999915814711324
thiK	FALSE	hinT-ycfL-lpoB-thiK-nagZ-ycfP	2	0.747245437469276	0.282260417035083	0.999915814711324
argT	FALSE	argT-hisJQMP	5	0.472553670831156	0.282356557286498	0.999915814711324
ygjK	FALSE	ygjJK	15	0.272469235111199	0.283148113216303	0.999915814711324
yedV	FALSE	yedWV	2	0.745077497923806	0.283664551017567	0.999915814711324
rlmL	FALSE	rlmL-uup	7	-0.397885217524387	0.284193979626524	0.999915814711324
htrE	FALSE	yadV-htrE	7	0.397580974676017	0.284563149230809	0.999915814711324
phnD	FALSE	phnCDE_1E_2FGHIJKLMNOP	10	0.332656142347419	0.284589980708465	0.999915814711324
ribD	TRUE	nrdR-ribDE-nusB-thiL-pgpA	7	0.397227474046876	0.285268733158972	0.999915814711324
yggE	FALSE	yggE	5	0.469275545420075	0.285704823208721	0.999915814711324
murI	TRUE	btuB-murI	2	0.74162598964665	0.286171524457208	0.999915814711324
metA	FALSE	metA	7	0.394872767314713	0.287861151878416	0.999915814711324
sgcA	FALSE	sgcXBCQAER	4	-0.521990448948663	0.288151528003368	0.999915814711324
entB	FALSE	entCEBAH	7	-0.394446408927824	0.288376429940862	0.999915814711324
ycjP	FALSE	ycjMNOPQRSTUV-ymjB	5	0.466668183405815	0.28839746606411	0.999915814711324
ispE	TRUE	lolB-ispE-prs	2	0.738066304463892	0.288508280102231	0.999915814711324
rpsA	TRUE	cmk-rpsA-ihfB	10	-0.330708163476251	0.288627645768359	0.999915814711324
yebQ	FALSE	yebQ	5	0.466275444607985	0.288805057513959	0.999915814711324
tpiA	FALSE	tpiA	2	0.736930826081775	0.288969250710066	0.999915814711324
yfiL	FALSE	yfiL	3	0.601552978629519	0.289097413247495	0.999915814711324
pykF	FALSE	pykF	9	-0.346828227394958	0.289838664100906	0.999915814711324
xylB	FALSE	xylAB	7	0.393034466955868	0.290106813111059	0.999915814711324
yhiI	FALSE	yhiI-rbbA-yhhJ	6	0.424382197630671	0.290253249136205	0.999915814711324
paoB	FALSE	paoABCD	5	-0.464376744967325	0.290771328591178	0.999915814711324
yeeE	FALSE	yeeED	2	0.734045432199659	0.290854546957953	0.999915814711324
aldA	FALSE	aldA	5	0.463967393633375	0.291186206328646	0.999915814711324
ytfI	FALSE	ytfI	4	0.518570796094162	0.291331023951246	0.999915814711324
phoA	FALSE	phoA-psiF	6	0.422875902252607	0.291964965250044	0.999915814711324
treC	FALSE	treBC	12	0.299044727996701	0.292008881703892	0.999915814711324
oxc	FALSE	yfdX-frc-oxc-yfdVE	9	-0.345211756094695	0.292103601812891	0.999915814711324
ynbB	FALSE	ynbABCD	2	0.731790811237502	0.292337849730256	0.999915814711324
cheB	FALSE	tar-tap-cheRBYZ	7	0.391082897601096	0.292507688933995	0.999915814711324
ttdR	FALSE	ttdR	3	0.597025684485445	0.292737643328072	0.999915814711324
yphC	FALSE	yphCB	9	0.344637480658277	0.292904058240737	0.999915814711324
fdhF	FALSE	fdhF	10	-0.326892812358734	0.293013315167529	0.999915814711324
fliG	FALSE	fliFGHIJK	5	-0.461899571736695	0.293343473387563	0.999915814711324
bglJ	FALSE	yjjQ-bglJ	2	-0.729727981062818	0.29369794610522	0.999915814711324
bamE	FALSE	bamE	1	-1.03194728441268	0.293703003219647	0.999915814711324
bcsQ	FALSE	bcsQ	4	-0.515871176777297	0.293843637674834	0.999915814711324
rpoS	FALSE	nlpD-rpoS	4	-0.515661820241831	0.294041095535702	0.999915814711324
tdcB	FALSE	tdcABCDEFG	8	0.364602687499374	0.294137998162051	0.999915814711324
nrfD	FALSE	nrfABCDEFG	5	0.460919372917346	0.294378761373875	0.999915814711324
yfdG	FALSE	yfdGHI	1	-1.03040085163851	0.29442836452432	0.999915814711324
yghO	FALSE	yghO	4	0.514984928974137	0.294680216236241	0.999915814711324
secB	FALSE	yibN-grxC-secB-gpsA	4	0.514726021616794	0.294917686088535	0.999915814711324
yhhZ	FALSE	yhhZ-yrhA-insA-6AB-6B-6	1	-1.02918663860838	0.29499712939372	0.999915814711324
pldB	FALSE	pldB-yigL	5	0.459763075760888	0.295591121356387	0.999915814711324
accA	TRUE	accA	4	-0.515121464047343	0.295767191228306	0.999915814711324
pgpB	FALSE	pgpB	5	-0.459452587048331	0.295915645245065	0.999915814711324
rsmA	FALSE	lptD-surA-pdxA-rsmA-apaGH	3	0.592992638280092	0.296009447262154	0.999915814711324
yjaZ	FALSE	yjaZ	1	1.02685952368975	0.296092904350213	0.999915814711324
gcvP	FALSE	gcvTHP	19	-0.235506149355141	0.296488905610507	0.999915814711324
ydhU	FALSE	ydhYVWXUT	3	0.591815586361989	0.296972727209448	0.999915814711324
wbbK	FALSE	wbbIJK	1	1.02364425308747	0.297607641170882	0.999915814711324
fecR	FALSE	fecIR	9	0.341041610584321	0.297974818031396	0.999915814711324
creD	FALSE	creABCD	8	0.36170981377298	0.297992498429731	0.999915814711324
purF	FALSE	cvpA-purF-ubiX	6	0.416821134306347	0.298941438590038	0.999915814711324
tsaE	TRUE	yjeF-tsaE-amiB-mutL-miaA-hfq-hflXKC	3	0.588858026697357	0.29949724362716	0.999915814711324
comR	FALSE	comR	1	-1.01896822329285	0.299818776036226	0.999915814711324
yiaW	FALSE	yiaWV	1	1.01894110934293	0.299828984015331	0.999915814711324
srmB	FALSE	srmB	5	0.455307988120257	0.300284608169293	0.999915814711324
tdcD	FALSE	tdcABCDEFG	6	0.415602397003867	0.300350447278358	0.999915814711324
serV	FALSE	serV-argVYZQ	1	-1.01823241971373	0.300540668661415	0.999915814711324
yiiQ	FALSE	yiiQ	5	0.454576064226273	0.301067147783105	0.999915814711324
murB	TRUE	murB-birA	3	-0.587347050077276	0.301105381846447	0.999915814711324
nuoB	FALSE	nuoABCEFGHIJKLMN	6	0.414302530523056	0.301864036913407	0.999915814711324
rihC	FALSE	rihC	9	0.33824821170047	0.301948409431441	0.999915814711324
rraB	FALSE	rraB	3	-0.585492231530332	0.302163435550574	0.999915814711324
fbaA	TRUE	epd-pgk-fbaA	3	0.584635190272853	0.30287730470848	0.999915814711324
gcvR	FALSE	gcvR	3	-0.583849055613385	0.303517260457759	0.999915814711324
rhaA	FALSE	rhaBAD	5	0.451979980181166	0.303843645279655	0.999915814711324
ghrA	FALSE	ghrA	8	-0.35685878912598	0.304510226295712	0.999915814711324
yohK	FALSE	yohJK	3	-0.582316822475262	0.304789206624914	0.999915814711324
amiC	FALSE	amiC	7	0.381245053915498	0.304810133103975	0.999915814711324
purH	FALSE	purHD	13	-0.279405513593279	0.305500011669784	0.999915814711324
dkgA	FALSE	yqhD-dkgA	2	0.711928441750821	0.305722516267352	0.999915814711324
glpB	FALSE	glpABC	5	-0.450028580896533	0.305932174241272	0.999915814711324
potH	FALSE	potFGHI	3	0.579877624809434	0.306821686922007	0.999915814711324
zitB	FALSE	zitB	6	0.409518221858434	0.307486785943253	0.999915814711324
narJ	FALSE	narGHJI	4	0.501489113278155	0.307512956515179	0.999915814711324
cadC	FALSE	cadC	3	0.578510024049323	0.307968798896471	0.999915814711324
yejB	FALSE	yejABEF	6	-0.409041599279001	0.308036586280226	0.999915814711324
yjcO	FALSE	yjcO	5	0.44776047861558	0.308378483883674	0.999915814711324
yqhG	FALSE	yqhG	4	0.500465618543828	0.308506874372112	0.999915814711324
yqjD	FALSE	yqjCDEK	1	-1.00080038155343	0.308519872471608	0.999915814711324
cysW	FALSE	cysPUWAM	3	-0.577682965240142	0.308658087504384	0.999915814711324
ydiF	FALSE	ydiFO	6	-0.407822375602668	0.309485229633043	0.999915814711324
wza	FALSE	wza-wzb-wzc-wcaAB	7	-0.377541205477523	0.309538434934954	0.999915814711324
uxaB	FALSE	uxaB	4	0.499372400722003	0.309553335224756	0.999915814711324
nagE	FALSE	nagE	8	0.35315921891597	0.309555814411391	0.999915814711324
hisM	FALSE	argT-hisJQMP	4	0.499226503357535	0.309701100984724	0.999915814711324
yciO	FALSE	yciVOQ	2	0.705484803508248	0.310032059742163	0.999915814711324
ygcW	FALSE	ygcW	4	0.497936347644163	0.310953946488678	0.999915814711324
tnaB	TRUE	tnaCAB	2	0.70305552874005	0.311698335775694	0.999915814711324
trmD	TRUE	rpsP-rimM-trmD-rplS	5	-0.445106840026671	0.312249855373217	0.999915814711324
selD	FALSE	ydjA-selD-topB	9	-0.329937314547321	0.3139749864588	0.999915814711324
yfeC	FALSE	yfeCD	3	-0.571086614046891	0.314213533375062	0.999915814711324
fhuD	FALSE	fhuACDB	5	0.44204390494278	0.314585470156313	0.999915814711324
hcaT	FALSE	hcaT	2	-0.698733383621241	0.314684855151824	0.999915814711324
yhfK	FALSE	yhfK	12	-0.285000235773217	0.315270043134802	0.999915814711324
alpA	FALSE	alpA	2	0.69778537935346	0.315345996754577	0.999915814711324
ybgJ	FALSE	ybgIJKL-nei	4	0.493413484679752	0.315363278848311	0.999915814711324
rhtC	FALSE	rhtC	1	-0.986145319313177	0.31565434402276	0.999915814711324
rpsT	FALSE	rpsT	1	-0.985553321753576	0.316055334796888	0.999915814711324
acs	FALSE	acs-yjcH-actP	20	0.220388030621681	0.316227904975263	0.999915814711324
qmcA	FALSE	qmcA-ybbJ	7	0.37182930651122	0.31691598382663	0.999915814711324
dtpB	FALSE	dtpB	4	-0.49166840749746	0.317079312967157	0.999915814711324
wecF	FALSE	rfe-wzzE-wecBC-rffGHC-wecE-wzxE-wecF-rffT-rffM	5	0.43969937481602	0.317161002675166	0.999915814711324
ydcV	FALSE	ydcSTUV-patD	5	0.439037469840749	0.317889813484856	0.999915814711324
citD	FALSE	citCDEFXG	2	0.693982150778117	0.317989809221576	0.999915814711324
ackA	FALSE	ackA-pta	6	-0.400810372955503	0.318037603734551	0.999915814711324
gutM	FALSE	srlAEBD-gutM-srlR-gutQ	3	-0.566350382592076	0.318241993467191	0.999915814711324
btuC	FALSE	btuCED	3	-0.566170013029841	0.318397868660087	0.999915814711324
ruvC	FALSE	nudB-yebC-ruvC	1	0.979817967638723	0.318769378780531	0.999915814711324
gudD	FALSE	gudPXD	7	-0.370353793470147	0.318843911133024	0.999915814711324
fliK	FALSE	fliFGHIJK	5	-0.437760090662351	0.319304688288289	0.999915814711324
argE	FALSE	argE	4	-0.488935854135396	0.319776004459855	0.999915814711324
nfuA	FALSE	gntX-nfuA	7	0.369063264518023	0.32052545987929	0.999915814711324
C0465	FALSE	C0465	1	0.976044578887989	0.320644785391195	0.999915814711324
xerD	FALSE	xerD-dsbC-recJ-prfB-lysS	2	0.690164707507539	0.320652923853641	0.999915814711324
cpsB	FALSE	wcaCDEF-gmd-fcl-gmm-wcaI-cpsBG-wcaJ-wzxC	5	-0.436414806426602	0.32079220564196	0.999915814711324
gudP	FALSE	gudPXD	5	0.436289110920618	0.320937969310827	0.999915814711324
ahpC	FALSE	ahpCF	3	0.563084861306378	0.32104329421055	0.999915814711324
ygcE	FALSE	yqcE-ygcE	6	0.398068713805608	0.321200184873944	0.999915814711324
ugpC	FALSE	ugpBAECQ	5	0.435929688458774	0.321331703565454	0.999915814711324
nadR	FALSE	serB-radA-nadR	9	0.324949058387729	0.321352914292176	0.999915814711324
hipB	FALSE	hipBA	1	-0.974181500111124	0.321590499182565	0.999915814711324
yhhY	FALSE	yhhY	6	0.39739372062251	0.322018562045547	0.999915814711324
yhiN	FALSE	yhiN	1	-0.97283369581136	0.322234227857284	0.999915814711324
yiaN	FALSE	yiaKLMNO-lyxK-sgbHUE	2	0.687546891187748	0.322495091662274	0.999915814711324
malE	FALSE	malEFG	6	0.396575918619978	0.323015625068721	0.999915814711324
aroD	FALSE	ydiNB-aroD	1	0.970944014768351	0.323172043716539	0.999915814711324
tar	FALSE	tar-tap-cheRBYZ	6	0.396223306230469	0.3234452440681	0.999915814711324
glnQ	FALSE	glnHPQ	1	-0.97017437886011	0.323558096399513	0.999915814711324
pdxA	FALSE	lptD-surA-pdxA-rsmA-apaGH	6	0.396103322948476	0.323598697644686	0.999915814711324
hycH	FALSE	hycABCDEFGHI	3	0.559736194752569	0.323933169244443	0.999915814711324
arfB	FALSE	yaeQ-arfB-nlpE	2	-0.685416726159649	0.323995576465978	0.999915814711324
glgA	FALSE	glgBXCAP	5	0.433471998619533	0.324063308151106	0.999915814711324
ispH	TRUE	ribF-ileS-lspA-fkpB-ispH	1	0.969462835744404	0.324088557346975	0.999915814711324
nac	FALSE	nac	3	0.559249268664117	0.324351614289291	0.999915814711324
dgoK	FALSE	dgoRKADT	2	-0.684765348074408	0.324453351829201	0.999915814711324
chaC	FALSE	chaBC	1	0.968232292526352	0.324527205312559	0.999915814711324
mlaF	FALSE	mlaFEDCB	3	0.558749217229602	0.324779728246428	0.999915814711324
rtcR	FALSE	rtcR	7	-0.365575624263547	0.325125540443351	0.999915814711324
ulaF	FALSE	ulaABCDEF	7	0.365381711367209	0.325381620375808	0.999915814711324
pyrB	FALSE	pyrLBI	9	0.322022416412094	0.325733882135779	0.999915814711324
yagU	FALSE	yagU	1	-0.965816207388477	0.325735469691748	0.999915814711324
rlmN	FALSE	rlmN	5	-0.431886971868253	0.325835734352404	0.999915814711324
malF	FALSE	malEFG	5	0.431662402869634	0.326094271642201	0.999915814711324
folM	FALSE	ydgI-folM	2	0.681923539746695	0.32647185094607	0.999915814711324
ugpQ	FALSE	ugpBAECQ	2	-0.68188648168642	0.326496084005694	0.999915814711324
xylG	FALSE	xylFGHR	5	0.43128101859694	0.32651599603763	0.999915814711324
hda	FALSE	hda	1	-0.964136101711431	0.326650589940598	0.999915814711324
bioA	FALSE	bioA	5	-0.430951157290116	0.326889516835294	0.999915814711324
gntU	FALSE	gntRKU	4	0.48155036511602	0.327138709239998	0.999915814711324
ygbA	FALSE	ygbA	3	0.555914777377162	0.327244135990923	0.999915814711324
yghU	FALSE	yghU	6	0.392784162407694	0.327679082223013	0.999915814711324
yccS	FALSE	yccFS	6	0.392736738423261	0.327725759106747	0.999915814711324
sbp	FALSE	sbp	3	0.55506360033991	0.327985539126373	0.999915814711324
birA	TRUE	murB-birA	1	0.960234402139296	0.328540097015551	0.999915814711324
fdnG	FALSE	fdnGHI	12	0.277275623758313	0.328555825916375	0.999915814711324
rna	FALSE	rna	7	-0.362944944614233	0.328620316865242	0.999915814711324
yacH	FALSE	yacH	7	0.362892089882881	0.328690718898849	0.999915814711324
fetB	FALSE	fetAB	3	-0.553562331729541	0.329295233181914	0.999915814711324
ygcS	FALSE	ygcS	7	0.362425865228745	0.329322486949857	0.999915814711324
ydhJ	FALSE	ydhIJK	8	0.338585887990619	0.329948784880034	0.999915814711324
glyS	TRUE	glyQS	4	-0.479383140544778	0.33028797034838	0.999915814711324
exuT	FALSE	exuT	5	-0.427587100615346	0.330681426201609	0.999915814711324
yigI	FALSE	yigI	3	-0.551659029363336	0.330959027238561	0.999915814711324
elbB	FALSE	elbB-mtgA	3	0.551596688546993	0.331034975421972	0.999915814711324
atpA	FALSE	atpIBEFHAGDC	14	0.255259358751381	0.331463924686682	0.999915814711324
frdA	FALSE	frdABCD	8	0.337512327590378	0.331469856570164	0.999915814711324
dinD	FALSE	dinD	3	0.550998328254224	0.331543378096742	0.999915814711324
aspC	FALSE	aspC	2	0.674358853156394	0.331861993327946	0.999915814711324
ybaA	FALSE	ybaA	1	0.953432655653518	0.33197848381674	0.999915814711324
rluB	FALSE	rluB	6	0.38911302641852	0.332200864033684	0.999915814711324
glgP	FALSE	glgBXCAP	10	0.301358207507569	0.332349051563099	0.999915814711324
glmU	TRUE	glmUS	6	0.389380087123094	0.332416325499169	0.999915814711324
ybbP	FALSE	ybbAP	9	-0.317276732739986	0.332911612145232	0.999915814711324
thiC	FALSE	thiCEFSGH	7	0.359426965325889	0.333319024961546	0.999915814711324
yadI	FALSE	yadI	3	0.548932346996915	0.333356369653434	0.999915814711324
zraS	FALSE	zraSR	9	0.316467735739336	0.33415962623229	0.999915814711324
yjhG	FALSE	yjhIHG	12	0.27402859883892	0.334272783448422	0.999915814711324
lgoR	FALSE	lgoR	4	-0.474446737800026	0.334353146387251	0.999915814711324
fixA	FALSE	fixABCX	7	0.358643286223073	0.334373880408688	0.999915814711324
rseA	FALSE	rpoE-rseABC	1	0.948323855242002	0.334575840120846	0.999915814711324
yggP	FALSE	cmtBA-yggPFDC	5	0.423665348066858	0.335132398047573	0.999915814711324
yaaI	FALSE	yaaI	2	0.669467925958298	0.33538415452956	0.999915814711324
astD	FALSE	astCADBE	8	0.334702968167445	0.335522137986728	0.999915814711324
fadE	FALSE	fadE	17	-0.229550188378773	0.335781097023491	0.999915814711324
yhjC	FALSE	yhjC	9	-0.31524798476397	0.336004944678806	0.999915814711324
gspB	FALSE	gspAB	2	-0.668264506424756	0.336250933386489	0.999915814711324
pta	FALSE	ackA-pta	10	-0.298031274911013	0.337850432945042	0.999915814711324
dmlA	FALSE	dmlA	8	0.332996612828767	0.337985377549958	0.999915814711324
mdtH	FALSE	mdtH	6	0.384477060873599	0.338004771662538	0.999915814711324
ydiB	FALSE	ydiNB-aroD	3	0.543268192746683	0.33836595688193	0.999915814711324
yiaU	FALSE	yiaU	3	0.543099892892054	0.338515016940126	0.999915814711324
menB	FALSE	menFDHBCE	10	0.29729954759709	0.338896633174127	0.999915814711324
araA	FALSE	araBAD	10	0.296135501420504	0.340801185602426	0.999915814711324
rspB	FALSE	rspAB	5	0.418722898253206	0.34080639391394	0.999915814711324
rlmF	FALSE	rlmF	3	0.54012342116112	0.341174138690548	0.999915814711324
marB	FALSE	marRAB	2	0.660828033351876	0.341657817418083	0.999915814711324
sucD	FALSE	sdhCDAB-sucABCD	9	0.311568699053187	0.341687633842957	0.999915814711324
tamA	FALSE	tamAB-ytfP	8	-0.330007059307564	0.342343374394862	0.999915814711324
yfcU	FALSE	yfcUTSRQPO	6	-0.381023410132259	0.342359159705566	0.999915814711324
kbaZ	FALSE	kbaZ-agaVWA	8	0.330007414222651	0.342361993783376	0.999915814711324
hycB	FALSE	hycABCDEFGHI	6	0.380375378459253	0.343172255591723	0.999915814711324
rffM	FALSE	rfe-wzzE-wecBC-rffGHC-wecE-wzxE-wecF-rffT-rffM	3	-0.537535304601566	0.343491636794686	0.999915814711324
ribF	TRUE	ribF-ileS-lspA-fkpB-ispH	5	-0.416742171366538	0.34390961725771	0.999915814711324
ydiN	FALSE	ydiNB-aroD	5	0.415478346101719	0.344559647392889	0.999915814711324
yeaM	FALSE	yeaM	2	0.656732760164523	0.344656472586388	0.999915814711324
manY	FALSE	manXYZ	4	0.463745619451318	0.345343052588341	0.999915814711324
sucC	FALSE	sdhCDAB-sucABCD	2	0.655581482118745	0.345505132194621	0.999915814711324
glcD	FALSE	glcDEFGBA	11	0.27951227565756	0.345681002747587	0.999915814711324
tgt	FALSE	tgt-yajC-secDF	1	0.926538446330972	0.345795976004054	0.999915814711324
mntH	FALSE	mntH	2	-0.654992956497351	0.345941006133267	0.999915814711324
yghD	FALSE	yghED	2	0.654989088062094	0.345942280930224	0.999915814711324
pgl	FALSE	pgl	9	-0.308603233618806	0.346287889195868	0.999915814711324
sdaA	FALSE	sdaA	4	-0.462613284705814	0.346528240158916	0.999915814711324
nagB	FALSE	nagBAC-umpH	2	0.653580813537047	0.34698077567474	0.999915814711324
pflA	FALSE	pflA	6	-0.37724880206424	0.347160953340999	0.999915814711324
arnE	FALSE	arnBCADTEF	1	0.92383919584988	0.347204042851001	0.999915814711324
abgR	FALSE	abgR	6	-0.376915252187028	0.347587548743345	0.999915814711324
yaaJ	FALSE	yaaJ	9	0.307685624381623	0.347733785203642	0.999915814711324
frvX	FALSE	frvABXR	6	-0.376621114889317	0.347963287532179	0.999915814711324
yegH	FALSE	yegH	7	0.348689361732527	0.347976080008933	0.999915814711324
hemB	TRUE	hemB	4	0.460888179125066	0.348430351069256	0.999915814711324
yehC	FALSE	yehDCBA	4	0.460440473048512	0.348802361558637	0.999915814711324
pphA	FALSE	pphA	3	0.531250959669806	0.349164058933582	0.999915814711324
trpR	FALSE	trpR	1	0.919753160518862	0.349342733465586	0.999915814711324
idnT	FALSE	idnDOTR	4	0.459840787373144	0.349420914657387	0.999915814711324
gmm	FALSE	wcaCDEF-gmd-fcl-gmm-wcaI-cpsBG-wcaJ-wzxC	2	0.649538152555266	0.349971173224849	0.999915814711324
ampH	FALSE	ampH	8	-0.324565857748955	0.350372074143393	0.999915814711324
pstC	FALSE	pstSCAB-phoU	2	0.64838523786147	0.350828715448488	0.999915814711324
ygfS	FALSE	ygfTS	5	0.409466521872795	0.351591114077772	0.999915814711324
narK	FALSE	narK	5	-0.409374439960027	0.351696741088836	0.999915814711324
prlC	FALSE	prlC-rsmJ	10	-0.28910164311899	0.352378832408747	0.999915814711324
priC	FALSE	priC-ybaM	1	0.913098153689696	0.352839475791229	0.999915814711324
araG	FALSE	araFGH	4	0.456381973139742	0.353066372094234	0.999915814711324
yiaT	FALSE	yiaT	3	-0.526959133104241	0.353067946132016	0.999915814711324
creB	FALSE	creABCD	3	-0.526741358986981	0.353266566759304	0.999915814711324
gadY	FALSE	gadY	1	0.911117296105327	0.353885784406146	0.999915814711324
opgD	FALSE	opgD	4	0.455326768139055	0.354182391417607	0.999915814711324
hybB	FALSE	hybOABCDEFG	2	-0.643712676839316	0.354310142730638	0.999915814711324
guaD	FALSE	xanQ-guaD-ghxQ	7	0.344038292081418	0.354440983793118	0.999915814711324
yhfT	FALSE	yhfXW-php-yhfUTS	3	0.525383269608656	0.354508669585235	0.999915814711324
ebgC	FALSE	ebgAC	2	0.643443799845958	0.354510494253203	0.999915814711324
ypfG	FALSE	ypfG	5	0.406893849031577	0.354619058337378	0.999915814711324
tauB	FALSE	tauABCD	4	0.454733465608983	0.354806217499902	0.999915814711324
fucA	FALSE	fucAO	5	0.406401469724717	0.355204017029411	0.999915814711324
fadH	FALSE	fadH	11	-0.273837359660462	0.35557008598237	0.999915814711324
xylF	FALSE	xylFGHR	3	0.524072622807773	0.355709963469456	0.999915814711324
ybgK	FALSE	ybgIJKL-nei	3	-0.523938457896684	0.355838373740508	0.999915814711324
tdcA	FALSE	tdcABCDEFG	2	-0.641465696530995	0.35603206183593	0.999915814711324
ydiQ	FALSE	ydiQRST-fadK	2	0.641284343587006	0.356129154066329	0.999915814711324
uxaA	FALSE	uxaCA	10	-0.286820699867957	0.356198338995161	0.999915814711324
rplK	FALSE	rplKAJL-rpoBC	1	0.906271124801003	0.35666804682387	0.999915814711324
rfbB	FALSE	rfbBDACX	5	0.404666592369698	0.357267141734103	0.999915814711324
lpxP	FALSE	lpxP	7	0.341911323181084	0.357422525286455	0.999915814711324
rplX	TRUE	rplNXE-rpsNH-rplFR-rpsE-rpmD-rplO-secY-rpmJ	1	-0.904693501504708	0.357538164464211	0.999915814711324
ydfG	FALSE	ydfG	3	0.521749855668051	0.357848444342211	0.999915814711324
glnA	FALSE	glnALG	12	-0.260875995031554	0.357969995728066	0.999915814711324
yneM	FALSE	yneM	1	-0.901610178714458	0.358929038811517	0.999915814711324
mrp	FALSE	mrp	9	0.300563436261699	0.358998798318219	0.999915814711324
hemX	FALSE	hemCDXY	9	-0.300331469101162	0.359372575611958	0.999915814711324
ccmG	FALSE	napFDAGHBC-ccmABCDEFGH	2	-0.635715512498515	0.360316759530721	0.999915814711324
apaG	FALSE	lptD-surA-pdxA-rsmA-apaGH	3	0.519003106273417	0.360384175908505	0.999915814711324
gsiA	FALSE	iaaA-gsiABCD	9	0.299705898537888	0.360388114019581	0.999915814711324
C0614	FALSE	C0614	1	0.897822522842699	0.360953681869213	0.999915814711324
yccF	FALSE	yccFS	3	-0.518098384508735	0.361226680574455	0.999915814711324
frdC	FALSE	frdABCD	2	0.634057051791919	0.361573019453053	0.999915814711324
yoaD	FALSE	yoaD	7	0.338753668420444	0.361885823757127	0.999915814711324
mscM	FALSE	psd-mscM	12	0.258510466855351	0.362356771859863	0.999915814711324
thyA	FALSE	lgt-thyA	3	0.516773221967855	0.362732743620571	0.999915814711324
dtpD	FALSE	dtpD	1	0.893821119568326	0.363095156381699	0.999915814711324
fruB	FALSE	fruBKA	8	0.315800199900683	0.363516851767333	0.999915814711324
citT	FALSE	citT	7	0.337495925667726	0.36365682461808	0.999915814711324
rhsD	FALSE	rhsD-ybbC-ylbH-ybbD	17	-0.216565327130377	0.363809131690367	0.999915814711324
ygaZ	FALSE	ygaZH	2	0.630045416232815	0.364615189485485	0.999915814711324
afuB	FALSE	insAB-2A-2B-2-afuBC	4	0.445497757189104	0.364658058496	0.999915814711324
yjjA	FALSE	yjjB-dnaTC-yjjA	3	-0.513997366575302	0.365035932569535	0.999915814711324
cysU	FALSE	cysPUWAM	4	-0.445116265597114	0.365071419851295	0.999915814711324
rsmE	FALSE	rsmE-gshB	2	-0.62848531201678	0.365805115586555	0.999915814711324
frwD	FALSE	frwD	2	0.627651937043919	0.366445753512116	0.999915814711324
sodB	FALSE	sodB	2	0.627146050580559	0.366829992481981	0.999915814711324
yhhX	FALSE	yhhX	4	0.442845216655599	0.367527299381351	0.999915814711324
yfeW	FALSE	murQP-yfeW	7	0.334504565551666	0.367940908506541	0.999915814711324
paoA	FALSE	paoABCD	3	-0.51034596832357	0.36845209675068	0.999915814711324
yahN	FALSE	yahN	5	0.395011288452555	0.368850781187817	0.999915814711324
ugpB	FALSE	ugpBAECQ	4	0.441607314752437	0.368860639720399	0.999915814711324
ybgQ	FALSE	ybgQPO	13	0.24498944838985	0.368949346856813	0.999915814711324
yihF	FALSE	yihF	3	-0.509658727969409	0.36910136136441	0.999915814711324
yiaY	FALSE	yiaY	3	-0.509035870743406	0.369682547895974	0.999915814711324
secF	TRUE	tgt-yajC-secDF	4	0.440269089413168	0.370313317856894	0.999915814711324
ygiW	FALSE	ygiW	1	0.880197926959291	0.370456346111774	0.999915814711324
eamA	FALSE	eamA	1	0.879210291724272	0.370994525709261	0.999915814711324
yghZ	FALSE	yghZ	5	0.393174413426734	0.371087641766151	0.999915814711324
fhuC	FALSE	fhuACDB	5	0.393142207674598	0.371124379722448	0.999915814711324
citC	FALSE	citCDEFXG	6	0.358560714399404	0.371578506601326	0.999915814711324
rlmD	FALSE	rlmD	4	0.438497259220559	0.372250935744278	0.999915814711324
kgtP	FALSE	kgtP	4	0.437449670365364	0.373387754015268	0.999915814711324
ybaK	FALSE	ybaK	4	0.437070657849222	0.373810502293703	0.999915814711324
mlaA	FALSE	mlaA	5	-0.390696849064382	0.37409661460549	0.999915814711324
hisJ	FALSE	argT-hisJQMP	2	0.617675369716485	0.374114775224195	0.999915814711324
ygiS	FALSE	ygiS	4	0.436693843430565	0.3742144138753	0.999915814711324
pgaB	FALSE	pgaABCD	5	0.390470237250714	0.374382471094032	0.999915814711324
nudF	FALSE	nudF-yqiB-cpdA-yqiA-parE	4	0.436402248857273	0.374536806912561	0.999915814711324
rsmG	FALSE	asnC-mioC-mnmG-rsmG	5	0.390173471454017	0.374749790336554	0.999915814711324
cspF	FALSE	cspF	2	0.616499089553295	0.375028151440924	0.999915814711324
nikR	FALSE	nikABCDER	3	0.503244665227047	0.375157225078084	0.999915814711324
frmB	FALSE	frmRAB	4	-0.435310484739067	0.375730642341316	0.999915814711324
yieP	FALSE	yieP-hsrA	2	0.615311930943552	0.375938844381348	0.999915814711324
ppsA	FALSE	ppsA	14	-0.232615273182831	0.376027379608141	0.999915814711324
nuoN	FALSE	nuoABCEFGHIJKLMN	11	0.262230252363424	0.376376339845315	0.999915814711324
yhdY	FALSE	yhdWXYZ	5	0.388814747747315	0.376400463188655	0.999915814711324
thiD	FALSE	thiMD	5	-0.388388515233705	0.376932087834697	0.999915814711324
flgH	FALSE	flgBCDEFGHIJ	5	0.388039872489623	0.377362942279459	0.999915814711324
waaA	TRUE	waaA-coaD	8	0.307275460102693	0.377962558024651	0.999915814711324
mdaB	FALSE	mdaB	1	0.866118815263936	0.378159225209182	0.999915814711324
flhA	FALSE	flhBAE	8	0.306274649153862	0.378190544561796	0.999915814711324
mtgA	FALSE	elbB-mtgA	1	-0.865526305201157	0.37848534751198	0.999915814711324
rfaH	FALSE	rfaH	2	-0.611425980633043	0.37896885314917	0.999915814711324
yjcC	FALSE	yjcC	5	0.386630223129885	0.37909964517606	0.999915814711324
ebgR	FALSE	ebgR	4	0.432181416673512	0.37916788335625	0.999915814711324
ykfC	FALSE	ykfC	7	0.32673130207528	0.379177362029397	0.999915814711324
secM	TRUE	secMA-mutT	3	-0.498964510308468	0.379564585929758	0.999915814711324
slyX	FALSE	slyX	1	-0.862773180190818	0.380003579471607	0.999915814711324
rhaT	FALSE	rhaT	3	0.498083436184579	0.380076821666673	0.999915814711324
pgpC	FALSE	pgpC-tadA	2	0.6097913856609	0.380249047560276	0.999915814711324
ygiH	FALSE	ygiH	3	-0.497788858839145	0.380356021204213	0.999915814711324
cyoB	FALSE	cyoABCDE	8	-0.30432748461679	0.381208645139684	0.999915814711324
yidI	FALSE	yidI	2	0.607882883204513	0.381736116654112	0.999915814711324
garD	FALSE	garD	5	0.384441569330841	0.381805704679319	0.999915814711324
hisP	FALSE	argT-hisJQMP	2	0.607752964932339	0.381834566228173	0.999915814711324
xylE	FALSE	xylE	6	0.350848862435339	0.381948603222305	0.999915814711324
cynT	FALSE	cynTSX	3	-0.496120144846408	0.381951458984205	0.999915814711324
aceF	FALSE	pdhR-aceEF-lpd	8	0.303900824033181	0.382162167246326	0.999915814711324
atoS	FALSE	atoSC	10	-0.271571816774446	0.3823518607617	0.999915814711324
yrdD	FALSE	yrdD-tsaC-aroE-yrdB	4	0.428848694728455	0.382857197824521	0.999915814711324
dcrB	FALSE	dcrB	1	0.85750735989265	0.382919479132155	0.999915814711324
purK	FALSE	purEK	5	0.383405013409125	0.383081121136426	0.999915814711324
serT	FALSE	serT	1	-0.85741020525082	0.383102926685461	0.999915814711324
yoaK	FALSE	yoaK	1	0.856426183906659	0.383521170862271	0.999915814711324
clcA	FALSE	clcA	6	0.34913475483792	0.384278369823614	0.999915814711324
creC	FALSE	creABCD	6	0.349066089119329	0.384366499534126	0.999915814711324
yfaV	FALSE	yfaX-rhmD-yfaVU	6	-0.348894620113018	0.384602854768049	0.999915814711324
astA	FALSE	astCADBE	4	0.427230107508533	0.384659758937203	0.999915814711324
atpB	FALSE	atpIBEFHAGDC	4	-0.427149707016669	0.384791851731736	0.999915814711324
cas1	FALSE	casABCDE12	4	0.42676164726751	0.385178861211726	0.999915814711324
yadG	FALSE	yadGH	3	0.491413995207088	0.38648389417561	0.999915814711324
ybbB	FALSE	ybbB	5	0.380421268601355	0.386804868030606	0.999915814711324
cheA	FALSE	motAB-cheAW	12	0.245599173696335	0.386830838275184	0.999915814711324
xanQ	FALSE	xanQ-guaD-ghxQ	9	0.28354867096332	0.386874717650081	0.999915814711324
eutL	FALSE	eutBCLKR	9	0.283352725533421	0.387178673447567	0.999915814711324
rtcB	FALSE	rtcBA	4	0.424569337395431	0.387629568798381	0.999915814711324
wbbH	FALSE	glf-wbbH	1	0.848961098048077	0.387680144063415	0.999915814711324
livG	FALSE	livKHMGF	4	0.424295226303344	0.387936150953395	0.999915814711324
rimO	FALSE	rimO	7	-0.320762162095135	0.387938370399286	0.999915814711324
rutG	FALSE	rutABCDEFG	4	0.424258229174784	0.387973855547301	0.999915814711324
yeeS	FALSE	yeeRST-cbeA-cbtA-yeeW	9	-0.282837532177638	0.388040972257119	0.999915814711324
ftsE	TRUE	ftsYEX	5	-0.378535165200071	0.389149075135671	0.999915814711324
yebG	FALSE	yebG	2	-0.598384068841825	0.38921434278381	0.999915814711324
amiB	FALSE	yjeF-tsaE-amiB-mutL-miaA-hfq-hflXKC	12	0.244252047366929	0.389447716754337	0.999915814711324
gstB	FALSE	gstB	1	-0.844478272567783	0.390189097284364	0.999915814711324
yjjX	FALSE	yjjX	5	0.377657322566453	0.390261130026162	0.999915814711324
paaD	FALSE	paaABCDEFGHIJK	6	-0.344666833173287	0.390387935420153	0.999915814711324
yicH	FALSE	yicH	6	-0.344570867065894	0.390518475339827	0.999915814711324
yeaQ	FALSE	yeaQ	1	0.843631957160442	0.390667825296238	0.999915814711324
ydhC	FALSE	ydhC	8	-0.297808094578643	0.391496254803563	0.999915814711324
yfaA	FALSE	yfaATS_1S_2QP	6	0.34371049425249	0.391706712101659	0.999915814711324
gcvT	FALSE	gcvTHP	3	-0.485551251830748	0.392175071830974	0.999915814711324
bglA	FALSE	bglA	7	0.317902189944899	0.392185215779157	0.999915814711324
yciQ	FALSE	yciVOQ	5	-0.375879430245063	0.392494055460519	0.999915814711324
rfbA	FALSE	rfbBDACX	2	0.594251759689325	0.392501133538858	0.999915814711324
ydiP	FALSE	ydiP	1	-0.83962151580854	0.392921922648437	0.999915814711324
alsE	FALSE	rpiR-alsBACE	4	0.419788855633092	0.392998379193991	0.999915814711324
stfE	FALSE	stfE-tfaE	1	0.838968347869061	0.393294887645664	0.999915814711324
cpdB	FALSE	cpdB	10	-0.265283362560523	0.393456097093249	0.999915814711324
yhgN	FALSE	yhgN	2	-0.592861673138303	0.39360892136039	0.999915814711324
eutG	FALSE	eutNEJG	7	0.316537291623451	0.394213518339351	0.999915814711324
bluF	FALSE	bluF	2	0.592098947422364	0.394219093514893	0.999915814711324
ydbH	FALSE	ydbH-ynbE-ydbL	8	-0.296013933307351	0.394364393682475	0.999915814711324
yghR	FALSE	yghSR	1	-0.835828236227293	0.395061875163774	0.999915814711324
smg	FALSE	smg	3	-0.482444314335764	0.395213518357422	0.999915814711324
speC	FALSE	speC	9	0.278302937391379	0.395709041601061	0.999915814711324
yhaV	FALSE	prlF-yhaV	2	-0.590191172278169	0.395742485764652	0.999915814711324
lhr	FALSE	rnt-lhr	19	0.191335743937316	0.396343700651729	0.999915814711324
ddpB	FALSE	ddpXABCDF	4	0.416591565716585	0.39660600598892	0.999915814711324
lepB	TRUE	lepAB	7	0.314800130630115	0.397256484006216	0.999915814711324
ssnA	FALSE	ygfK-ssnA	5	-0.371976683790783	0.397423924766734	0.999915814711324
ybeR	FALSE	ybeR-djlB	5	0.371976904989372	0.397432418398673	0.999915814711324
cpxR	FALSE	cpxRA	5	0.371885343448608	0.39753897109873	0.999915814711324
opgE	FALSE	opgE	4	0.415184401334946	0.398206076125624	0.999915814711324
gltP	FALSE	gltP	3	0.47911751236671	0.398483160321714	0.999915814711324
potE	FALSE	speF-potE	1	0.829186710663896	0.398831368590425	0.999915814711324
yhjB	FALSE	yhjB	1	-0.828201316737439	0.39939057792316	0.999915814711324
sfmC	FALSE	sfmCD	2	-0.585136354177274	0.399797727368491	0.999915814711324
maeA	FALSE	maeA	15	0.21368872423532	0.399936877196415	0.999915814711324
rpsQ	FALSE	rpsJ-rplCDWB-rpsS-rplV-rpsC-rplP-rpmC-rpsQ	1	-0.827216585428419	0.400230650026756	0.999915814711324
pgm	FALSE	seqA-pgm	7	-0.312465562325742	0.400323941412878	0.999915814711324
yzcX	FALSE	yzcX	1	-0.82604119219453	0.400620839123366	0.999915814711324
fdnI	FALSE	fdnGHI	6	0.33701561852395	0.400989776147725	0.999915814711324
speD	FALSE	yacC-speED	5	0.368800134836821	0.401463479052594	0.999915814711324
dsbC	FALSE	xerD-dsbC-recJ-prfB-lysS	2	0.582986431275641	0.401537878949057	0.999915814711324
hlyE	FALSE	hlyE	3	0.475949993841239	0.401603735888149	0.999915814711324
paaA	FALSE	paaABCDEFGHIJK	4	0.411791378245449	0.402066850621474	0.999915814711324
ldtB	FALSE	ldtB	13	0.228441294946291	0.402151417648544	0.999915814711324
ydiR	FALSE	ydiQRST-fadK	3	0.475134275158028	0.402411358747242	0.999915814711324
hcaF	FALSE	hcaEFCBD	5	-0.367994864212228	0.402495778568605	0.999915814711324
cheZ	FALSE	tar-tap-cheRBYZ	3	-0.475021172720657	0.402523943016849	0.999915814711324
yeiP	FALSE	yeiP	2	0.581448612920375	0.402777957561374	0.999915814711324
ycjQ	FALSE	ycjMNOPQRSTUV-ymjB	4	-0.410793069754334	0.403213345200298	0.999915814711324
paaX	FALSE	paaXY	3	0.47413574219952	0.40339921208871	0.999915814711324
yedJ	FALSE	yedRJ	3	-0.473250705199152	0.404283345181748	0.999915814711324
ftsL	TRUE	mraZ-rsmH-ftsLI-murEF-mraY-murD-ftsW-murGC-ddlB-ftsQAZ-lpxC	1	-0.819871268769313	0.404321978909818	0.999915814711324
tag	FALSE	tag-yiaC	2	0.579198014606377	0.404604718764789	0.999915814711324
rlmB	FALSE	nsrR-rnr-rlmB-yjfIJ	3	0.472742892086842	0.404787360296972	0.999915814711324
hemN	FALSE	hemN	7	0.309464840017356	0.404863822491917	0.999915814711324
ytfK	FALSE	ytfK	1	-0.818480328182068	0.40494987070142	0.999915814711324
pagP	FALSE	pagP	3	-0.47211290695536	0.40540921080187	0.999915814711324
flgL	FALSE	flgKL	2	0.577754848182	0.40577495586404	0.999915814711324
sufS	FALSE	sufABCDSE	9	-0.272228848199014	0.406093980561711	0.999915814711324
yecH	FALSE	yecH	2	0.576904151338484	0.406467677029151	0.999915814711324
fliN	FALSE	fliLMNOPQR	3	0.4708902873706	0.406628625526358	0.999915814711324
ygeX	FALSE	ygeX	6	-0.332986272977481	0.406647048980263	0.999915814711324
ccmE	FALSE	napFDAGHBC-ccmABCDEFGH	3	-0.470727717636855	0.406786888170119	0.999915814711324
ybiJ	FALSE	ybiJ	1	0.814851197427255	0.407033029366495	0.999915814711324
kefB	FALSE	kefGB-yheV	5	-0.363623731084184	0.408110032236117	0.999915814711324
folK	TRUE	pcnB-folK	1	0.8116645889658	0.40887016053805	0.999915814711324
fkpB	FALSE	ribF-ileS-lspA-fkpB-ispH	2	0.573622935223522	0.409354734166676	0.999915814711324
abpA	FALSE	abpAB	7	-0.306420041938839	0.409507734623353	0.999915814711324
coaE	TRUE	coaE-zapD-yacG	2	0.573032568826594	0.409622377386539	0.999915814711324
rcsB	FALSE	rcsDB	3	0.466947481343678	0.410571994194324	0.999915814711324
narQ	FALSE	narQ	10	0.25578024049706	0.410627394491042	0.999915814711324
adhE	FALSE	adhE	15	-0.208752843118406	0.410910984070102	0.999915814711324
dhaK	FALSE	dhaKLM	2	0.571184203786399	0.411137424179579	0.999915814711324
ycbF	FALSE	elfDCG-ycbUVF	3	0.465659627195595	0.411867824979462	0.999915814711324
insG	FALSE	insG	6	0.328975456662569	0.412332503946266	0.999915814711324
ybcI	FALSE	ybcI	1	-0.8039132888898	0.4133580013724	0.999915814711324
degQ	FALSE	degQS	4	-0.401721196934865	0.413677434558631	0.999915814711324
trpA	FALSE	trpLEDCBA	4	-0.401193089117131	0.414291658353847	0.999915814711324
glxK	FALSE	gcl-hyi-glxR-ybbW-allB-ybbY-glxK	3	0.462635104296477	0.41490242022936	0.999915814711324
ribB	TRUE	sroG-ribB	5	-0.358360334584433	0.414934393955228	0.999915814711324
deoR	FALSE	deoR	4	0.400539031345147	0.41506378298757	0.999915814711324
yiiG	FALSE	yiiG	4	-0.400180918107044	0.415466506678897	0.999915814711324
yffL	FALSE	yffL	3	0.461993239826134	0.415552599675817	0.999915814711324
yihP	FALSE	yihPO	5	-0.357870296135493	0.415560386891959	0.999915814711324
gspF	FALSE	gspCDEFGHIJKLMO	6	0.326686812663195	0.415580654067407	0.999915814711324
elyC	FALSE	elyC	8	0.28291180258335	0.415616561353515	0.999915814711324
mcaS	FALSE	mcaS	1	0.799876901340701	0.415712780627627	0.999915814711324
melB	FALSE	melAB	3	-0.461797986672122	0.415750897360329	0.999915814711324
elfG	FALSE	elfDCG-ycbUVF	5	0.357616057673249	0.415901310022838	0.999915814711324
ydcR	FALSE	ydcR	5	-0.357339595376033	0.416262803960383	0.999915814711324
intS	FALSE	intS	5	0.357259590122594	0.416362308162988	0.999915814711324
scpC	FALSE	scpA-argK-scpBC	10	-0.252585421971953	0.416501910017647	0.999915814711324
rpiB	FALSE	rpiB	2	0.56427107327035	0.416818366728466	0.999915814711324
glnK	FALSE	glnK-amtB	1	0.797765400465178	0.416940741212428	0.999915814711324
glgS	FALSE	glgS	1	0.797375286540279	0.417168049027546	0.999915814711324
ymjA	FALSE	ymjA	1	0.796803112557871	0.417501471424726	0.999915814711324
aslB	FALSE	aslB	3	-0.459811628870636	0.417754133120028	0.999915814711324
yahM	FALSE	yahM	1	0.796366376954381	0.417756843962438	0.999915814711324
efeB	FALSE	efeOB	3	0.459787489277409	0.41779094202223	0.999915814711324
fucI	FALSE	fucPIKUR	16	0.199155274209208	0.417827849612066	0.999915814711324
argP	FALSE	argP	5	-0.355823569704692	0.418241951749391	0.999915814711324
soxS	FALSE	soxS	3	0.459262200810891	0.418312604653635	0.999915814711324
ytfL	FALSE	ytfL	4	0.397325960708752	0.418803661917326	0.999915814711324
mdlA	FALSE	mdlAB	8	0.280819724130745	0.419073380058105	0.999915814711324
queD	FALSE	queD	3	0.458339782481587	0.419249881113518	0.999915814711324
ycfZ	FALSE	ymfA-ycfZ	4	0.39632174569035	0.419983103986276	0.999915814711324
yebV	FALSE	yebV	1	-0.792443644005421	0.42005446614432	0.999915814711324
coaA	TRUE	coaA	3	-0.457489269323597	0.42010983419381	0.999915814711324
yjjG	FALSE	holD-rimI-yjjG	3	0.457140530948963	0.420466926825579	0.999915814711324
yicL	FALSE	yicL	2	-0.559492370236957	0.420774539938065	0.999915814711324
mdtJ	FALSE	mdtJI	1	-0.790931057770709	0.420942089423114	0.999915814711324
rbn	FALSE	rbn	4	0.395402554268116	0.421061685037808	0.999915814711324
yecT	FALSE	yecT	2	-0.558744777020337	0.421397996967348	0.999915814711324
yfhR	FALSE	yfhR	3	0.456083501432238	0.421544577662699	0.999915814711324
rcsD	FALSE	rcsDB	13	0.219086326803727	0.421701457735567	0.999915814711324
ruvB	FALSE	ruvAB	5	0.353028888258845	0.42190300407955	0.999915814711324
deoD	FALSE	deoCABD	1	-0.789175993742504	0.421974673916783	0.999915814711324
hrpB	FALSE	hrpB	12	0.227868519301411	0.422034542299896	0.999915814711324
cedA	FALSE	cedA	1	0.787654413526671	0.42287241452659	0.999915814711324
slyD	FALSE	slyD	4	-0.393842849098401	0.422895901597079	0.999915814711324
yedR	FALSE	yedRJ	1	0.787428721564421	0.423003053504983	0.999915814711324
thiQ	FALSE	sgrR-sroA-tbpA-thiPQ	4	-0.393734966236742	0.423026032535972	0.999915814711324
yhcG	FALSE	yhcG	6	0.321333975458914	0.423271462296749	0.999915814711324
yffP	FALSE	yffOP	5	-0.35185590788554	0.4234485120995	0.999915814711324
lplA	FALSE	ytjB-lplA	8	-0.278062370433455	0.423669531194341	0.999915814711324
ilvA	FALSE	ilvLXG_1G_2MEDA	13	0.218138169042971	0.423735845848264	0.999915814711324
amtB	FALSE	glnK-amtB	2	-0.555786192540461	0.423860640761042	0.999915814711324
ppdA	FALSE	ppdAB-ygdB-ppdC-recC	2	-0.555132093126532	0.424403448671426	0.999915814711324
tusD	FALSE	yheO-tusDCB	2	0.554505621728561	0.425013292168687	0.999915814711324
rfe	FALSE	rfe-wzzE-wecBC-rffGHC-wecE-wzxE-wecF-rffT-rffM	2	0.55358374062973	0.425702093555701	0.999915814711324
casC	FALSE	casABCDE12	1	0.779765445245947	0.427530586548188	0.999915814711324
ybhI	FALSE	ybhI	4	0.389771374221921	0.42770551850316	0.999915814711324
yfaP	FALSE	yfaATS_1S_2QP	7	-0.2946569441486	0.427723239080173	0.999915814711324
yaiZ	FALSE	yaiZ	1	0.778631717762703	0.428205310460677	0.999915814711324
yhhS	FALSE	yhhS	9	0.259222235671535	0.428886459930823	0.999915814711324
sufC	FALSE	sufABCDSE	3	0.448696885980495	0.429105862486328	0.999915814711324
zipA	TRUE	zipA	4	-0.38896522206555	0.42945388174574	0.999915814711324
gspD	FALSE	gspCDEFGHIJKLMO	8	0.27451137570425	0.42961671439723	0.999915814711324
gsiB	FALSE	iaaA-gsiABCD	13	0.215357816462175	0.42965708241463	0.999915814711324
yqiC	FALSE	yqiC	4	0.387988340230814	0.429819272398289	0.999915814711324
rng	FALSE	rng	12	0.223959553896747	0.430020965832712	0.999915814711324
dsbB	FALSE	dsbB	4	-0.387671750946878	0.430197971458875	0.999915814711324
hybO	FALSE	hybOABCDEFG	8	0.274102159593216	0.430301685331274	0.999915814711324
plsC	TRUE	plsC	5	0.346930072525865	0.430445092195057	0.999915814711324
ydjJ	FALSE	ydjLKJIHG	4	0.387426158124671	0.430488285680851	0.999915814711324
arnT	FALSE	arnBCADTEF	5	0.346526318565308	0.430510687727018	0.999915814711324
ribC	TRUE	ribC	3	0.447323290382211	0.430634427523028	0.999915814711324
fucR	FALSE	fucPIKUR	4	0.386858579150538	0.431163354196031	0.999915814711324
adiY	FALSE	adiY	2	-0.545760750986609	0.432266528835161	0.999915814711324
yfiE	FALSE	yfiE	1	-0.771398419595496	0.432504485217728	0.999915814711324
abrB	FALSE	abrB	3	-0.445227850535682	0.432681914471325	0.999915814711324
murQ	FALSE	murQP-yfeW	8	0.272485409110444	0.433024236781593	0.999915814711324
purL	FALSE	purL	20	0.172200191990711	0.433564809789238	0.999915814711324
sgcE	FALSE	sgcXBCQAER	3	0.443411956216797	0.434561989074103	0.999915814711324
yneH	FALSE	yneHG	1	-0.767830595839686	0.434636008465484	0.999915814711324
ybaM	FALSE	priC-ybaM	1	0.767250650090424	0.434985704985872	0.999915814711324
yehE	FALSE	yehE	3	-0.442832420420174	0.435156624641091	0.999915814711324
fliY	FALSE	fliY	2	0.541906430152821	0.435527536973654	0.999915814711324
pepT	FALSE	pepT	2	-0.541507537124822	0.435862215778542	0.999915814711324
gspM	FALSE	gspCDEFGHIJKLMO	3	-0.442103167833276	0.435914796375425	0.999915814711324
yeeA	FALSE	yeeA	1	0.764388063633504	0.436701625691395	0.999915814711324
mdlB	FALSE	mdlAB	7	0.288889701604375	0.436832186034469	0.999915814711324
rbsC	FALSE	rbsDACBKR	5	0.341639663878178	0.437035408120291	0.999915814711324
ilvD	FALSE	ilvLXG_1G_2MEDA	9	-0.254380339516104	0.43756525331487	0.999915814711324
bcsF	FALSE	bcsEFG	1	0.762328314748856	0.437939119991374	0.999915814711324
yeaK	FALSE	yeaK	3	0.439995229123962	0.43810582023672	0.999915814711324
grxA	FALSE	grxA	1	0.762040350216514	0.438108976741821	0.999915814711324
G0-10704	FALSE	G0-10704	2	0.538808364198183	0.438152880508752	0.999915814711324
malG	FALSE	malEFG	3	-0.43957921200881	0.438539273597296	0.999915814711324
ypjM_1	FALSE	ypjM_1M_2	1	-0.760577675320728	0.438989485305257	0.999915814711324
modE	FALSE	modEF	1	0.760204703415869	0.439214100511739	0.999915814711324
yihW	FALSE	yihVW	4	0.380128744562611	0.439225154270065	0.999915814711324
nfo	FALSE	nfo	3	0.438922971981203	0.439227541242671	0.999915814711324
yidZ	FALSE	yidZ	6	0.309865090917962	0.439998003995854	0.999915814711324
ydfJ	FALSE	ydfJ	2	-0.536573426818085	0.440056181023736	0.999915814711324
intF	FALSE	intF	6	0.309789835325716	0.440122959625132	0.999915814711324
sapA	FALSE	sapABCDF	9	-0.252820159138054	0.440425728070834	0.999915814711324
ldcA	FALSE	ldcA	3	0.437733292634869	0.440466680277407	0.999915814711324
tehA	FALSE	tehAB	4	-0.378779981975443	0.440852108766007	0.999915814711324
idnD	FALSE	idnDOTR	4	0.378270959598336	0.441467719456391	0.999915814711324
yraR	FALSE	yraR	1	0.755574935907724	0.442005604927742	0.999915814711324
G0-10702	FALSE	G0-10702	1	0.755519269205278	0.442043329322626	0.999915814711324
yqhD	FALSE	yqhD-dkgA	7	-0.285257584144938	0.442610374179981	0.999915814711324
eda	FALSE	edd-eda	2	0.533576372593395	0.442616877784515	0.999915814711324
uhpT	FALSE	uhpT	3	-0.435416524273197	0.442887282531218	0.999915814711324
prpD	FALSE	prpBCDE	13	-0.209062604363092	0.443262581812193	0.999915814711324
yfcS	FALSE	yfcUTSRQPO	3	0.433926446474643	0.444452485928092	0.999915814711324
flgA	FALSE	flgAMN	2	0.529815455279456	0.44583902176408	0.999915814711324
yfcG	FALSE	yfcG	2	0.529589961611518	0.446032638653235	0.999915814711324
yeeN	FALSE	yeeN	1	-0.748793378657871	0.446115402898293	0.999915814711324
nhaA	FALSE	nhaAR	3	0.432199870353801	0.446269031416599	0.999915814711324
yagF	FALSE	yagEF	19	0.171785192028523	0.446365130682071	0.999915814711324
fadI	FALSE	fadIJ	11	-0.225697864476474	0.446405138490465	0.999915814711324
gltD	FALSE	gltBDF	9	0.249286921883089	0.446799759651421	0.999915814711324
yqiA	FALSE	nudF-yqiB-cpdA-yqiA-parE	3	0.431499727833633	0.447075015399365	0.999915814711324
ybjE	FALSE	ybjE	6	-0.30436721857836	0.448163693258618	0.999915814711324
yifO	FALSE	yifNO	1	0.745317321452311	0.448230590814008	0.999915814711324
ydeM	FALSE	ydeNM	2	0.526208772148204	0.448943557921101	0.999915814711324
ydiO	FALSE	ydiFO	2	-0.526181195413057	0.448961490958664	0.999915814711324
rplV	TRUE	rpsJ-rplCDWB-rpsS-rplV-rpsC-rplP-rpmC-rpsQ	3	-0.430361735650268	0.449177092734955	0.999915814711324
dps	FALSE	dps	2	0.525291576646216	0.449731679119024	0.999915814711324
oppD	FALSE	oppABCDF	3	0.42864904476769	0.450014287164759	0.999915814711324
yafS	FALSE	yafS	3	0.427370074552208	0.451362334288909	0.999915814711324
eutA	FALSE	eutHA	9	0.24675535350322	0.451420536625079	0.999915814711324
rpiA	FALSE	rpiA	2	0.522772769571331	0.45190586697461	0.999915814711324
yaiS	FALSE	yaiS	3	0.426559838445236	0.452226835925431	0.999915814711324
lsrD	FALSE	lsrACDBFG-tam	3	0.42657178115372	0.452262803352912	0.999915814711324
lolD	TRUE	lolCDE	3	-0.426625809846046	0.452665187926546	0.999915814711324
eno	TRUE	pyrG-eno	3	0.426034304302099	0.453030386191153	0.999915814711324
nuoH	FALSE	nuoABCEFGHIJKLMN	4	0.368478340590687	0.453383218830575	0.999915814711324
manX	FALSE	manXYZ	2	0.520791065130106	0.453621380368342	0.999915814711324
yihT	FALSE	yihUTS	4	0.368141067433064	0.453788089551944	0.999915814711324
nupC	FALSE	nupC	4	-0.367875046933724	0.454118349970331	0.999915814711324
ftsN	TRUE	ftsN	4	-0.367858584237292	0.454142301198889	0.999915814711324
slyB	FALSE	slyB	3	0.424462756214834	0.454447647425053	0.999915814711324
lpoA	FALSE	lpoA	12	0.212196261464004	0.454636432976231	0.999915814711324
yjiN	FALSE	mdtM-yjiN	4	-0.367148377576366	0.455011908560352	0.999915814711324
tauA	FALSE	tauABCD	7	0.277364427225194	0.455340626236725	0.999915814711324
tamB	FALSE	tamAB-ytfP	12	0.211618612724047	0.455886010763345	0.999915814711324
ydcY	FALSE	ydcY	1	-0.7319059104491	0.456436464270586	0.999915814711324
yigE	FALSE	yigE	1	0.731414655508564	0.456741866691946	0.999915814711324
kdgR	FALSE	kdgR	1	0.731013433397022	0.456988305616769	0.999915814711324
aroA	FALSE	serC-aroA	5	0.326864910151402	0.45711625907011	0.999915814711324
artM	FALSE	artPIQM	4	0.364729466290614	0.457990233222481	0.999915814711324
tolB	FALSE	tolB-pal-cpoB	12	0.210577160420085	0.458089369288698	0.999915814711324
yfeZ	FALSE	ypeA-yfeZ	1	0.72887391539617	0.458304525002815	0.999915814711324
yieE	FALSE	yieEF	2	-0.514549700016368	0.459051153859558	0.999915814711324
mntP	FALSE	mntP	3	0.420136326785305	0.459059907985853	0.999915814711324
agaD	FALSE	agaS-kbaY-agaBCDI	3	-0.419907490548239	0.459305315721041	0.999915814711324
ydeJ	FALSE	ydeJ	3	0.419871247946503	0.459349495340687	0.999915814711324
manA	FALSE	manA	3	0.41968260590363	0.459543592948681	0.999915814711324
nmpC	FALSE	nmpC	2	0.512990928360945	0.460416167849412	0.999915814711324
mazF	FALSE	relA-mazEFG	2	0.512761923837207	0.460616059107149	0.999915814711324
trmL	FALSE	trmL	2	0.512611031993316	0.460746817518818	0.999915814711324
fabR	FALSE	fabR-yijD	6	0.295797674837063	0.46106296774652	0.999915814711324
ybfP	FALSE	ybfP	3	-0.417904331804253	0.461448407349015	0.999915814711324
eutN	FALSE	eutNEJG	5	0.323494874946112	0.461773870377309	0.999915814711324
yafW	FALSE	yafY-ykfBF-yafX-ykfGH-yafW-ykfI	3	0.417562277139543	0.461816638746361	0.999915814711324
clsB	FALSE	ybhP-clsB-ybhN	9	0.240853561371902	0.462319030923027	0.999915814711324
rsxB	FALSE	ydgK-rsxABCDGE-nth	6	-0.294891578546265	0.462421572095292	0.999915814711324
ytfB	FALSE	ytfB	5	0.322367261595164	0.463329283789715	0.999915814711324
mhpD	FALSE	mhpABCDFE	5	0.322176468440601	0.463599719827311	0.999915814711324
yhhQ	TRUE	yhhQ	1	-0.719762286324729	0.463943267167139	0.999915814711324
yfgD	FALSE	bepA-yfgD	2	0.508722395148875	0.464165660290915	0.999915814711324
narX	FALSE	narXL	6	-0.293633009084811	0.464337769862041	0.999915814711324
yibN	FALSE	yibN-grxC-secB-gpsA	1	0.718950155505917	0.4644464327735	0.999915814711324
asnA	FALSE	asnA	3	-0.415027231503998	0.46456005639564	0.999915814711324
serB	FALSE	serB-radA-nadR	7	0.271591079565556	0.464770434059321	0.999915814711324
tam	FALSE	tam	4	0.358534882169958	0.465664489687466	0.999915814711324
chaA	FALSE	chaA	3	0.413838571682688	0.46582377403137	0.999915814711324
allB	FALSE	gcl-hyi-glxR-ybbW-allB-ybbY-glxK	4	0.358408051670786	0.46582380714854	0.999915814711324
yafJ	FALSE	yafJ	8	0.253315498547372	0.466083074211296	0.999915814711324
fecA	FALSE	fecABCDE	15	0.184685691065904	0.466933001248117	0.999915814711324
ybhQ	FALSE	ybhQ	1	0.714740537838726	0.467068980568784	0.999915814711324
flgI	FALSE	flgBCDEFGHIJ	4	0.357312616741241	0.467176097411571	0.999915814711324
pgpA	FALSE	nrdR-ribDE-nusB-thiL-pgpA	1	0.71357515571788	0.467792635530787	0.999915814711324
bolA	FALSE	bolA	1	-0.71355222741952	0.467807080769962	0.999915814711324
csgD	FALSE	csgDEFG	1	-0.713393707569618	0.467906654254518	0.999915814711324
hcr	FALSE	hcp-hcr	6	-0.291236995876153	0.467983344847717	0.999915814711324
adrA	FALSE	adrA	2	-0.504184152285059	0.468150829327934	0.999915814711324
aegA	FALSE	aegA	11	0.21499465267348	0.46826748286252	0.999915814711324
frvA	FALSE	frvABXR	4	0.35634726315856	0.468390151727712	0.999915814711324
entH	FALSE	entCEBAH	2	-0.503843435274974	0.468452129850138	0.999915814711324
qor	FALSE	qor	6	0.29063054007146	0.468917295023558	0.999915814711324
rlmA	FALSE	rlmA	2	0.503142713437151	0.469078415777402	0.999915814711324
ytjB	FALSE	ytjB-lplA	2	-0.503066307997385	0.469136683447917	0.999915814711324
phnM	FALSE	phnCDE_1E_2FGHIJKLMNOP	8	-0.251460108958899	0.469342918068116	0.999915814711324
ydeS	FALSE	ydeTSR	2	-0.502773693818185	0.469394808425794	0.999915814711324
tktB	FALSE	talA-tktB	14	-0.190033333570824	0.469545622966468	0.999915814711324
cfa	FALSE	cfa	4	-0.355123330816393	0.469919575675572	0.999915814711324
yqcE	FALSE	yqcE-ygcE	5	0.317636231642171	0.469925380788326	0.999915814711324
fdx	FALSE	hscBA-fdx-iscX	1	0.70956407248105	0.470319557420522	0.999915814711324
glpA	FALSE	glpABC	13	0.196854954413243	0.470345657133018	0.999915814711324
fhuF	FALSE	fhuF	6	0.289580929482859	0.470522865483558	0.999915814711324
psd	TRUE	psd-mscM	4	-0.354457456930319	0.470751140335766	0.999915814711324
ygiL	FALSE	ygiL	1	0.706011696709063	0.472526334463546	0.999915814711324
ycbL	FALSE	ycbL	4	-0.352858362217267	0.472765090001417	0.999915814711324
mhpE	FALSE	mhpABCDFE	4	0.352785097008703	0.472849575225483	0.999915814711324
pfkB	FALSE	pfkB	3	0.407088590964602	0.473130681473959	0.999915814711324
fliZ	FALSE	fliAZ-tcyJ	4	-0.352553822425707	0.473134885750204	0.999915814711324
oxyR	FALSE	oxyR	7	0.26638991341894	0.473359963034193	0.999915814711324
dctA	FALSE	dctA	5	0.315107683165994	0.473463871094272	0.999915814711324
rayT	FALSE	rayT	2	0.498122518879687	0.473516641899389	0.999915814711324
cobT	FALSE	cobUST	6	-0.287489813850811	0.47373089122237	0.999915814711324
hdeB	FALSE	hdeAB-yhiD	1	0.703971964144138	0.47380548958133	0.999915814711324
yhdT	FALSE	yhdT-panF-prmA	1	0.70396239488043	0.473810638373359	0.999915814711324
roxA	FALSE	roxA	6	0.287332277506944	0.473967561531882	0.999915814711324
galS	FALSE	galS	5	0.314083303851603	0.474904272387981	0.999915814711324
caiC	FALSE	caiTABCDE	5	0.313817100598604	0.47527820149873	0.999915814711324
feaR	FALSE	feaR	2	0.495560478222602	0.475794487956203	0.999915814711324
ykgE	FALSE	ykgEFG	3	-0.404686540748073	0.476019128257821	0.999915814711324
moaE	FALSE	moaABCDE	2	0.494605395072702	0.476645205961471	0.999915814711324
ycjR	FALSE	ycjMNOPQRSTUV-ymjB	6	-0.285542655149921	0.476730947457376	0.999915814711324
ydfN	FALSE	nohA-ydfN-tfaQ	3	-0.403700033264674	0.476814456858901	0.999915814711324
ypjM_3	FALSE	ypjM_3-yfjU	1	-0.698565027414241	0.477206555630687	0.999915814711324
hyfB	FALSE	hyfABCDEFGHIJR-focB	8	0.246899417341623	0.477450014026129	0.999915814711324
yebC	FALSE	nudB-yebC-ruvC	3	0.403066047152611	0.477508085047631	0.999915814711324
gspC	FALSE	gspCDEFGHIJKLMO	2	-0.49355760032171	0.477579609460488	0.999915814711324
yaiX	FALSE	yaiXO	1	0.697799475046663	0.477691218165045	0.999915814711324
znuB	FALSE	znuCB	1	0.697794208331359	0.477697729635712	0.999915814711324
metE	FALSE	metE	12	0.201416034552048	0.477892774547876	0.999915814711324
dgoT	FALSE	dgoRKADT	10	0.220490375171631	0.478155199836417	0.999915814711324
ytfT	FALSE	ytfQRT-yjfF	4	0.348239150141476	0.478572097066244	0.999915814711324
crfC	FALSE	crfC-yjcZ	11	0.209981250676329	0.478694327651104	0.999915814711324
moeB	FALSE	moeAB	6	0.284224475338373	0.478763593059104	0.999915814711324
srlR	FALSE	srlAEBD-gutM-srlR-gutQ	4	0.348062121699634	0.478785706391995	0.999915814711324
ftsP	FALSE	ftsP	9	-0.231886108319902	0.479151268247742	0.999915814711324
endA	FALSE	endA	5	0.310820555741767	0.479499777508478	0.999915814711324
idi	FALSE	idi	2	0.489811111129709	0.480927191235509	0.999915814711324
nfi	FALSE	nudC-hemE-nfi	6	-0.282447532163342	0.481514524684805	0.999915814711324
yacC	FALSE	yacC-speED	3	0.399151980806465	0.481799365598667	0.999915814711324
yddE	FALSE	yddE	5	0.309135693121733	0.481889699708151	0.999915814711324
ydhP	FALSE	ydhP	2	0.488668355930676	0.481953385398594	0.999915814711324
ttdA	FALSE	ttdABT	7	-0.261237908814872	0.481964982005259	0.999915814711324
yahI	FALSE	yahIJ	9	0.230405809900039	0.481970616178623	0.999915814711324
ycjN	FALSE	ycjMNOPQRSTUV-ymjB	6	0.2819449506019	0.482302409645173	0.999915814711324
dinB	FALSE	dinB-yafNOP	7	0.260997490828236	0.482378961676071	0.999915814711324
yehR	FALSE	yehR	2	0.487887093124806	0.482655341855152	0.999915814711324
kdsD	FALSE	yrbG-kdsDC-lptCAB-rpoN-hpf-ptsN-rapZ-npr	5	0.308754372691434	0.482777142120726	0.999915814711324
yhdZ	FALSE	yhdWXYZ	2	0.487361319326541	0.483127707676767	0.999915814711324
acrD	FALSE	acrD	17	-0.167241517841205	0.483127795824856	0.999915814711324
yjiX	FALSE	yjiXA	2	0.487234762840472	0.483245043557755	0.999915814711324
glpX	FALSE	glpFKX	3	-0.39778531570348	0.483295040047365	0.999915814711324
eutM	FALSE	eutSPQTDM	2	-0.487028300103268	0.483425049344012	0.999915814711324
rsmF	FALSE	rsmF	4	-0.34417016032623	0.483724584615556	0.999915814711324
orn	TRUE	orn	1	-0.688112690977779	0.483995159845559	0.999915814711324
ydhT	FALSE	ydhYVWXUT	1	0.687657366005001	0.484116595881169	0.999915814711324
hycG	FALSE	hycABCDEFGHI	5	-0.307490879184184	0.484226640623779	0.999915814711324
cydC	TRUE	cydDC	10	0.217637154778664	0.484280526124747	0.999915814711324
trpD	FALSE	trpLEDCBA	7	0.259831517807533	0.484328605229612	0.999915814711324
btuF	FALSE	mtn-btuF-yadS	6	0.280644397733319	0.484329609372055	0.999915814711324
yhfL	FALSE	yhfL	1	-0.68621903054153	0.485027006565672	0.999915814711324
mtr	FALSE	mtr	5	0.306587842495162	0.485508002015105	0.999915814711324
ulaA	FALSE	ulaABCDEF	11	0.206660632137003	0.48567283805308	0.999915814711324
yeeY	FALSE	yeeY	4	-0.341868663564979	0.486660891358363	0.999915814711324
ygfZ	FALSE	ygfZ	4	0.341121432836159	0.48760102838449	0.999915814711324
rarD	FALSE	rarD	3	-0.393660881582679	0.487845574865843	0.999915814711324
ymcE	FALSE	ymcE-gnsA	1	-0.681629068516852	0.4879531644647	0.999915814711324
deoA	FALSE	deoCABD	5	-0.304677797922888	0.488229959426317	0.999915814711324
fepE	FALSE	fes-ybdZ-entF-fepE	2	0.481463221923972	0.488439755757443	0.999915814711324
ddlA	FALSE	ddlA	7	0.257333840303351	0.488548573417873	0.999915814711324
dapD	FALSE	map-glnD-dapD	4	0.340165348234308	0.488871509566609	0.999915814711324
yfbS	FALSE	yfbS	7	0.257118400028741	0.488901852946215	0.999915814711324
yjjB	FALSE	yjjB-dnaTC-yjjA	2	-0.480773764253516	0.489061581111877	0.999915814711324
nepI	FALSE	nepI	4	-0.339963940987276	0.489080788938123	0.999915814711324
yrdB	FALSE	yrdD-tsaC-aroE-yrdB	1	0.678712002016351	0.489816919691309	0.999915814711324
hyfE	FALSE	hyfABCDEFGHIJR-focB	2	0.479846792772439	0.489900449045134	0.999915814711324
bcsG	FALSE	bcsEFG	7	-0.256521614354583	0.489912084276043	0.999915814711324
thiE	FALSE	thiCEFSGH	3	0.391380485317565	0.490369787764	0.999915814711324
tus	FALSE	tus	3	0.391025915400894	0.490765556178223	0.999915814711324
uvrA	FALSE	uvrA	16	-0.169382387723553	0.490778800703404	0.999915814711324
ykgG	FALSE	ykgEFG	1	0.676169071372613	0.491446986999181	0.999915814711324
uspF	FALSE	uspF	3	0.390089706051097	0.491803895593095	0.999915814711324
yadL	FALSE	yadMLKC	3	-0.390074083610705	0.491824023501843	0.999915814711324
glpG	FALSE	glpEGR	2	0.477424830104153	0.492093075935975	0.999915814711324
ghxP	FALSE	ghxP	5	0.301964336639303	0.492107077294532	0.999915814711324
ycdX	FALSE	ycdXY	2	0.476627982757116	0.492817497656407	0.999915814711324
rimI	FALSE	holD-rimI-yjjG	1	-0.673845348481971	0.492939002597206	0.999915814711324
G0-10700	FALSE	G0-10700	2	0.476482654798724	0.492954380304695	0.999915814711324
sdaC	FALSE	sdaCB	8	-0.237910716350195	0.493640894761941	0.999915814711324
ybgI	FALSE	ybgIJKL-nei	4	0.336325009557758	0.493745308691021	0.999915814711324
chbF	FALSE	chbBCARFG	5	-0.30077192070126	0.49382339553809	0.999915814711324
ybdR	FALSE	ybdR	3	-0.388263866404743	0.493832025821794	0.999915814711324
zwf	FALSE	zwf	6	0.274393388526674	0.494103202343262	0.999915814711324
ybgO	FALSE	ybgQPO	6	0.274333476112371	0.494205306076804	0.999915814711324
abgA	FALSE	abgABT-ogt	5	0.300123087458997	0.494752195851795	0.999915814711324
ldtC	FALSE	ldtC	6	-0.273968106337721	0.494782479531906	0.999915814711324
ycgN	FALSE	ycgN	1	-0.669563813405646	0.495686131270327	0.999915814711324
garL	FALSE	garPLRK-rnpB	5	0.299450990467617	0.495727833141345	0.999915814711324
lysC	FALSE	lysC	7	0.252769551471376	0.496287387506561	0.999915814711324
yfiC	FALSE	yfiC	1	0.668098910565406	0.496633296682727	0.999915814711324
purR	FALSE	purR	7	0.252340822391033	0.497014420672117	0.999915814711324
truD	FALSE	truD	4	-0.333133629481357	0.497849221046262	0.999915814711324
ybaE	FALSE	ybaE	12	0.192257952799427	0.498133772569351	0.999915814711324
wcaL	FALSE	wcaKLM	8	0.235144682363589	0.498676732607131	0.999915814711324
arnB	FALSE	arnBCADTEF	8	0.235067702944008	0.498806911954093	0.999915814711324
sdhA	FALSE	sdhCDAB-sucABCD	10	-0.209821195919561	0.49970144347196	0.999915814711324
yddK	FALSE	yddLKJ	2	-0.468022085111978	0.500663553584277	0.999915814711324
rpsG	TRUE	rpsLG-fusA-tufA	4	-0.331321767071845	0.500797635842923	0.999915814711324
fes	FALSE	fes-ybdZ-entF-fepE	8	0.233736803361021	0.501243862883081	0.999915814711324
ydjN	FALSE	ydjN	3	0.381116060889849	0.501816650287516	0.999915814711324
ymdB	FALSE	ymdB-clsC	5	0.2951978383813	0.501865205103561	0.999915814711324
yqfA	FALSE	yqfA	1	-0.659837261879528	0.501968645722749	0.999915814711324
sdaB	FALSE	sdaCB	5	-0.295064394290783	0.502067611950877	0.999915814711324
ydeP	FALSE	ydeP	11	-0.198805852364294	0.50241169097612	0.999915814711324
sgcX	FALSE	sgcXBCQAER	1	0.658804293125391	0.502639114643151	0.999915814711324
glvC	FALSE	glvCBG-ysdC	6	-0.268907066875502	0.502780836596621	0.999915814711324
ybiW	FALSE	ybiYW	12	0.190082292158986	0.503004243728373	0.999915814711324
uxaC	FALSE	uxaCA	8	-0.23256565964111	0.503386275726357	0.999915814711324
dgoA	FALSE	dgoRKADT	1	-0.657533806449631	0.503462488562515	0.999915814711324
nuoJ	FALSE	nuoABCEFGHIJKLMN	1	-0.657432939604665	0.503529917273127	0.999915814711324
ybaQ	FALSE	ybaQ	1	0.657118719978092	0.503734293480809	0.999915814711324
fadB	FALSE	fadBA	15	-0.169594006700106	0.504120653014418	0.999915814711324
yqgC	FALSE	yqgC	1	-0.655313311179954	0.504905433764753	0.999915814711324
kdpE	FALSE	kdpDE	3	0.378302468752272	0.504977380928632	0.999915814711324
fabF	FALSE	yceD-rpmF-plsX-fabHDG-acpP-fabF	6	0.26715630131956	0.505566628720522	0.999915814711324
pheA	FALSE	pheLA	4	-0.32676025726245	0.506114635621306	0.999915814711324
pabB	FALSE	pabB-nudL	8	0.230987012665425	0.50629476881694	0.999915814711324
ymfK	TRUE	ymfK	2	-0.461620750843728	0.506537500067505	0.999915814711324
fdnH	FALSE	fdnGHI	5	0.291959136528594	0.506568829183861	0.999915814711324
hypT	FALSE	hypT	5	-0.291880932033856	0.506681223765639	0.999915814711324
ydjH	FALSE	ydjLKJIHG	3	0.376699778965663	0.506792002481639	0.999915814711324
hyaC	FALSE	hyaABCDEF	4	0.32603629923229	0.507059432267687	0.999915814711324
scpB	FALSE	scpA-argK-scpBC	1	0.651997728328235	0.507064666955108	0.999915814711324
yeaO	FALSE	yeaO	5	-0.291551000359688	0.507164307819997	0.999915814711324
mdh	FALSE	mdh	2	0.460732165475002	0.507354277582409	0.999915814711324
yjeN	FALSE	yjeNO	1	0.650334403609379	0.508149535822277	0.999915814711324
ygaM	FALSE	ygaM	3	0.374864801834061	0.508861550575737	0.999915814711324
trg	FALSE	trg	6	0.265060518648071	0.508911029602569	0.999915814711324
aer	FALSE	aer	11	-0.19576744368224	0.508972225127052	0.999915814711324
ycdY	FALSE	ycdXY	1	-0.648477378878097	0.509358803140252	0.999915814711324
bdcA	FALSE	bdcA	6	0.264464665041607	0.509864144248352	0.999915814711324
ompW	FALSE	ompW	4	0.323697437690369	0.510110021270348	0.999915814711324
aceK	FALSE	aceBAK	4	0.323595611479711	0.510246686727274	0.999915814711324
hofQ	FALSE	hofQ	6	0.264055305812867	0.510525132709821	0.999915814711324
ybhJ	FALSE	ybhJ	9	-0.215543612647155	0.510664163165434	0.999915814711324
sgcR	FALSE	sgcXBCQAER	4	0.323270066365963	0.510670758277669	0.999915814711324
yeeD	FALSE	yeeED	1	0.646372690167956	0.510736908102685	0.999915814711324
elfC	FALSE	elfDCG-ycbUVF	11	0.194740333277548	0.511194743638271	0.999915814711324
viaA	FALSE	ravA-viaA	1	-0.64565080027147	0.511206379073342	0.999915814711324
ydaF	FALSE	ydaGF	1	0.645561074939049	0.51126478852267	0.999915814711324
yiiR	FALSE	yiiR	1	-0.645462395742677	0.511329713207124	0.999915814711324
glrK	FALSE	glrK	5	0.288484478508122	0.511644809267845	0.999915814711324
yqgF	TRUE	yqgEF	2	0.455850702883689	0.511868809247755	0.999915814711324
hscB	FALSE	hscBA-fdx-iscX	2	0.455844848255351	0.51186901850744	0.999915814711324
mraY	TRUE	mraZ-rsmH-ftsLI-murEF-mraY-murD-ftsW-murGC-ddlB-ftsQAZ-lpxC	2	-0.455838108029373	0.51219245601668	0.999915814711324
nemR	FALSE	nemRA-gloA	1	-0.644130622765357	0.512201665036344	0.999915814711324
rplA	FALSE	rplKAJL-rpoBC	2	0.455731206053125	0.51230209997259	0.999915814711324
mdtA	FALSE	mdtABCD-baeSR	10	0.203568803247266	0.512583839980975	0.999915814711324
phnK	FALSE	phnCDE_1E_2FGHIJKLMNOP	4	0.321697046686954	0.512730228085066	0.999915814711324
malS	FALSE	malS	7	0.243019066325679	0.513041634773319	0.999915814711324
ygfF	FALSE	ygfF	3	0.370949137548051	0.513297137113701	0.999915814711324
proV	FALSE	proVWX	6	0.262155815596657	0.513576675785028	0.999915814711324
entE	FALSE	entCEBAH	11	-0.193565427694131	0.513748239958499	0.999915814711324
tcdA	FALSE	tcdA	5	0.286864454928414	0.514015754519391	0.999915814711324
potI	FALSE	potFGHI	4	0.320567032906283	0.514216845424843	0.999915814711324
yfcV	FALSE	yfcV	2	0.453307043712911	0.514225639053044	0.999915814711324
tatD	FALSE	tatABCD	1	-0.640992876075049	0.514260817277108	0.999915814711324
nuoC	FALSE	nuoABCEFGHIJKLMN	10	-0.20270402589102	0.514417406849643	0.999915814711324
rtn	FALSE	rtn	8	0.226574196080758	0.514448791075027	0.999915814711324
yagG	TRUE	yagGH	11	0.193162223415257	0.514607942960068	0.999915814711324
tsaB	TRUE	tsaB-yeaY	4	-0.320261846547018	0.514786211076023	0.999915814711324
yhcF	FALSE	ychE_2-yhcF	2	0.452390575332118	0.515069065817214	0.999915814711324
waaB	FALSE	waaQGPSBOJYZU	6	0.261043085130891	0.515350864562264	0.999915814711324
thiF	FALSE	thiCEFSGH	3	-0.369103297292777	0.515394845840466	0.999915814711324
yecR	FALSE	yecR	1	-0.639079480443965	0.515515725901358	0.999915814711324
yehS	FALSE	yehS	2	0.451783482289658	0.515636881523121	0.999915814711324
phnE_1	FALSE	phnCDE_1E_2FGHIJKLMNOP	5	-0.28569490771908	0.51572939681396	0.999915814711324
glpQ	FALSE	glpTQ	3	-0.36852846838815	0.516048886480884	0.999915814711324
elaD	FALSE	elaD	5	0.285160742887546	0.516522010594935	0.999915814711324
purN	FALSE	purMN	1	0.637103044015236	0.516814841505355	0.999915814711324
rpsJ	TRUE	rpsJ-rplCDWB-rpsS-rplV-rpsC-rplP-rpmC-rpsQ	2	0.450892158739565	0.51683406563915	0.999915814711324
fadJ	FALSE	fadIJ	7	0.240816446728181	0.516870339258863	0.999915814711324
ygbN	FALSE	ygbN	4	0.318470754248262	0.516964607588127	0.999915814711324
cusS	FALSE	cusRS	7	0.240611020083455	0.517234137428531	0.999915814711324
ydjO	FALSE	ydjO	2	-0.449893695694202	0.517392728907558	0.999915814711324
nanC	FALSE	nanCMS	6	0.259283257121343	0.518188876707042	0.999915814711324
wcaA	FALSE	wza-wzb-wzc-wcaAB	1	0.63417934446692	0.518743080046887	0.999915814711324
lpxM	FALSE	lpxM	3	0.365547224168495	0.519448931652859	0.999915814711324
phnJ	FALSE	phnCDE_1E_2FGHIJKLMNOP	8	-0.223862813354196	0.519494608222934	0.999915814711324
bsmA	FALSE	bsmA	2	0.447636054676683	0.519499607394626	0.999915814711324
radA	FALSE	serB-radA-nadR	6	0.258311562644147	0.519762090176883	0.999915814711324
yjhX	FALSE	yjhX	2	-0.447248884142798	0.519857973496567	0.999915814711324
ybdD	FALSE	ybdD	1	-0.632481416046322	0.519860492590997	0.999915814711324
dppC	FALSE	dppABCDF	1	0.632187600591355	0.520057097427866	0.999915814711324
ycfP	FALSE	hinT-ycfL-lpoB-thiK-nagZ-ycfP	2	-0.446949280261427	0.520138134134177	0.999915814711324
yceF	FALSE	yceF	5	0.282699308139817	0.520143478922589	0.999915814711324
aroH	FALSE	aroH	4	0.316016805206084	0.520194688225642	0.999915814711324
yggD	FALSE	cmtBA-yggPFDC	1	0.631825173633526	0.520294451081192	0.999915814711324
rutC	FALSE	rutABCDEFG	1	0.631260585410795	0.520667923489128	0.999915814711324
recB	FALSE	ptrA-recBD	18	0.148857898688499	0.520681415847732	0.999915814711324
ybgP	FALSE	ybgQPO	4	-0.314845579581961	0.521742823622881	0.999915814711324
rutB	FALSE	rutABCDEFG	4	0.314846858217908	0.521744033619332	0.999915814711324
nudE	FALSE	nudE	3	-0.363487120024407	0.521809424211068	0.999915814711324
yfdL	FALSE	yfdONMLK	4	-0.314745084368627	0.521883450798238	0.999915814711324
ybiY	FALSE	ybiYW	3	-0.363405990471817	0.521900584368468	0.999915814711324
yfbV	FALSE	yfbV	1	-0.628599471694121	0.522425710769832	0.999915814711324
kch	FALSE	kch	3	0.362326435402247	0.523141263498517	0.999915814711324
srlD	FALSE	srlAEBD-gutM-srlR-gutQ	2	-0.443636704882074	0.523237618207452	0.999915814711324
nanA	FALSE	nanATEK-yhcH	6	0.255981548295371	0.523542423514613	0.999915814711324
plsB	TRUE	plsB	21	-0.136948393621755	0.524043737523398	0.999915814711324
selB	FALSE	selAB	10	0.197777000991024	0.524646058175822	0.999915814711324
eutC	FALSE	eutBCLKR	8	0.220897755956378	0.525036082203295	0.999915814711324
fruA	FALSE	fruBKA	7	0.235969419374607	0.525342399412341	0.999915814711324
yagJ	FALSE	yagJ	3	0.360376313314287	0.525377428267529	0.999915814711324
rffG	FALSE	rfe-wzzE-wecBC-rffGHC-wecE-wzxE-wecF-rffT-rffM	2	-0.441310708063846	0.525417572051935	0.999915814711324
purA	FALSE	purA	5	0.278963321143313	0.525729290187657	0.999915814711324
ydjF	FALSE	ydjF	1	-0.623608450964749	0.525736088771812	0.999915814711324
rutE	FALSE	rutABCDEFG	5	0.278788491892079	0.525929681970142	0.999915814711324
kduI	FALSE	kduI	6	-0.254474349964035	0.525988333211092	0.999915814711324
yfaL	FALSE	yfaL	10	0.197021899458084	0.526231435060455	0.999915814711324
macB	FALSE	macAB	10	0.196884579536612	0.526520564077384	0.999915814711324
pqqL	FALSE	pqqL	6	0.254055650857031	0.526667977373503	0.999915814711324
cusC	FALSE	cusCFBA	6	0.254047365537174	0.526680583315957	0.999915814711324
lsrR	FALSE	lsrRK	2	-0.439886178578672	0.526762550256882	0.999915814711324
tmcA	FALSE	ypfJ-tmcA	8	-0.21996815434689	0.526780313052674	0.999915814711324
afuC	FALSE	insAB-2A-2B-2-afuBC	5	0.277883076121543	0.527275637742946	0.999915814711324
yfcF	FALSE	yfcF	2	0.439332493754211	0.527277189333671	0.999915814711324
fbp	FALSE	fbp	2	0.439259062666699	0.527343060791586	0.999915814711324
allD	FALSE	allDCE	8	0.219666661953254	0.527355115934166	0.999915814711324
ampC	FALSE	ampC	5	-0.276967059156012	0.528647929352353	0.999915814711324
speE	FALSE	yacC-speED	2	0.437853496077869	0.528670431821885	0.999915814711324
wbbI	FALSE	wbbIJK	1	0.618598079999526	0.529069618144265	0.999915814711324
yfiN	FALSE	yfiN	3	0.357088399337677	0.529160193806105	0.999915814711324
glcC	FALSE	glcC	2	0.436932127193813	0.529536538921609	0.999915814711324
msbA	TRUE	ycaI-msbA-lpxK-ycaQ	2	0.437678941956013	0.529670830852526	0.999915814711324
ais	FALSE	ais	2	-0.436738646110909	0.529722254302019	0.999915814711324
gfcB	FALSE	gfcBCD	3	-0.356537525623206	0.529794727492008	0.999915814711324
yhjY	FALSE	yhjY	3	0.356392237707239	0.529960713944216	0.999915814711324
argK	FALSE	scpA-argK-scpBC	5	0.276035002560556	0.530031758356437	0.999915814711324
minC	FALSE	minCDE	2	-0.436118702058401	0.530298498101579	0.999915814711324
fryC	FALSE	fryBC-ypdFE-fryA	8	-0.218036439761835	0.530423856035073	0.999915814711324
mioC	FALSE	asnC-mioC-mnmG-rsmG	2	-0.434520640934715	0.531806736065927	0.999915814711324
yigZ	FALSE	pepQ-yigZ-trkH-hemG	3	0.354682391353503	0.531940075654991	0.999915814711324
atpC	FALSE	atpIBEFHAGDC	2	0.434198733888671	0.532149748813239	0.999915814711324
sroH	FALSE	sroH	1	0.613756818948716	0.532294903566157	0.999915814711324
mglA	FALSE	mglBAC	8	0.2170412103639	0.532306530093027	0.999915814711324
yfeK	FALSE	yfeKS	2	-0.433776048212571	0.53251032480029	0.999915814711324
mreB	TRUE	mreBCD	3	0.354143860414798	0.532775423048908	0.999915814711324
dtpC	FALSE	dtpC	5	0.274154526444439	0.532832068694804	0.999915814711324
glpE	FALSE	glpEGR	1	0.612662932124325	0.533026985025686	0.999915814711324
yecS	FALSE	yecS	3	0.353392278969051	0.53343494157619	0.999915814711324
dosP	FALSE	dosCP	11	0.184274703099819	0.5341658027405	0.999915814711324
yjiJ	FALSE	yjiJ	7	-0.230904367465863	0.534268391988826	0.999915814711324
ydfV	FALSE	ydfV	1	-0.610744608012044	0.534308223422511	0.999915814711324
ompN	FALSE	ydbK-ompN	4	-0.304789030445195	0.53513064546106	0.999915814711324
lptB	TRUE	yrbG-kdsDC-lptCAB-rpoN-hpf-ptsN-rapZ-npr	2	-0.431104755037513	0.535537406227579	0.999915814711324
frvR	FALSE	frvABXR	1	0.608876128957559	0.535562088443527	0.999915814711324
ispD	TRUE	ispDF	2	-0.430559673203006	0.535626938786038	0.999915814711324
pphB	FALSE	pphB	1	0.60846537484382	0.535837567274992	0.999915814711324
rcsA	FALSE	rcsA	2	0.430155516487305	0.535940867050799	0.999915814711324
ebgA	FALSE	ebgAC	15	0.156915152551518	0.536516086533337	0.999915814711324
yfbM	FALSE	yfbM	1	0.607248444260266	0.536651856339648	0.999915814711324
yfiB	FALSE	yfiR-dgcN-yfiB	3	-0.350397210512103	0.536906732745515	0.999915814711324
narV	FALSE	narZYWV	2	-0.428652309586645	0.537363490132339	0.999915814711324
artP	FALSE	artPIQM	3	-0.349851505551907	0.537543542078905	0.999915814711324
ssuD	FALSE	ssuEADCB	9	0.201458969899608	0.538674960210085	0.999915814711324
atoB	FALSE	atoDAEB	5	0.269765627221694	0.539417774114511	0.999915814711324
ydbC	FALSE	ydbC	4	0.301557180700605	0.539468854733818	0.999915814711324
mdtK	FALSE	mdtK	8	-0.212813635157487	0.540313229613294	0.999915814711324
nikC	FALSE	nikABCDER	5	0.269049779254788	0.540487058969956	0.999915814711324
mcbR	FALSE	mcbR	1	-0.601427251073468	0.540564070961434	0.999915814711324
rtcA	FALSE	rtcBA	2	0.425054425974604	0.54078410276039	0.999915814711324
yfbT	FALSE	yfbUT	1	0.600773749806726	0.541005147565734	0.999915814711324
insA-7	FALSE	insA-7	2	0.424356037491683	0.541452116538567	0.999915814711324
rbsK	FALSE	rbsDACBKR	6	-0.244909234698074	0.541653904955047	0.999915814711324
yggL	FALSE	trmI-yggL	3	-0.346285035346465	0.541696620721384	0.999915814711324
ppsR	FALSE	ppsR	5	0.268140186605724	0.541859283857505	0.999915814711324
flgM	FALSE	flgAMN	1	0.599382709265374	0.541943159840605	0.999915814711324
frmR	FALSE	frmRAB	1	0.598354356127292	0.542638388443032	0.999915814711324
yqhC	FALSE	yqhC	3	0.345133361088158	0.543045250356235	0.999915814711324
gmr	FALSE	gmr	8	0.211169766482251	0.543450384690604	0.999915814711324
yafV	FALSE	yafV	5	0.267059597501713	0.543488447295186	0.999915814711324
preA	FALSE	preTA	5	-0.267042238647551	0.543515562793703	0.999915814711324
norV	FALSE	norVW	4	-0.298532511102472	0.543538844795764	0.999915814711324
ycaC	FALSE	ycaC	3	0.344492071447144	0.543790543360257	0.999915814711324
yfjW	FALSE	yfjW	1	-0.596599582845001	0.543818554066998	0.999915814711324
tdh	FALSE	kbl-tdh	8	-0.210869642262952	0.544015454433199	0.999915814711324
garP	FALSE	garPLRK-rnpB	2	0.421293426480007	0.544370458475267	0.999915814711324
fabG	TRUE	yceD-rpmF-plsX-fabHDG-acpP-fabF	3	-0.34456043520542	0.544563233507515	0.999915814711324
bcsE	FALSE	bcsEFG	5	0.266155240285069	0.544859989367658	0.999915814711324
tnaA	FALSE	tnaCAB	5	0.266011128699234	0.545067507372839	0.999915814711324
ugd	FALSE	ugd	3	-0.34330660096566	0.545176406709649	0.999915814711324
lhgO	FALSE	csiD-lhgO-gabDTP	5	-0.265814612930014	0.545367500547332	0.999915814711324
dinG	FALSE	dinG	17	0.143983423270964	0.545996735662853	0.999915814711324
yhfW	FALSE	yhfXW-php-yhfUTS	9	0.197579931760074	0.546532214890692	0.999915814711324
lldD	FALSE	lldPRD	5	-0.264994358099223	0.546614277479488	0.999915814711324
ydaV	FALSE	ydaSTUVW-rzpR	4	0.296227071929085	0.546660195138254	0.999915814711324
rpmI	FALSE	thrS-infC-rpmI-rplT-pheMST-ihfA	1	-0.59205776007698	0.546940646565388	0.999915814711324
rhlB	FALSE	rhlB	8	-0.209090852325977	0.547421984495378	0.999915814711324
sodA	FALSE	sodA	3	-0.341282592619215	0.547548186316759	0.999915814711324
nrdR	FALSE	nrdR-ribDE-nusB-thiL-pgpA	1	-0.590705892440241	0.547833700255934	0.999915814711324
ybiX	FALSE	ybiX	2	-0.417666613887594	0.547843638576904	0.999915814711324
hydN	FALSE	hydN-hypF	3	-0.340909766954271	0.547988071474123	0.999915814711324
dcp	FALSE	dcp	7	0.222947007186269	0.548459191408655	0.999915814711324
proQ	FALSE	proQ-prc	3	0.34034426374116	0.548663834442541	0.999915814711324
glcG	FALSE	glcDEFGBA	2	0.416597883398845	0.548868327541293	0.999915814711324
ykfA	FALSE	ykfA-yafZ	3	0.339813625538021	0.549274893018932	0.999915814711324
rhaR	FALSE	rhaSR	1	-0.58824082050061	0.54947651540901	0.999915814711324
srlE	FALSE	srlAEBD-gutM-srlR-gutQ	3	0.339625628766377	0.549495363026255	0.999915814711324
cysP	FALSE	cysPUWAM	7	-0.222366181002511	0.549503320427301	0.999915814711324
chpS	TRUE	chpSB	1	0.587903093300997	0.549708265159357	0.999915814711324
yigL	FALSE	pldB-yigL	5	0.262866833004051	0.549834053901447	0.999915814711324
casA	FALSE	casABCDE12	3	0.339262332828054	0.549927322580181	0.999915814711324
setA	FALSE	sgrST-setA	3	0.338830244972165	0.550434776626607	0.999915814711324
ulaC	FALSE	ulaABCDEF	3	-0.338486851388365	0.550835699443767	0.999915814711324
nikA	FALSE	nikABCDER	13	0.162600720530918	0.550972218112025	0.999915814711324
yqeB	FALSE	yqeB	3	-0.337680433947765	0.55178494512435	0.999915814711324
cbpA	FALSE	cbpAM	8	-0.206717181867427	0.551986341084643	0.999915814711324
citG	FALSE	citCDEFXG	4	0.292173441261082	0.552160535165336	0.999915814711324
osmY	FALSE	osmY	1	0.584239469129057	0.55220122164238	0.999915814711324
rhaS	FALSE	rhaSR	5	0.261164129367459	0.552427262287128	0.999915814711324
yihY	FALSE	yihXY-dtd-yiiD	5	0.261089449690026	0.552541607793091	0.999915814711324
thrB	FALSE	thrLABC	2	-0.41206653267431	0.55322096286852	0.999915814711324
panC	FALSE	panBC	5	0.260560788705462	0.553336985429808	0.999915814711324
recC	FALSE	ppdAB-ygdB-ppdC-recC	17	0.141305713106634	0.553483548706751	0.999915814711324
C0343	FALSE	C0343	2	-0.411591718759661	0.553678474512717	0.999915814711324
ilvC	FALSE	ilvC	5	0.260218579860747	0.553864835039967	0.999915814711324
nudL	FALSE	pabB-nudL	4	0.29072883576965	0.554126199832189	0.999915814711324
mdtN	FALSE	mdtNOP	2	0.411065930345659	0.554190675025199	0.999915814711324
nrfB	FALSE	nrfABCDEFG	2	0.409923545535617	0.555291013613232	0.999915814711324
znuA	FALSE	znuA	4	0.289756781703992	0.555452849449667	0.999915814711324
yghT	FALSE	yghT	4	0.289723318348459	0.555496693793886	0.999915814711324
yhcH	FALSE	nanATEK-yhcH	1	-0.579125139119265	0.555681074106482	0.999915814711324
dadX	FALSE	dadAX	7	0.218863461709927	0.555809345440123	0.999915814711324
yeaR	FALSE	yeaR-yoaG	1	0.578677685688791	0.555988822206345	0.999915814711324
amiA	FALSE	amiA-hemF	5	-0.258826305356681	0.555991405717951	0.999915814711324
yeaE	FALSE	yeaE	1	-0.578628996275298	0.556019772225283	0.999915814711324
bhsA	FALSE	bhsA	2	-0.408940990661946	0.556237604686961	0.999915814711324
oppB	FALSE	oppABCDF	3	-0.333855516623502	0.556304752147247	0.999915814711324
yfaY	FALSE	yfaY	4	-0.289102918597006	0.556344207764906	0.999915814711324
betB	FALSE	betIBA	5	0.258405581630823	0.556637376795339	0.999915814711324
ycgM	FALSE	ycgM	6	0.235615298396316	0.557104983728208	0.999915814711324
ygaH	FALSE	ygaZH	1	0.576962672458054	0.557157590230598	0.999915814711324
ubiF	FALSE	ubiF	5	-0.258052251611196	0.557164490280236	0.999915814711324
yceI	FALSE	yceJI	5	0.257831006684821	0.557507156022525	0.999915814711324
araE	FALSE	araE-ygeA	3	0.332333185454744	0.558105223816793	0.999915814711324
envC	FALSE	gpmM-envC-yibQ	9	-0.19185824767258	0.558203565993427	0.999915814711324
ykgJ	FALSE	ykgJ	3	0.332122540834509	0.558353361590268	0.999915814711324
acrB	FALSE	acrAB	10	0.181937874522021	0.55845578131879	0.999915814711324
prmB	FALSE	prmB-aroC-mepA-yfcA-epmC-yfcL	7	0.217197738350567	0.558807887596317	0.999915814711324
frc	FALSE	yfdX-frc-oxc-yfdVE	5	0.256907858972707	0.558919176014597	0.999915814711324
yfaU	FALSE	yfaX-rhmD-yfaVU	8	0.202988024456237	0.55917672275703	0.999915814711324
ymgH	FALSE	ymgH-ycgI	1	0.573819403738752	0.559309961229944	0.999915814711324
yqiK	FALSE	yqiJK	8	0.202667631518191	0.559807060446329	0.999915814711324
mltB	FALSE	mltB	5	0.256102065398774	0.560150472049981	0.999915814711324
rhlE	FALSE	rhlE	10	0.18104719554853	0.56031852630437	0.999915814711324
flhB	FALSE	flhBAE	7	0.216166807637539	0.560674565549542	0.999915814711324
malX	FALSE	malXY	4	0.285536904804733	0.561231673633579	0.999915814711324
yegK	FALSE	yegLK	3	-0.329680046344395	0.561250666899618	0.999915814711324
lexA	TRUE	lexA-dinF	3	-0.329559865524121	0.561394823332154	0.999915814711324
pykA	FALSE	pykA	7	0.215689587705446	0.561547565966569	0.999915814711324
mnmG	FALSE	asnC-mioC-mnmG-rsmG	4	-0.285001268496309	0.561960536290248	0.999915814711324
yafC	FALSE	yafC	1	0.569693769069216	0.562138740394993	0.999915814711324
cheY	FALSE	tar-tap-cheRBYZ	1	0.569320059601543	0.562394356143253	0.999915814711324
yciF	FALSE	yciGFE	1	-0.569253385523929	0.562437702748335	0.999915814711324
emrK	FALSE	emrKY	2	0.402466363207872	0.562504108109407	0.999915814711324
gadW	FALSE	gadAXW	5	0.254090967516353	0.563240343946604	0.999915814711324
rdgC	FALSE	rdgC	4	0.283875341064411	0.56351114495702	0.999915814711324
ushA	FALSE	ushA	5	0.25381808764938	0.563659262734398	0.999915814711324
hypD	FALSE	hypABCDE-fhlA	2	0.40082474718294	0.564099793079405	0.999915814711324
narH	FALSE	narGHJI	5	0.253365420811555	0.564353450778266	0.999915814711324
ytfR	FALSE	ytfQRT-yjfF	7	0.21392783145053	0.564754855176699	0.999915814711324
paaC	FALSE	paaABCDEFGHIJK	5	-0.252860583133489	0.565125519876353	0.999915814711324
yhbU	FALSE	yhbUV	6	0.230621513513248	0.5654994082547	0.999915814711324
livH	FALSE	livKHMGF	8	0.199513898040993	0.56592410779189	0.999915814711324
yeeX	FALSE	yeeX	1	0.564017486705457	0.566039807496849	0.999915814711324
gnd	FALSE	gnd	4	0.281677819140994	0.566532989511153	0.999915814711324
mglC	FALSE	mglBAC	1	0.563214865366697	0.566592756847275	0.999915814711324
ybhG	FALSE	cecR-ybhGFSR	4	0.281107091822654	0.567313874966935	0.999915814711324
hybD	FALSE	hybOABCDEFG	3	0.324001966504966	0.568014109314318	0.999915814711324
hslO	FALSE	yrfG-hslRO	7	0.212035710880137	0.568189166806142	0.999915814711324
yijO	FALSE	yijO	7	-0.211968856563402	0.568319724300722	0.999915814711324
ylaB	FALSE	ylaB	4	0.279994787272299	0.568855935166696	0.999915814711324
rfbX	FALSE	rfbBDACX	1	-0.559863949393878	0.568904151415166	0.999915814711324
cysB	FALSE	cysB	4	0.279877053598323	0.569015991502183	0.999915814711324
umuD	FALSE	umuDC	1	-0.559589276868217	0.569090913468847	0.999915814711324
gntP	FALSE	gntP	7	0.211521703126131	0.569142503114064	0.999915814711324
pyrD	FALSE	pyrD	7	0.211277998069168	0.56958964363203	0.999915814711324
mdtD	FALSE	mdtABCD-baeSR	6	0.227994160172592	0.569929560764578	0.999915814711324
pdxK	FALSE	pdxK	3	-0.322319248696755	0.570026248136132	0.999915814711324
nagZ	FALSE	hinT-ycfL-lpoB-thiK-nagZ-ycfP	1	0.558219689941339	0.570040354802264	0.999915814711324
ynbC	FALSE	ynbABCD	3	-0.322074029047746	0.570319507948614	0.999915814711324
treR	FALSE	treR	6	0.227688290770568	0.57044717811042	0.999915814711324
kefF	FALSE	kefFC	3	0.321819729838711	0.570625945800977	0.999915814711324
yeeZ	FALSE	yeeZ	4	0.278634200562556	0.570731820742687	0.999915814711324
moaB	FALSE	moaABCDE	3	0.321668174184499	0.57080172880288	0.999915814711324
fxsA	FALSE	fxsA	2	-0.39376232387146	0.570991298230202	0.999915814711324
rhtB	FALSE	rhtB	1	0.556501717690442	0.571224435734131	0.999915814711324
ves	FALSE	ves	3	-0.321121415887132	0.57145774559763	0.999915814711324
torS	FALSE	torS	14	0.148671854525177	0.571540370232103	0.999915814711324
yehA	FALSE	yehDCBA	2	-0.392869044263254	0.571859213521869	0.999915814711324
thiH	FALSE	thiCEFSGH	5	0.248457589869475	0.571925494810764	0.999915814711324
infC	TRUE	thrS-infC-rpmI-rplT-pheMST-ihfA	4	0.278330940765588	0.571984145485139	0.999915814711324
gabD	FALSE	csiD-lhgO-gabDTP	10	-0.175578168171558	0.57221467386096	0.999915814711324
lolE	TRUE	lolCDE	6	0.226827209064777	0.572571352581921	0.999915814711324
trmA	FALSE	trmA	3	0.320125875641417	0.572652353075226	0.999915814711324
dgt	FALSE	dgt	6	-0.226087058397736	0.573157475832986	0.999915814711324
yghF	FALSE	yghF	5	-0.247470579721435	0.573446184463863	0.999915814711324
yebF	FALSE	yebF	2	0.390490819237499	0.574191322190079	0.999915814711324
yciA	FALSE	yciA	3	0.318578153254544	0.574512147146671	0.999915814711324
glnB	FALSE	glrR-glnB	3	-0.318397409471846	0.574747498557161	0.999915814711324
katE	FALSE	katE	13	0.152980179932422	0.574784902391656	0.999915814711324
mnmC	FALSE	mnmC	6	-0.225014847458422	0.574972241023584	0.999915814711324
idnO	FALSE	idnDOTR	4	-0.275425401502204	0.575177371807018	0.999915814711324
thiI	FALSE	thiI	6	0.22480240325277	0.575336301780359	0.999915814711324
hyfA	FALSE	hyfABCDEFGHIJR-focB	5	-0.246176519113562	0.575455987034321	0.999915814711324
yjgH	FALSE	yjgH	3	0.317776164070229	0.575479137947426	0.999915814711324
umpG	FALSE	umpG-pcm	3	0.317395770633502	0.575932994088283	0.999915814711324
ybdN	FALSE	ybdN	6	0.224421429627982	0.575987675110847	0.999915814711324
uspB	FALSE	uspB	2	0.388421666382891	0.576219937914632	0.999915814711324
fsaA	FALSE	fsaA	2	-0.388193255812003	0.576443056340984	0.999915814711324
yicI	FALSE	yicJI	8	0.194071759844817	0.576563229093829	0.999915814711324
yjhH	FALSE	yjhIHG	9	0.182958634058073	0.576607600118798	0.999915814711324
fryA	FALSE	fryBC-ypdFE-fryA	8	-0.194020226635239	0.576668459814337	0.999915814711324
ybhB	FALSE	ybhB	1	-0.548222048239614	0.576967330879679	0.999915814711324
wzc	FALSE	wza-wzb-wzc-wcaAB	7	0.207224656158019	0.577015552198803	0.999915814711324
mdtL	FALSE	mdtL	7	-0.206893912003965	0.577617586437248	0.999915814711324
ybdL	FALSE	ybdL	6	0.223244144820966	0.577994758240409	0.999915814711324
phnC	FALSE	phnCDE_1E_2FGHIJKLMNOP	6	0.223037619645903	0.578346651174001	0.999915814711324
sgbE	FALSE	yiaKLMNO-lyxK-sgbHUE	1	0.545547074040004	0.578825193343795	0.999915814711324
ssrA	FALSE	ssrA	1	-0.545458288523908	0.578902153583035	0.999915814711324
mdtQ	FALSE	mdtQ	6	-0.222659714804163	0.57898949281845	0.999915814711324
htrL	FALSE	htrL	3	-0.314737854576291	0.57913271537962	0.999915814711324
atpH	FALSE	atpIBEFHAGDC	3	0.314316399045017	0.579672536034895	0.999915814711324
xdhA	FALSE	xdhABC	15	0.140603853414098	0.579692723306692	0.999915814711324
wcaJ	FALSE	wcaCDEF-gmd-fcl-gmm-wcaI-cpsBG-wcaJ-wzxC	3	0.314245958570348	0.579723374316727	0.999915814711324
ymfJ	FALSE	ymfJ	1	-0.544085423341794	0.579842022975756	0.999915814711324
yjgL	FALSE	yjgL	4	0.272036015912214	0.579891822532127	0.999915814711324
nagK	FALSE	nagK-cobB	4	0.2719115381215	0.580064517207783	0.999915814711324
mntR	FALSE	mntR-ybiR	2	0.384419504361353	0.580160065948017	0.999915814711324
modA	FALSE	modABC	3	0.313771751655021	0.580297163227344	0.999915814711324
yjjP	FALSE	yjjP	5	0.242887227245656	0.580566536630089	0.999915814711324
yzfA	FALSE	yzfA	2	-0.383829162917451	0.5807374373616	0.999915814711324
dacA	FALSE	dacA	8	0.191908256853643	0.580823792752423	0.999915814711324
yhaK	FALSE	yhaKL	1	0.54223415871845	0.581133376009499	0.999915814711324
higB	FALSE	higBA	1	-0.542059492551522	0.581254701890339	0.999915814711324
fumA	FALSE	fumAC	9	0.180650272975197	0.581421769003136	0.999915814711324
citX	FALSE	citCDEFXG	2	0.38259100776357	0.581960249192197	0.999915814711324
yphB	FALSE	yphCB	3	0.312274328057405	0.582102130688651	0.999915814711324
ribA	TRUE	ribA	4	0.270404116102894	0.58232446052795	0.999915814711324
fabH	FALSE	yceD-rpmF-plsX-fabHDG-acpP-fabF	5	0.241699186184824	0.582524996279957	0.999915814711324
fimG	FALSE	fimAICDFGH	4	-0.270107116169338	0.582575989622959	0.999915814711324
yicN	FALSE	yicN	1	0.539457257445271	0.583069864595319	0.999915814711324
rsmI	TRUE	rsmI	2	0.381415186305405	0.583122306113511	0.999915814711324
ybjC	FALSE	ybjC-nfsA-rimK-ybjN	3	-0.311327765746501	0.58325024770043	0.999915814711324
adhP	FALSE	adhP	1	0.539171493365958	0.583272320963821	0.999915814711324
rmf	FALSE	rmf	1	-0.538425842258909	0.583791318663769	0.999915814711324
yfcI	FALSE	yfcI	1	0.538280921225066	0.583895554740065	0.999915814711324
clsA	FALSE	clsA-yciU	4	-0.268770452235297	0.584442239220485	0.999915814711324
ybfC	FALSE	ybfOC	1	-0.537363083709358	0.584535112046079	0.999915814711324
ygjH	FALSE	ygjH	1	0.537334661438478	0.584553899890533	0.999915814711324
ybcH	FALSE	ybcH	3	0.310247820389606	0.58455779250544	0.999915814711324
rplB	TRUE	rpsJ-rplCDWB-rpsS-rplV-rpsC-rplP-rpmC-rpsQ	2	-0.380193363289679	0.584653608066481	0.999915814711324
lysR	FALSE	lysR	4	0.268537246972676	0.584769120083076	0.999915814711324
yraQ	FALSE	yraQ	6	-0.218629929879488	0.585875869928321	0.999915814711324
yajD	FALSE	yajD	1	0.535078674103918	0.58613127966918	0.999915814711324
bepA	FALSE	bepA-yfgD	6	-0.218403169670493	0.586260364590482	0.999915814711324
yedX	FALSE	yedX	1	0.534746010708986	0.586365914942552	0.999915814711324
pepA	FALSE	pepA	7	0.202059040502214	0.586540400134055	0.999915814711324
mppA	FALSE	mppA	5	0.23886863143697	0.586843183832232	0.999915814711324
ygjQ	FALSE	ygjQ	2	0.377628823806757	0.586869584832783	0.999915814711324
ybcQ	FALSE	ybcQ	1	0.533819138038372	0.587014710565128	0.999915814711324
ugpE	FALSE	ugpBAECQ	4	0.266527131191496	0.587587005143874	0.999915814711324
flgF	FALSE	flgBCDEFGHIJ	5	0.238220924997987	0.587860385167891	0.999915814711324
radD	FALSE	radD	9	-0.17747971473852	0.588076442567609	0.999915814711324
ibpA	FALSE	ibpAB	2	0.376082849104697	0.5883992663012	0.999915814711324
gfcE	FALSE	gfcE-etp-etk	3	0.306919486261459	0.588595879673793	0.999915814711324
rluF	FALSE	rluF	3	0.306873661662705	0.588650584029622	0.999915814711324
ydaW	FALSE	ydaSTUVW-rzpR	2	-0.375565089617146	0.588913689207414	0.999915814711324
ydbJ	FALSE	ydbJ	3	0.306591732780949	0.588994463039216	0.999915814711324
smtA	FALSE	smtA	2	0.374848734994569	0.589620717689139	0.999915814711324
nadB	FALSE	nadB	12	0.152880226843847	0.590111806192863	0.999915814711324
ydbD	FALSE	ydbD	4	-0.26472160639123	0.590116525058547	0.999915814711324
exoX	FALSE	yobB-exoX	8	0.187143112571071	0.590253246394456	0.999915814711324
glcB	FALSE	glcDEFGBA	15	-0.136537662249452	0.590694202670144	0.999915814711324
ybfD	FALSE	ybfD	1	0.528426684995097	0.590798084426391	0.999915814711324
iclR	FALSE	iclR	6	0.215152932872107	0.591847495461873	0.999915814711324
mmuM	FALSE	mmuPM	7	0.199162247110076	0.591915059721281	0.999915814711324
yffM	FALSE	yffMN	1	0.526088759367267	0.592441356053053	0.999915814711324
ycfT	FALSE	ycfT	6	-0.214780146416813	0.59248981712148	0.999915814711324
nadC	FALSE	nadC	3	-0.303515594791065	0.592735183828517	0.999915814711324
ybiR	FALSE	mntR-ybiR	4	-0.262325658325398	0.59348461874188	0.999915814711324
yjiR	FALSE	yjiR	8	-0.185498980590144	0.593515258337039	0.999915814711324
dppA	FALSE	dppABCDF	6	0.214085743766018	0.593687017751956	0.999915814711324
allE	FALSE	allDCE	7	0.198151249531449	0.593803871134418	0.999915814711324
rnk	FALSE	rnk	3	-0.302535661172714	0.593926843125839	0.999915814711324
cadB	FALSE	cadBA	2	0.369920022509575	0.594528837861139	0.999915814711324
yfeD	FALSE	yfeCD	1	-0.522960330516449	0.59464364974529	0.999915814711324
lpoB	FALSE	hinT-ycfL-lpoB-thiK-nagZ-ycfP	5	0.233563525285476	0.5951801944152	0.999915814711324
agaC	FALSE	agaS-kbaY-agaBCDI	1	0.522102517824462	0.59525010412898	0.999915814711324
yjbB	FALSE	yjbB	7	0.197332976641927	0.595326252823295	0.999915814711324
ansP	FALSE	ansP	7	0.196880046277837	0.59617942388674	0.999915814711324
fixX	FALSE	fixABCX	3	0.300577676063732	0.596344071327745	0.999915814711324
yjiQ	FALSE	yjiPQ	1	0.520162362547653	0.596617090657303	0.999915814711324
uspE	FALSE	uspE	6	0.212368321959785	0.596652836049461	0.999915814711324
caiT	FALSE	caiTABCDE	4	0.260015278928823	0.596746021905156	0.999915814711324
ppiD	FALSE	ppiD	3	0.300200227877837	0.596784936152322	0.999915814711324
yciC	FALSE	yciCB	2	0.367352856797845	0.597088760119483	0.999915814711324
ydhK	FALSE	ydhIJK	9	-0.173047830082701	0.597425504438444	0.999915814711324
yjcE	FALSE	yjcE	12	0.149633816331806	0.598036146446237	0.999915814711324
alsA	FALSE	rpiR-alsBACE	6	0.211497607066601	0.598163375045544	0.999915814711324
yidK	FALSE	yidKJ	6	0.211227684571026	0.598621367667926	0.999915814711324
yceB	FALSE	yceB	3	-0.29858096165552	0.598764173604225	0.999915814711324
yiaK	FALSE	yiaKLMNO-lyxK-sgbHUE	6	0.211001633972597	0.599018656358745	0.999915814711324
tfaE	FALSE	stfE-tfaE	1	-0.516614812979541	0.599123786493766	0.999915814711324
[truncated: 1,709 more rows]
